# Supplementary material for: Human gut microbiome changes during a 10 week Randomised Control Trial for micronutrient supplementation in children with attention deficit hyperactivity disorder
Source: Sci Rep. 2019 Jul 12;9:10128. doi: 10.1038/s41598-019-46146-3 (PMC6625977; doi:10.1038/s41598-019-46146-3)
Supplement: Supplementary file 1 [file 41598_2019_46146_MOESM1_ESM.csv]

#SampleID	BarcodeSequence	LinkerPrimerSequence	Subject	Phase	Treatment	Time	Group	Male	Age	Ethnicity	BMI	CGAS	Responderwk10	ADHD_IV_RS
BL027B	AGAGTCAC	TATGGTAATTGG	BL027	Baseline	Placebo	0	Baseline Placebo	0	9.968514716	1	16.12056291	45	1	39
BL027E	CGTTACTA	TATGGTAATTGG	BL027	Post	Placebo	1	Post Placebo	0	NA	NA	16.08406881	50	NA	29
CD015B	CGTTACTA	TATGGTAATTGG	CD016	Baseline	Active	0	Baseline Active	0	12.91444216	1	18.35909631	40	0	45
CD016E	CTACTATA	TATGGTAATTGG	CD016	Post	Active	1	Post Active	0	NA	NA	19.83916109	45	NA	30
DB021B	CGTTACTA	TATGGTAATTGG	DB021	Baseline	Active	0	Baseline Active	0	9.451060917	1	19.478738	55	1	36
DB021E	CTACTATA	TATGGTAATTGG	DB021	Post	Active	1	Post Active	0	NA	NA	19.86282579	81	NA	23
DB023B	AGAGTCAC	TATGGTAATTGG	DB023	Baseline	Active	0	Baseline Active	0	8.227241615	1	14.30202512	45	0	50
DB023E	CTACTATA	TATGGTAATTGG	DB023	Post	Active	1	Post Active	0	NA	NA	14.55621302	41	NA	47
DG026B	AGAGTCAC	TATGGTAATTGG	DG026	Baseline	Active	0	Baseline Active	0	10.44490075	1	20.15817901	45	0	35
DG026E	CTACTATA	TATGGTAATTGG	DG026	Post	Active	1	Post Active	0	NA	NA	21.25164196	45	NA	31
GC161B	AGAGTCAC	TATGGTAATTGG	GC161	Baseline	Active	0	Baseline Active	0	7.690622861	1	16.44133234	45	0	51
GC161E	CGTTACTA	TATGGTAATTGG	GC161	Post	Active	1	Post Active	0	NA	NA	15.43332014	45	NA	53
HK015B	CGTTACTA	TATGGTAATTGG	HK015	Baseline	Active	0	Baseline Active	0	11.55920602	2	20.85491645	51	1	51
HK015E	CTACTATA	TATGGTAATTGG	HK015	Post	Active	1	Post Active	0	NA	NA	19.69211877	61	NA	45
HM025B	AGAGTCAC	TATGGTAATTGG	HM025	Baseline	Placebo	0	Baseline Placebo	0	8.648870637	1	14.69079672	50	0	46
HM025E	CGTTACTA	TATGGTAATTGG	HM025	Post	Placebo	1	Post Placebo	0	NA	NA	14.58377555	50	NA	41
IP022B	AGAGTCAC	TATGGTAATTGG	IP022	Baseline	Placebo	0	Baseline Placebo	0	9.270362765	2	18.22889067	50	0	52
IP022E	CGTTACTA	TATGGTAATTGG	IP022	Post	Placebo	1	Post Placebo	0	NA	NA	18.40236686	55	NA	42
KR024B	AGAGTCAC	TATGGTAATTGG	KR024	Baseline	Placebo	0	Baseline Placebo	0	9.35523614	1	17.58154785	45	0	45
KR024E	CTACTATA	TATGGTAATTGG	KR024	Post	Placebo	1	Post Placebo	0	NA	NA	17.80767709	45	NA	42
LJ020B	CGTTACTA	TATGGTAATTGG	LJ020	Baseline	Active	0	Baseline Active	0	12.1670089	1	17.06573468	57	1	43
LJ020E	CTACTATA	TATGGTAATTGG	LJ020	Post	Active	1	Post Active	0	NA	NA	16.52102553	80	NA	13
MB018B	CGTTACTA	TATGGTAATTGG	MB018	Baseline	Active	0	Baseline Active	0	11.96988364	1	20.89334253	55	1	51
MB018E	CTACTATA	TATGGTAATTGG	MB018	Post	Active	1	Post Active	0	NA	NA	21.8090199	70	NA	30
MM019B	AGAGTCAC	TATGGTAATTGG	MM019	Baseline	Placebo	0	Baseline Placebo	0	10.54072553	1	14.23321774	51	0	44
MM019E	CTACTATA	TATGGTAATTGG	MM019	Post	Placebo	1	Post Placebo	0	NA	NA	14.3877551	65	NA	29
OS149B	CGTTACTA	TATGGTAATTGG	OS149	Baseline	Active	0	Baseline Active	0	10.72142368	1	22.42476852	61	1	32
OS149E	CTACTATA	TATGGTAATTGG	OS149	Post	Active	1	Post Active	0	NA	NA	21.9084256	70	NA	19
TW163B	AGAGTCAC	TATGGTAATTGG	TW163	Baseline	Placebo	0	Baseline Placebo	0	7.852156057	2	23.07692308	41	0	46
TW163E	CGTTACTA	TATGGTAATTGG	TW163	Post	Placebo	1	Post Placebo	0	NA	NA	23.24380165	45	NA	44
CR164B	AGAGTCAC	TATGGTAATTGG	CR164	Baseline	Active	0	Baseline Active	0	7.7732	2	23.94454946	43	0	48
CR164E	CTACTATA	TATGGTAATTGG	CR164	Post	Active	1	Post Active	0	NA	NA	24.94897959	40	NA	46
GH017B	AGAGTCAC	TATGGTAATTGG	GH017	Baseline	Placebo	0	Baseline Placebo	0	11.03	1	14.7	55	1	40
GH017E	CGTTACTA	TATGGTAATTGG	GH017	Post	Placebo	1	Post Placebo	0	NA	NA	15.7	65	NA	31
