# Supplementary material for: Human gut microbiome changes during a 10 week Randomised Control Trial for micronutrient supplementation in children with attention deficit hyperactivity disorder
Source: Sci Rep. 2019 Jul 12;9:10128. doi: 10.1038/s41598-019-46146-3 (PMC6625977; doi:10.1038/s41598-019-46146-3)
Supplement: Supplementary file 2 [file 41598_2019_46146_MOESM2_ESM.csv]

# Constructed from biom file
#OTU ID	BL027B	BL027E	CD015B	CD016E	CR164B	CR164E	DB021B	DB021E	DB023B	DB023E	DG026B	DG026E	GC161B	GC161E	GH017B	GH017E	HK015B	HK015E	HM025B	HM025E	IP022B	IP022E	KR024B	KR024E	LJ020B	LJ020E	MB018B	MB018E	MM019B	MM019E	OS149B	OS149E	TW163B	TW163E
b6726e3ecffacb0da2730e28c870ced8	998	2164	11654	16123	66	2977	4858	12641	2299	3085	2949	4777	8169	17120	23824	51022	1322	4891	0	0	3210	371	11193	101580	1518	3597	2016	1712	10890	20500	54665	4637	2872	3946
d390f43c33e5f6405d5951ca6b7d32c1	11404	22387	9408	9500	3355	8876	5675	10241	8614	27549	24840	7057	9285	7181	10313	8006	9229	9302	1819	8883	5943	5105	13879	0	11350	11650	10771	10665	7860	11987	0	8713	10894	10487
c65e46308759186eaab6a929dd5cee20	0	322	79	115	2145	833	19814	48467	127	134	0	167	1737	1295	0	117	5382	13384	5182	4497	22195	14658	7205	257	62723	44538	514	56	78	190	143	29491	14642	12110
6d5a39c3334e051d2950e07f30176b59	259	196	154	82	63687	38237	1241	7311	108	0	0	0	0	199	80	157	126	262	80	151	16703	18381	0	233	48902	34763	495	201	69	243	215	172	12045	10240
3b3f1fdc5c24fda252f8cbb0046c17f3	2862	8847	13481	2700	1330	946	11368	3863	5026	12748	5037	4218	3452	11702	8292	13902	2361	2306	17374	1847	5826	3228	5786	4220	15543	11688	5997	2162	7029	15584	16079	6013	5290	6861
38aa7f12294c3782d7fed328035eb32a	10977	5327	6331	6843	319	923	1448	10404	5699	2893	4920	568	4668	3246	5333	6248	2088	6903	783	1421	1550	3015	3714	12148	3661	1725	5130	5078	4574	6021	22708	3075	11280	16322
b886f4c1e06943dc09e99497d46b43f8	101	192	48	69	24690	12827	1765	15698	37	72	26	105	0	0	29	58	3091	6651	4913	4398	195	95	11336	100	75	91	53	73	0	72	67	40587	22647	26973
3fb1cfa2131ba0e51a262886211cd706	6094	12177	7039	12169	2540	15655	2829	4999	22065	43228	1549	2979	78	0	0	0	0	0	3804	22339	0	166	3075	410	69	0	225	0	2500	5141	171	2291	101	1528
df755fcbc2bb2fa9db066f3dbaa70d5e	6603	4597	15	11	150	18237	3194	3625	30	16	8	8	78	228	4011	8239	11	12	13647	23406	25	16	17775	31	13623	26711	174	19	7158	9296	9	14205	20	12
50aa7f4780d61606ab5f616833a5c6fb	5	10	1163	2433	9521	11378	1834	14064	1987	7663	0	19	2381	3276	10	0	785	7579	21	12	11442	2249	10756	24446	14	28	0	42	1739	4413	13368	17891	29	4342
8ca3717755c5b825e256c475729995f1	13498	47158	0	0	951	3849	0	58	144	70	0	0	3663	4621	692	1904	153	388	0	0	303	4642	58	27	3252	4805	28701	31793	0	0	24	49	665	967
7d515da5b6b57fa88de47c0040297d60	137	0	0	0	36225	21475	2740	27648	0	0	51	0	0	0	41	0	0	216	0	0	0	0	7373	0	0	0	0	58	0	0	0	23928	8655	8581
dbafe75e7102f8d32b3c3c47331e5e5f	3627	2654	22465	7350	10652	844	13997	4694	1223	2528	1300	1631	2228	6754	1567	2195	3302	3723	604	644	3156	4590	2913	1140	854	417	5464	2007	2300	5355	667	3538	2355	5515
1c4c94df872f61e7788fbe594518069d	4675	13264	12260	12194	55	387	1141	414	2327	1758	1113	1468	2637	12519	5955	3772	184	952	7207	14966	174	438	974	0	1029	2827	1124	1085	8075	17066	0	569	909	531
174910f984cbb98cf24792f65b2904b7	3760	5189	6040	7575	150	878	11773	3616	7100	4866	13375	11660	1260	82	7146	6952	312	430	913	1607	1227	188	3436	50	1370	3722	6018	202	4882	10075	73	1323	322	334
73b5cbc1950267d93636a892021b788a	31	9	9	9	30722	4383	4	20	13	12	0	0	13	5	8	2	4	10	13	11	3017	1024	1448	55978	8476	2880	14	28	0	13	15055	1190	13	3
175805c90c3401be37a7f9da837a071f	0	0	5376	2843	1650	7508	2863	7708	1067	1381	377	2248	0	0	0	0	0	0	0	0	0	0	2270	35355	1117	2876	2690	3523	4761	9075	18574	526	1061	884
82741de9c39815b55254543b63ac8ae3	570	2886	5170	4147	248	8846	5354	6169	1315	5124	11	31	2594	9812	2869	8019	1219	5623	2444	7037	766	2549	5659	9387	547	1884	2054	994	0	57	3965	4310	1817	1980
311130b63e263f07e1bfd86e2a20ca64	0	215	0	0	0	0	0	0	0	112	132	156	0	138	0	0	17007	41891	0	0	22665	11054	0	0	393	210	0	0	0	0	0	0	4463	7973
3aa78b5474df3a0c1c0ec1254a896155	2547	3509	6286	687	2224	2115	2013	1072	1853	3206	11326	1850	1087	1340	2085	1673	1839	1781	3149	5489	13765	5655	4071	0	3739	1733	13	0	2970	1936	10	251	4797	6372
3d9576bd6e14a698e713b3a838836105	4139	6507	3002	2090	30	6236	1233	2487	3704	3562	3058	4011	2085	5010	2418	5020	188	686	1316	3458	1736	2198	3151	0	1302	4793	2347	1830	5521	4197	0	974	3103	1087
337005757cf1df8cfc89e6d6a005f66c	15626	25979	0	0	0	0	265	1636	0	0	0	0	177	549	1680	17546	0	0	0	0	0	0	213	13906	0	0	0	0	0	0	6968	1319	171	204
1818e2d6fdc16ce96e0dc4ddaeee19cd	8	30	37	8	32	0	61	28	18	16	22207	23058	7363	29580	9	54	0	0	26	16	48	20	24	20	24	13	28	0	25	90	30	0	43	13
514382a5b4a08cb1dfa458bfb1e8bcd3	24	0	31	34	35	57	0	58	0	56	13514	1022	20	0	0	13	2980	10943	20	0	42	0	54	75	0	0	0	0	20060	33676	15	47	44	0
d85f328897d136421d20602e53ae142b	1240	1559	1349	434	1093	4380	2503	1494	4287	685	1200	387	5799	4177	148	2042	669	1295	2843	10397	6016	4100	2302	1349	1518	712	809	1262	1438	1985	5959	1202	655	902
bbdbbda0dba4a99d2a59e7431c1777d4	786	118	4675	2224	0	366	1622	759	4905	5623	883	1588	3551	15534	2597	169	62	92	3685	5124	137	107	2331	0	153	61	7840	10087	0	0	0	1126	1349	437
3ae8c82475cc0b229bbf201bde70598e	3973	6940	4187	404	1542	6212	959	2078	2255	2813	6162	965	960	900	4134	1166	358	452	5693	4426	568	592	3445	1031	2146	1433	2269	1921	982	245	1489	1251	1886	1367
9c84dd9b4f5172d757b5d580196990a6	1299	1270	2842	1049	1971	2626	3831	3026	2210	1425	2688	2117	1332	737	2285	1520	794	1313	3896	5835	796	814	3174	4982	2493	2266	1336	914	1050	4121	4694	1512	1243	985
d74df9c82fa7672011053fb62d77d8c5	0	0	0	0	0	0	678	5393	0	0	0	0	1141	1115	0	0	1675	4151	0	0	302	0	2881	176	24335	16138	235	52	0	0	0	11245	0	116
28cf53a4b76213885b8cbb198683cee5	1572	7420	1782	1715	3	7647	8505	8359	148	475	0	14	0	7	0	22	2429	6879	3272	10826	0	3	1816	4	0	8	1341	981	0	2	7	12	901	1020
8a7a02fd2ea7e3b83e06dd8878665465	0	74	6530	3917	0	0	418	367	0	0	0	0	512	1346	0	0	0	0	0	58	4916	27027	23	48	67	0	54	0	5954	15608	53	60	0	26
2694711958148187bda1afdc1b599ad4	2119	2446	2786	1063	4530	1363	2058	1710	1980	2504	3963	3620	1160	1011	2569	2541	526	1117	935	1263	489	277	1980	1301	3245	2086	802	3228	2358	2055	1707	1217	1128	3787
d44494b3935757b68114ce2f59990c33	39	412	7535	49	1624	97	2122	460	760	180	14300	1189	4230	2927	2822	1053	2369	1473	0	0	1652	838	0	339	499	95	413	186	970	2608	4254	0	4537	4862
1c473415cda8026b4d656d3ae770b3c2	3093	0	2850	1169	0	12	9235	1372	0	0	0	1904	0	0	0	15	2047	1877	5406	22211	0	0	4766	0	0	0	4699	0	0	0	0	2113	0	0
55e3b439a9fd7d87cb42f8b812bc0c8a	0	0	7841	3691	12	120	411	175	5008	5288	376	688	949	4641	3125	214	0	0	6281	8558	44	32	2692	13	212	99	0	0	2839	4701	17	1296	1968	651
1f81a688a999428985cfcbdf2ee5b89a	1753	4033	389	670	1139	673	1296	848	2198	0	1921	63	5915	4550	4210	2278	0	910	1493	2994	1295	595	0	4818	286	1475	2848	3907	686	989	400	561	3609	965
b20dabcca6349957495cb79c9525ec60	226	417	46	1169	0	801	2373	1779	2165	6660	133	733	359	73	620	2159	182	202	3113	937	1532	81	1047	134	6110	6846	282	1146	2621	688	7048	3250	2294	1110
960d171e10da68549ad71cdf3b76147c	0	0	0	0	92	2052	0	0	0	64	0	0	710	1917	1388	13585	479	2511	0	0	0	0	794	12190	0	0	3358	6607	0	0	6424	4955	0	0
96716a9748fd2d4340fe0413382b387a	898	289	13134	3684	0	0	695	277	0	0	206	7000	1401	6003	578	143	1858	2809	0	0	0	0	1246	0	400	3226	5077	1739	116	536	0	1014	3470	306
bcd21528dc567ac77a08d7702defa87c	0	0	0	0	46	821	1066	605	6465	5423	0	0	0	0	512	169	73	323	0	0	272	952	5371	12274	0	0	1543	1177	0	0	15028	2869	0	0
74f174f8c27a9d111358764a8ca8d610	0	0	107	3418	7	0	0	20	8744	3017	1422	28559	11	0	692	508	0	15	0	0	0	0	0	19	779	64	1872	4064	0	15	0	0	0	0
358f68a12aa1e769b2c64fd437b570f1	0	0	0	0	58	0	0	0	35	0	25400	15611	40	0	0	0	6	57	32	0	52	0	0	0	3299	6413	36	0	14	29	0	0	84	0
374bb6a58b7ae4f85af01657e25d1bc2	548	2244	950	87	534	1237	1534	1129	1210	3477	1562	1390	1169	392	1499	2084	428	476	1040	1769	1236	1606	2323	3153	600	729	2213	927	2489	4675	789	664	1924	822
68f5039e09974c79c539ca1ceea03a9f	0	0	0	0	0	0	0	0	0	0	7031	7835	6740	26394	0	0	6	28	0	0	0	0	0	0	0	0	0	14	0	0	0	0	0	0
984c19df71b7fcc23e18a0d729d345ce	2509	2355	8252	2004	521	0	1619	1451	0	247	480	2838	2296	2212	1516	600	726	0	129	860	271	310	278	0	1107	86	9811	1114	1239	972	0	95	528	717
716ea0515881f797090a333ac396cec3	2292	10028	290	229	802	2740	467	541	525	0	4051	1232	1302	178	1541	3507	240	1020	0	294	613	58	805	643	2589	1533	1668	930	1705	729	724	2399	1021	420
672297cf6bda3713072c6d206aa76c2a	2464	6011	151	61	983	408	1012	21	1222	778	933	779	217	608	2317	11881	0	92	0	0	175	1178	8	0	3201	6675	616	711	1091	2440	0	0	713	295
f527a60952c3e1a8b5035df1eb282ff4	0	0	8243	5620	0	0	2214	1494	0	0	0	0	1540	12543	0	0	164	254	0	0	312	577	0	6392	0	0	0	0	0	0	4928	0	781	289
d7c8d05cb28ce4fdea27f4fb5ae3e2b4	0	0	0	0	0	0	0	0	0	0	0	0	0	0	8788	18239	1160	4531	1430	9793	1013	150	0	0	0	0	0	0	0	0	0	0	0	0
5b6f247185ce260ace7823536c8e606b	2914	6489	0	0	220	4247	0	0	3159	4001	0	0	1418	1436	4188	12399	852	2918	0	0	162	65	0	0	32	52	0	0	0	0	0	0	222	223
baa464c7fd7c2faaa0bf8533fd6524c2	0	0	2871	5984	5	0	5	2	0	0	0	3	15505	19451	0	9	2	3	0	0	0	0	5	4	0	0	0	0	0	6	0	0	6	0
ed75cfbdc18849be95e98a073a968113	1200	906	2048	2012	1646	1681	693	866	463	264	2100	1584	570	838	864	1400	712	357	2638	3453	137	395	1222	2429	761	1847	859	1135	1164	774	1858	3245	351	1075
462aa204904edb2c73ad3c564f9b5f95	5798	9504	3327	1918	49	1074	389	399	2244	4247	1620	623	140	200	0	24	90	320	0	0	471	319	1591	0	1221	929	1347	724	943	405	0	1433	113	56
7c9cf94be9b509fd094b34c0eba084b3	3571	9080	81	1192	0	0	2458	1028	5044	0	0	0	0	0	961	0	0	0	2901	1173	0	0	500	0	1784	363	2745	76	5520	552	0	0	1615	467
7d3b4e5102cd8ab8cd1a10034cb4389a	0	0	3418	647	16	148	0	0	6534	2853	0	0	171	145	2375	269	153	167	0	0	11518	0	123	0	0	0	0	0	0	0	0	105	7988	4168
605c3c426ec5bb3f82a80f4899c60262	310	229	1051	579	55	1057	629	655	2877	862	581	232	1117	1744	2061	1307	71	538	3059	2394	157	210	0	7267	85	97	97	223	762	5001	4522	0	468	499
1f96a198fb57e2a4c6c036a650df9445	6772	4177	0	0	0	0	587	763	291	0	1751	1173	262	0	0	0	0	0	5673	6495	0	503	3126	0	600	1012	124	125	2538	3656	0	217	0	0
e1679ecaf946d43cc70e3a650b67e7dd	1438	3601	1756	588	346	620	3440	2105	2417	1450	1192	624	340	1132	1132	642	348	320	1078	1474	2298	70	2299	593	401	244	1309	600	1649	1072	931	749	598	407
e594312f10ae92d68c3e9d0123856b75	4121	1566	77	2763	0	1909	3323	4183	0	0	0	0	0	1314	0	0	0	0	2310	1381	418	0	0	165	1737	0	0	0	3911	6625	2462	0	934	0
8271593a9f51c21347ce2c5a8ca3b79c	883	6086	1999	2993	0	0	632	465	1544	3337	456	1108	60	260	3810	7565	26	47	0	0	37	0	757	591	528	408	1751	2635	270	475	146	22	0	0
482a3b56f631c0938c5c711a21ed3cdb	0	0	0	0	1341	486	0	0	0	0	0	0	0	0	0	0	0	0	0	0	0	0	115	0	0	0	0	0	0	0	0	0	19795	17034
7b68c686637cad9e8efe404bdbe4c778	496	835	5125	161	744	1809	259	700	2737	2929	248	112	978	1145	2328	1600	156	93	841	1345	176	680	3330	1018	1073	1355	2073	763	415	1041	593	1084	278	42
fd14219110bcfca66726c5fadd557ffb	1540	4067	0	0	0	0	297	1058	0	0	352	3562	28	97	0	0	0	0	2471	978	21	57	1123	5491	1888	3688	23	0	186	561	2986	2708	1059	1801
ef77925b401cf8012e5b7f8297bace12	624	772	2427	503	927	1186	1319	911	603	870	715	711	1156	834	854	955	467	631	922	1702	894	508	1791	1443	1100	930	2713	1274	962	1155	519	1344	1164	446
fb9af9ab7d7545c4a7ecfde3a2f3d2dd	812	1240	367	465	581	2153	763	487	2228	158	1082	144	531	0	596	401	341	482	202	996	366	455	568	2395	2108	322	0	401	3849	1130	170	733	625	8017
8f2044f987c15cf0d3db1385a18f7ca2	1646	5471	913	1354	0	1063	202	1375	1472	1791	591	897	244	490	744	1854	102	834	92	233	491	790	2136	0	525	921	2402	1136	676	1317	0	2123	451	423
448b66599194e5bdcd82f496a055bb1c	1076	1328	616	565	0	3689	2080	1109	163	130	1034	2073	1130	1576	180	607	812	925	1028	1771	1164	299	1934	0	1023	2504	948	658	206	346	0	1074	1774	494
26819bdeef473971d5dbcb5c186bf384	4375	10267	0	0	161	2412	1068	3507	3533	4744	0	0	2120	1663	0	0	0	0	21	0	158	43	0	0	0	0	0	25	0	48	0	29	0	0
18d8645c95db732c7fbe327b6362b824	0	0	0	0	0	0	0	0	0	0	0	0	0	0	0	0	0	0	26	0	16027	18074	0	0	0	0	0	0	24	0	0	0	0	0
ecfbe6f61928634d772f27d0277f8e0d	0	0	0	0	0	0	8706	21761	0	0	0	0	907	762	0	0	0	0	0	0	0	0	0	0	0	0	0	0	0	0	0	0	1511	0
bb9364e37ee95d447d6b8bb7b5ecaf0f	0	0	0	0	0	0	11260	19952	0	0	0	0	1029	883	0	0	0	0	0	0	0	0	0	0	0	0	0	0	0	0	0	0	0	0
6f5b9a7d0c3353ae9c0fc077b6424828	604	1717	4349	2157	0	0	0	0	0	0	356	1609	701	3880	1032	391	1180	988	0	2025	591	414	1409	0	0	0	1949	1327	992	2623	0	0	1894	457
62e7245d6e24bfb4c90b1e4926524c69	354	959	2141	7991	38	602	647	2200	0	0	340	2094	163	669	580	1387	0	0	1271	453	476	0	508	0	0	0	489	564	2324	4920	0	1321	0	0
cb7404737b42578bdc86d9dc5330bf6a	759	719	819	389	337	454	685	710	0	0	769	420	615	366	2224	1841	708	807	1924	756	143	231	0	2993	683	470	552	1066	267	593	3067	941	3118	773
97ef4a9a4ee088eb5230006a3ce3ec49	2796	1692	358	25	2997	201	4881	174	492	235	0	0	0	0	1044	1645	65	98	928	1453	330	105	0	6053	389	137	0	0	829	566	1757	0	367	72
bdef8cd01571958deefa409e958e5107	0	15	0	0	0	0	11	0	0	0	4	0	0	0	0	17	0	0	0	0	7	0	0	0	0	0	1042	367	0	0	12	0	17996	10170
2ca9f65613c9a06079549ad912568418	0	1479	606	489	0	0	0	0	1741	1539	0	0	877	5806	0	0	0	0	0	0	995	820	0	1575	2537	2256	0	4	684	2933	1295	0	2456	858
85f3ec0a653d7bf00122e69b48fb77fa	1046	753	3370	388	728	632	866	542	1359	386	1241	282	823	940	1399	477	425	466	769	1014	876	628	794	1623	653	301	1177	330	780	227	1215	587	1077	641
b294deab4d19fe66fe7ccf3c4d874bec	451	952	1061	381	19	2268	228	418	1158	721	350	745	1139	2459	323	1118	217	443	1930	5672	0	0	1480	0	362	835	191	224	726	193	0	1153	885	609
f57293714520b06a812d17e45fe5b967	350	968	945	420	3196	1778	1437	832	1088	508	939	393	298	874	557	752	319	1305	765	1705	470	92	1862	405	259	668	1420	877	667	250	470	803	215	698
787847284ad1340286c5c4c50ba32279	2782	0	0	0	0	0	0	0	9	9	0	0	0	0	2233	34	0	0	6440	3960	0	0	0	0	0	0	5452	6305	0	0	0	0	17	0
a70ddf0fa5b12e1de5045f0cd68b7c39	574	1917	2561	361	227	209	736	266	753	142	1429	786	613	297	1342	1087	304	483	582	1548	207	559	1290	932	546	832	1117	1131	973	923	664	331	537	703
03a75908aa41c6586e7c07969d252c19	3293	0	0	0	0	16	0	9	0	0	434	1131	0	0	2663	0	0	0	3987	3290	7	0	6	0	6	14	5691	6064	7	0	0	6	0	0
b797b9a2b9302a1c7d8b9d134e6e7b3e	5068	4960	0	0	0	186	0	129	1713	6983	0	0	0	0	2073	0	0	456	4521	0	0	0	0	0	0	0	30	0	0	0	0	0	0	82
b5da07d9d18c1755986bbf3e3554bd39	0	0	13399	12761	0	0	0	0	0	0	0	0	0	0	0	0	0	0	0	0	0	0	0	0	0	0	0	0	0	0	0	0	0	0
4e6c2cf0f15cfc09141119d80c6c1700	1458	1328	4439	1170	207	827	607	269	135	127	1377	0	296	1424	244	1578	567	285	214	83	90	524	0	731	85	303	1479	84	2289	101	240	0	625	2840
21a7d3b61e14b075ca708643addeb6ed	0	0	0	0	0	0	0	0	0	0	16767	9141	0	0	28	0	0	0	0	0	0	0	0	0	0	0	0	63	0	0	0	0	0	0
cff2142b11b0187fc7b00190d942976c	1265	1758	293	176	152	142	497	113	1289	1266	111	257	387	284	1055	3823	458	140	538	2752	504	36	1228	76	294	200	608	1022	401	502	1491	1094	730	542
ee3d91805a1609f222d5917a6b2d2c05	0	0	0	4	0	0	0	0	0	0	0	0	0	10	0	0	0	7	3070	2287	0	0	0	7	0	0	8867	11141	0	4	9	0	0	0
6343ca381790c119cf3d092b3b994662	0	0	0	0	0	38	0	30	0	0	0	21	0	0	0	0	0	0	0	0	0	0	5753	0	0	0	0	0	0	35	0	19528	0	0
9bf4d25ac562c71ea4e1db9b593775d5	41	139	520	764	20	3492	233	1257	769	1011	742	845	210	515	809	1868	0	0	304	666	60	81	2441	32	589	1048	870	378	787	1592	0	2356	141	166
886fd03c7f948b0dee63317cf2298038	391	365	1432	947	168	505	778	735	0	0	488	548	832	834	725	587	284	262	622	573	565	734	1121	2708	517	1053	1033	928	788	495	1073	544	791	394
0df33aa0ebe2122965e0094364eccb72	469	1176	211	62	385	185	181	0	413	403	4155	4255	115	128	0	0	81	269	0	0	45	268	0	4538	587	1319	762	677	215	561	2149	0	129	49
2f0c55939d345f820bdb1735edef1154	0	0	0	0	0	0	0	0	0	0	0	0	0	0	0	0	8268	15284	0	0	0	0	0	39	0	0	0	16	0	24	0	0	0	0
ff2199da26a73056cc0af24775d801ee	1754	687	2607	863	29	515	2272	637	578	780	482	732	214	538	905	974	903	356	274	725	306	276	399	311	274	209	684	159	1480	201	773	0	1131	396
61678d39912c68055256fc00152385f8	127	244	5079	1890	0	0	86	232	2069	1008	79	864	404	842	195	230	237	210	0	0	273	921	242	0	388	2570	369	683	896	870	0	1011	894	233
9eaa464cc165c82a61186ab0cae3b75d	0	0	275	485	4468	5503	141	1181	788	3005	0	0	341	480	0	0	0	176	0	0	0	0	0	0	0	0	0	0	1595	4139	0	0	0	461
1b81777ecb87fe7743b2c5eb16024331	0	0	0	0	27	0	0	0	26	72	0	0	0	0	4775	16306	0	0	28	0	444	1302	0	0	0	0	0	0	0	0	0	0	0	0
1468b75c4edd40c6517fe309d142e085	681	733	108	177	14	142	153	294	2782	3705	153	935	583	1915	1023	1962	0	85	0	0	102	153	2395	0	55	263	862	692	0	0	0	1795	292	56
e345034010f9e3da0da6eb6d318cf284	232	311	1053	520	1507	2549	379	463	320	884	525	504	514	703	277	469	174	686	846	1453	1464	254	553	0	1201	1242	358	630	151	494	0	592	155	391
c187b5d3db5ac3641ef6aacb37e71019	23	59	4609	971	0	0	0	0	0	0	76	8022	338	1235	0	0	91	1789	0	5	146	509	0	0	6	2066	18	0	90	39	5	0	1604	136
83dcab6e798d37cb64f6175ff533e75a	1243	1922	0	0	0	0	0	0	0	0	0	0	0	0	0	0	0	0	0	0	0	0	7608	33	0	0	0	0	0	0	0	10894	0	0
be1eaad364bae0eb0b862c4d66b5b462	171	126	220	179	0	208	0	0	1534	463	0	0	0	95	1983	1126	0	264	1737	1438	0	0	0	4863	0	0	45	75	477	2673	3580	0	96	138
1e4e9b51763d966d88a9ba992d28c367	0	0	598	537	5	0	117	139	187	969	357	197	418	5228	0	0	152	64	0	0	650	864	544	6	58	421	1372	4172	1026	1093	0	1412	417	281
9915bed105e1fefb113474fb3fbd436e	1425	1626	1459	131	355	52	874	32	341	222	1311	241	72	853	1302	1128	366	325	139	550	249	841	294	1854	0	0	0	0	1202	1341	1913	0	335	347
9d9c0459642ec6771005f5a20a635c29	16	0	281	127	0	206	3720	110	0	20	0	679	0	0	904	69	54	1984	0	48	134	170	4007	0	1927	0	0	0	1495	1858	0	3117	15	76
6307c1e08705df7b8e946428087f549e	0	0	0	0	0	0	0	0	0	0	13887	586	0	0	8	0	0	0	0	0	0	11	0	0	0	0	0	0	10	0	0	0	1299	4799
487d6e3add9e8ba09dde39b24c3e0152	0	0	0	0	0	0	1854	3065	2305	4394	0	0	290	1406	0	0	0	0	0	0	0	0	0	0	0	0	1820	1142	540	1127	0	0	1637	494
0818e58379ee3b047695b729e99cd121	249	346	121	0	0	805	402	721	496	362	359	1196	870	2603	842	395	0	39	600	656	254	581	673	343	45	117	1055	1009	2768	159	791	859	96	45
a13d84cecaeb28a27285b2a18e1c6d3f	0	0	0	0	125	4301	111	942	1787	1701	0	0	0	0	0	0	203	731	0	0	865	2488	0	0	894	4395	0	0	0	0	0	0	757	488
1b7f6a1e41dcb01de9a03c7132a38faf	749	0	113	1314	0	0	0	0	0	0	0	0	0	0	1204	5593	0	0	348	0	0	0	0	0	0	0	1210	2929	2986	3255	0	0	0	0
d3c5f8e75d3977e5263e303394472a24	94	2682	0	0	0	0	0	0	2641	7097	607	141	0	66	0	0	0	0	42	173	1125	668	1449	0	966	735	101	0	0	0	0	902	0	0
bbfdbe3f79efe28bcab052bab6bfb9de	265	46	4702	11395	0	0	0	28	0	0	0	11	0	0	0	0	0	20	0	0	0	0	0	0	177	2620	25	0	0	23	0	0	22	0
159a296a96156108f760c88b268dfa77	0	0	0	0	22	2696	0	0	0	0	0	0	0	0	0	0	0	0	2114	3963	0	0	0	0	1487	8087	32	0	295	566	0	0	0	0
a7c2e60dbf27c737cbb0fb4927a2ea04	315	344	0	0	13	0	0	0	3730	7359	0	0	859	3939	0	0	0	0	0	0	0	0	1307	0	0	0	0	0	0	0	0	1254	0	0
3e18a69fb345bfba4aa1a12ddfc8f43c	0	0	0	0	0	0	0	0	0	0	0	0	0	45	0	0	0	0	0	0	9482	9386	0	0	0	0	0	0	0	0	0	36	0	0
11488eb0c4166d39072a747acf718c16	0	0	0	0	0	0	3545	12451	1231	1598	0	0	0	0	0	0	0	0	0	0	75	33	0	0	0	0	0	0	0	0	0	0	0	0
f7e28b4242e7c5d193853fa8f28ef46a	0	0	0	0	0	0	0	0	0	0	0	0	0	0	0	0	125	225	0	0	11294	6331	0	0	0	0	0	0	0	0	0	0	126	164
340b433a2af4ad49acb5a912cb11b30b	0	0	0	0	0	0	8657	9510	0	0	0	0	0	0	0	0	0	0	0	0	0	0	0	0	0	0	0	0	0	0	0	0	0	0
74899d0e156216f4719e21e34882aa1c	406	1476	133	513	305	1802	143	183	195	249	601	0	848	446	2334	612	168	112	1086	359	766	664	1432	248	117	488	394	333	74	212	0	942	221	146
8a5b274ef8871bdf6d475b5efad9d6e5	351	9735	0	0	0	0	0	0	2803	838	1093	0	0	0	0	0	0	0	47	410	200	321	0	0	102	91	338	97	0	0	0	0	559	219
c7b364c88a27fae7af65ed61ef0aeedb	301	1080	0	0	66	1416	0	0	0	0	2034	2464	0	0	0	0	0	0	0	0	0	0	1551	0	604	3448	1980	2063	0	0	0	110	0	0
75d042f4abb374fcf775b190b5110e11	0	0	1579	15439	0	10	0	30	0	0	0	0	0	0	0	0	0	0	0	0	0	0	0	15	0	0	0	0	0	31	0	0	0	0
5ac922c12bf9aeb86d8e602d4a3b217d	0	0	0	0	8	11	0	10	7	0	0	6	9	0	0	0	0	0	0	11	0	0	11703	13	0	0	0	5	0	0	0	5269	0	0
9e0ef3f2b81eded5f806ce8713409853	344	375	958	53	0	172	779	263	567	258	542	1246	239	1011	355	147	278	1193	600	2748	279	196	539	0	399	313	234	554	243	449	0	176	637	706
447a4180f5b4bf6df94bbff5ca781bdb	3329	931	613	1495	27	328	221	1551	0	436	167	319	744	316	541	116	765	351	362	133	80	298	98	0	124	274	549	140	232	477	4	467	393	692
68e2346cdf0e0186876ca55e5cbec7e3	754	1283	496	119	399	630	81	1236	416	537	1492	257	203	217	251	356	251	653	303	282	381	175	338	1307	891	805	55	369	171	248	444	176	379	582
f47b93953b9e19e17471028e59a9c64c	641	515	456	84	42	31	447	264	1635	1141	0	189	434	336	1205	540	143	39	885	906	522	69	564	117	467	122	125	606	2482	415	208	193	131	572
4f06d90746b7a06692a297172ac235bd	0	0	11631	4589	0	0	0	0	0	0	0	0	0	13	0	0	0	0	0	16	0	7	0	0	13	0	0	0	0	0	0	0	0	0
356acc936e0fd31cdd6739ccfe896121	0	0	0	0	14334	1928	0	0	0	0	0	0	0	0	0	0	0	0	0	0	0	0	0	0	0	0	0	0	0	0	0	0	0	0
840c4a0ea191b3c1ad6dbaa8afccbfec	1062	1999	277	841	13	495	86	58	444	297	731	199	364	271	396	753	82	163	537	468	82	204	453	43	288	1174	993	1559	168	227	120	1004	81	149
1df0a933a8c0fbd7f8391ab21a26b34c	584	441	1171	483	73	173	743	545	351	454	656	166	2305	1019	356	68	221	165	58	53	402	180	1154	139	128	126	1038	639	182	297	68	468	650	464
7a07ce1570bb332b55d6438aa989a322	90	2792	231	80	0	67	363	661	497	408	435	146	1530	938	505	153	180	134	199	325	233	480	477	554	283	158	751	92	0	0	1306	152	666	1015
b8c56490ae508c55df7f054596421720	395	380	562	317	0	673	313	745	696	432	206	693	107	283	277	405	244	201	589	672	456	89	965	900	641	771	248	131	536	568	1301	708	170	78
ae42c294a81045237b49fb4e51f3ae82	406	4361	3	0	0	5	0	0	0	0	0	0	0	0	0	0	0	0	0	0	10	0	0	0	1988	3173	21	0	3036	2393	0	0	10	0
3a042c900da14649f67c1ee6980fa559	886	778	13	692	4	0	101	64	193	628	343	715	40	167	2598	4886	0	0	304	120	0	0	290	0	50	351	258	694	246	110	219	232	287	136
ab9dfb57654f9a61c7570836a011e906	0	0	4	8	0	18	10	0	0	0	0	0	56	383	0	0	0	0	2861	8160	14	0	0	0	7	13	2271	321	376	743	0	0	4	0
13f94f453dd0ef8f2390c0c110f0f948	171	751	65	39	1248	478	337	703	1147	1754	235	51	26	25	342	2491	0	44	198	177	245	406	69	1067	646	0	44	23	491	102	394	184	736	504
f9acbf1544bc92da7d467bbc0368ed40	408	473	1864	533	0	0	414	400	0	592	465	402	462	516	418	442	325	443	433	605	148	109	674	560	575	554	443	326	383	409	410	378	667	319
83dbd2a6dcb72e39d3d843c6a0a4595f	421	352	481	267	163	276	654	360	150	148	496	378	314	304	280	226	77	411	87	569	127	244	760	297	261	347	318	288	530	1358	400	1590	1892	205
547e3f2429152ef292d21deba0de910c	0	0	0	0	0	13	0	0	0	0	6885	7843	0	0	0	0	0	0	0	0	0	0	0	0	0	0	0	0	0	0	0	16	17	0
51a0848663a3e452af472c29af5ead76	0	0	0	0	0	0	0	0	0	0	0	0	0	0	0	0	0	0	30	0	7887	6821	0	0	0	0	0	0	0	0	0	0	0	0
1173cfb4a7424cfd737bc9ee5ed5475a	62	451	730	89	0	944	502	61	0	192	24	247	400	1444	159	408	78	908	1482	510	195	250	0	0	68	1206	622	170	1125	1696	0	0	257	157
8c61d3d92478ee52a355a4728bc4282f	0	10	1996	1305	0	0	0	0	0	0	39	496	554	1061	0	0	1047	1824	0	0	0	0	0	0	215	2576	1074	1329	76	193	0	0	281	130
7522d8dda7c9f3a3d8cdc5cdee11aa88	0	0	0	0	0	0	0	0	0	0	7061	7031	0	0	0	0	0	0	0	0	0	0	0	0	0	0	0	0	0	0	0	0	0	0
36ea601b65fd18cc9a8dd506c4c891f5	156	1792	297	143	69	78	621	329	232	31	216	231	171	82	0	0	63	82	591	1180	118	34	462	751	203	42	2164	3397	26	0	87	146	240	0
b3e9ba59f558da42d32bc79fdc0bf9c6	341	514	156	72	0	581	0	160	0	102	417	112	96	0	829	2850	0	75	590	1477	279	91	521	1276	251	251	0	0	0	76	798	730	498	789
4c7677bd1f8b9e7eff20537b8b3f27ec	0	0	452	607	0	0	191	507	0	110	114	175	310	656	849	1899	0	172	0	0	0	0	403	3682	0	138	0	0	383	778	2014	175	0	203
2b6f898bd604606c16966ec6002612b3	0	16	0	0	0	0	0	0	0	0	0	0	0	0	0	0	3	0	0	0	0	0	9	0	0	0	0	0	0	0	0	0	9178	4594
beca49a64d11c47243b73940eb0fc1e0	376	851	0	0	169	3216	294	985	116	1044	0	0	0	0	18	19	0	0	0	0	173	278	0	0	643	1380	446	943	1648	1113	0	0	0	0
eda8d03ee3aef23b8cc46f66480f8cf6	440	305	644	711	22	330	490	582	261	128	418	491	288	396	213	101	183	380	607	673	217	280	767	0	359	625	534	539	537	458	0	804	441	276
a508d36b594ac28614e6bd05ab0e177c	0	0	0	0	0	0	0	0	0	0	0	0	0	0	0	0	0	0	0	0	8612	4808	0	0	0	0	0	0	0	0	0	0	0	0
c9f93457015570dd8a0c8873fef73f6e	0	0	0	0	13	12	0	0	0	13	0	0	0	0	0	0	0	0	0	0	0	0	0	0	0	0	4245	8848	0	9	0	0	0	0
b6cdb663ba914636bd284f77f3237a57	286	287	146	26	755	151	331	89	1203	638	662	876	442	498	505	460	52	133	367	463	93	23	463	280	99	96	530	730	284	487	279	595	433	215
7ba2d085434cf7b182aecdc8d58f42ed	0	0	0	0	492	7572	0	0	0	0	0	0	0	0	0	0	992	3841	0	0	0	0	0	0	0	0	0	0	0	0	0	0	0	0
0ea0f16cecae95211ceffc06fa3eb290	0	32	0	0	0	0	0	0	0	0	0	0	0	0	0	0	0	0	0	0	0	0	0	0	5038	7741	62	0	0	0	0	0	0	0
8b9b9e6603b43824bd5a955bf35060da	31	18	1576	2382	0	158	553	91	0	0	27	19	143	936	255	65	4	83	0	0	216	127	598	20	73	1034	196	1814	673	429	31	1122	109	3
149cdc823f693e793197ea79cd643985	0	0	0	0	0	0	0	0	0	0	0	12	0	0	0	3	0	0	0	0	0	0	0	11	0	23	4199	8406	0	0	14	0	0	0
265a4e5f969bd6bb1fadd4f0ae6d69bf	110	330	69	184	1344	237	427	194	1631	266	771	30	357	48	707	343	33	44	266	95	109	42	172	440	1897	187	37	213	139	382	321	124	394	700
811d523e63917957484254047e448cef	0	41	75	0	100	91	1841	73	0	15	98	1030	36	617	53	22	61	11	340	3573	425	0	676	1497	15	8	175	47	73	1301	28	10	119	12
31081dcffadc928447c4fb4f2250eda8	0	0	0	0	0	210	1063	0	444	529	2627	221	0	0	1983	27	614	227	0	0	1970	713	0	0	0	0	0	0	537	0	0	0	429	815
f089f1c9817eeecd4e8f84be8ac0e44d	0	0	0	0	0	0	0	0	0	0	0	0	0	0	0	0	0	0	0	0	0	0	0	0	0	10	9520	2684	0	0	0	0	0	0
5737e8174f5f39e1786bfcbd705f7a7a	792	0	968	52	0	354	483	546	697	408	373	768	141	127	204	455	0	0	0	0	0	0	0	482	106	787	739	817	432	792	858	0	573	212
bf09876caa54639a1841dd802ec6b568	230	271	597	351	0	77	0	0	0	0	0	0	0	0	94	278	172	435	0	0	0	0	2901	62	356	618	0	0	795	1647	212	2334	594	93
fa3341457e4a73d4738dae51b00e9cf1	0	13	8126	997	0	0	260	35	0	0	22	0	83	406	0	0	0	0	0	0	0	11	0	0	0	0	475	812	302	361	7	0	0	0
ab3feb291d41087a770cbc6f5c89b391	0	0	0	0	0	0	0	0	0	0	0	0	0	0	0	0	0	0	0	0	0	0	2628	40	0	26	0	0	0	0	0	9071	0	0
55f1f14d7c84d6ea787353e34b650724	0	0	755	98	0	0	21	112	0	0	0	0	2890	1058	0	0	3554	18	0	0	413	0	0	0	707	412	1376	187	25	87	0	0	0	0
0c906849af010a78cee8a246ed584898	0	0	2980	8691	0	0	0	6	0	0	0	0	0	0	0	0	0	5	0	0	0	0	0	0	0	0	0	3	0	7	0	0	0	0
ec02d75581833e631db2448a99b68345	1820	3015	559	410	0	0	1530	746	0	0	0	0	0	0	0	205	914	1348	0	0	0	104	0	0	345	167	0	0	506	0	0	0	0	0
100a43fb917159f68abd63993e835944	0	0	7416	3092	0	6	0	0	0	0	0	0	0	0	0	0	0	9	0	0	0	0	0	6	0	0	795	270	0	0	0	0	0	0
168ea5a6c765f3522142bcea87dbf9cb	0	0	0	0	0	0	115	171	480	844	0	0	0	0	0	0	0	0	0	0	0	0	0	0	0	0	986	625	216	1291	0	0	977	5871
d1d3ff655f63acbc4e7536379d9d8e30	0	0	0	0	0	0	803	2514	448	2523	197	2231	0	23	0	0	154	525	661	227	0	0	0	0	0	0	408	756	0	0	0	0	0	0
679e090d9657c2956723f2f51df7286f	0	0	0	0	0	0	0	0	0	0	0	0	0	0	0	0	3289	8146	0	0	0	0	0	0	0	0	0	0	0	0	0	0	0	0
ee7d15ad2ca0e7473ac6546e622c7975	0	0	0	149	0	0	0	133	0	0	0	0	0	0	0	0	0	0	0	0	0	0	0	0	672	5990	25	0	0	0	0	0	4089	340
ef6788300c40115b8f239885a94c763a	0	0	0	0	93	0	750	1858	0	0	0	0	0	0	0	0	183	474	189	156	870	555	271	0	2248	1632	0	0	0	0	0	1093	545	478
fd4b3375dedc1eb1f79c0627a3349f25	0	0	3995	677	444	897	1064	867	0	0	0	0	657	487	0	0	196	305	0	0	190	121	645	0	0	0	0	0	0	0	0	579	0	0
1b2418bd700d34f74c70e335ebebd89d	134	1494	0	0	0	10	132	0	0	0	0	0	0	0	0	0	0	0	1449	4581	0	7	0	0	2272	960	12	0	0	0	0	0	0	0
9d91f414e49cf53b7cc28467bfc06437	0	0	0	0	0	0	0	0	0	0	0	0	0	0	0	0	0	0	5262	5506	50	43	0	0	0	0	0	0	0	0	0	0	0	0
9dce4550962b5356f341993b33a00bbf	475	424	28	28	41	35	0	85	372	781	337	151	649	231	982	1102	26	23	848	792	75	8	616	392	230	168	71	190	195	183	149	382	106	566
b867bfffe3e90c39a6aca801de0e79dd	0	0	0	0	0	0	0	0	0	171	5075	0	0	0	2611	0	0	0	0	0	3	0	0	0	0	0	0	2616	0	0	0	0	0	0
0daef675d8b346142c21113f33ccb87c	0	0	0	0	0	0	0	0	0	0	0	0	1760	1330	0	0	0	0	0	0	3765	3360	0	0	10	0	0	0	0	4	0	0	0	0
86c3fb9888cf5ea902a458b128a31fd4	379	362	583	136	0	259	1121	435	607	418	375	75	123	297	135	305	422	110	84	373	0	0	23	0	310	30	453	79	340	0	537	0	1597	79
f32e4e15befdc7304f4239f151e3c333	80	245	9	13	0	0	97	32	0	0	0	0	1874	3733	76	27	0	0	0	0	179	146	0	0	97	824	1713	850	0	0	0	0	0	0
09998f0c416209063ce6bbaa99a011c8	169	465	829	131	322	641	443	189	463	265	282	167	254	407	120	345	105	249	218	612	157	50	623	253	211	242	227	186	241	322	78	279	219	173
a3500a98eb744cad9737da0b04c03eb3	123	56	554	752	0	0	298	75	0	0	23	1386	215	1541	177	71	425	1538	0	0	28	111	0	0	21	1052	364	48	696	104	0	0	219	49
2a28f546d27b6c423fdd5102eab8578b	80	448	202	174	0	0	597	709	68	312	0	0	88	0	1169	1469	0	68	0	0	697	73	0	0	38	0	138	372	690	74	1827	0	529	61
a3fbfe09d8a74239c2a6576090629aa6	0	0	0	0	0	0	0	0	0	0	0	0	0	0	0	0	0	0	0	0	0	0	0	0	0	0	0	0	2998	6869	0	0	0	0
f5b495624e01a9b1c1e393208b319b70	0	0	0	0	0	0	0	0	0	0	0	0	2165	7602	0	0	0	0	0	0	0	0	0	0	0	0	0	0	0	0	0	0	0	0
2d073653bd6a69480ce419a2dec88955	0	0	0	0	2526	1438	0	276	0	0	0	0	0	0	0	0	0	0	0	0	655	686	0	0	1810	1360	0	0	0	0	0	0	437	403
340fe16115c0f76e32673b4441bd75d5	178	848	152	282	56	375	58	661	277	325	246	103	136	344	173	745	157	133	190	189	168	64	274	216	351	265	507	388	198	41	391	326	305	465
ba37a3af440578a55604ab8a46a4e3f4	0	0	320	42	0	52	1949	22	0	0	3092	315	0	0	56	253	1259	183	0	0	0	0	0	0	32	328	359	77	1074	162	0	0	0	0
38a7d11a54807240a24554e3961cb7d8	120	437	135	40	474	1008	365	275	315	257	305	329	188	73	173	233	35	112	165	1572	16	0	445	877	184	210	152	200	79	65	205	338	61	52
f4b04e9302185d38e646b2d3e7ae4776	101	418	4598	197	48	0	129	24	183	88	26	0	21	465	56	188	405	28	140	46	32	59	48	61	156	2	63	26	537	176	246	0	745	28
32249493fb2f1d85baa1825aa5406df1	0	0	0	0	0	2	0	0	0	0	0	7	0	6	0	0	4470	4819	0	8	0	0	0	6	0	5	0	0	0	0	0	0	0	0
e9daf582518e7021c833f12e22a09ccf	444	321	0	0	0	284	478	225	667	316	201	248	427	268	396	144	0	0	540	607	366	89	1024	53	0	0	942	98	394	229	263	278	0	0
29f311753a1e073d37b012585c12e0a1	222	532	1775	219	13	178	937	81	0	0	405	264	153	0	92	314	6	12	596	221	207	572	0	777	496	303	0	0	57	161	344	62	161	56
8b54cba2309134a2f7a9c36293518317	264	417	331	0	379	343	0	0	0	0	1148	171	582	453	425	938	0	0	371	500	72	0	0	0	931	389	0	0	417	302	0	0	427	239
6c9ca1d46bf1df61bf31663dc1bf58cd	0	0	0	0	0	0	0	0	0	0	0	0	0	0	0	0	0	0	0	0	0	0	0	0	0	0	0	0	0	0	0	0	4368	4699
e5708044f87d18d78e29de780c27f012	0	0	0	0	0	0	337	1978	0	0	0	0	68	255	804	5595	0	0	0	0	0	0	0	0	0	0	0	0	0	0	0	0	0	0
4df8ffda4c19461793d9d8a48326f63f	0	0	0	0	0	0	0	0	2629	624	0	669	953	0	162	117	0	0	0	0	0	0	1225	0	0	219	1168	939	0	0	0	70	0	228
71c38fccd9edc9ec81aeae69ac0acc3a	0	0	0	0	0	0	0	0	0	0	0	0	0	0	0	0	0	0	0	0	0	0	2332	0	0	0	0	0	0	0	0	6590	0	0
0fe76e0fa99e48747630d0cff6de6dd7	112	86	221	678	478	2140	118	225	283	418	105	67	74	26	78	362	19	99	161	158	90	45	253	1285	85	265	70	189	0	32	204	300	93	101
e7846817f5b1d8d4324b0bf7f2b0b82d	266	343	146	244	195	2852	122	232	180	289	170	66	163	127	193	269	85	65	183	186	84	200	261	194	154	386	163	205	60	84	68	340	134	166
5a7d9b790bb855cbb9981ce126f3dbf7	0	0	0	0	0	0	0	0	3485	3925	0	0	0	0	0	0	0	0	0	0	0	0	0	0	216	1112	0	0	0	0	0	0	0	0
baabe704d726dda70c20077343513bb6	0	0	0	0	0	0	0	0	0	0	0	0	0	0	0	0	0	0	0	0	0	0	0	3616	0	0	0	0	0	0	5119	0	0	0
e858f8afa72989029b0922fa9e58afeb	1433	1891	0	0	0	0	0	0	0	0	0	0	387	1558	590	1835	0	0	0	0	471	540	0	0	0	0	0	0	0	0	0	0	0	0
34bc3afd9d8c767e32b9d46aa8837043	0	0	0	0	0	0	0	0	0	0	0	0	0	0	0	0	0	0	1293	7283	0	0	0	0	0	0	0	0	0	0	0	0	0	0
7a3f3c34df17c56fa8a52f2348eb5ae7	61	239	444	443	0	50	272	262	146	150	99	667	136	321	79	32	72	113	0	0	49	20	76	138	46	112	1353	2646	0	0	137	75	98	118
227cd147acc12d9d23573c0d79002a32	2200	0	103	306	0	84	0	0	49	55	0	53	198	0	61	0	0	71	85	1176	0	0	1660	0	47	0	0	0	53	58	0	1914	190	0
8a19bd0ea6dff83a222067cbd991de86	364	1091	381	1767	0	0	0	0	0	0	59	0	827	3858	0	0	0	0	0	0	0	0	0	0	0	0	0	0	0	0	0	0	0	0
fbd37e68c9eebb32af621be4ab979384	131	709	15	371	5	60	121	1782	164	2702	4	25	207	11	27	602	7	12	0	6	0	0	15	19	15	11	43	239	635	164	168	35	0	0
cfed144074f27f0a1858f8ed54953225	285	656	1044	185	0	0	196	209	75	518	555	379	229	269	0	0	188	583	0	0	0	0	254	0	501	245	249	227	98	0	0	268	641	442
5ff921cd6c3684e44b093d5d3e457ffb	46	175	1623	811	0	0	0	0	0	0	0	0	285	652	151	101	297	954	0	0	0	0	0	0	293	938	788	745	0	0	0	0	199	111
b81484ae4fc4fdcf95a5d960b8bfe500	0	0	0	0	0	0	0	0	0	0	0	0	0	0	161	0	0	0	0	0	0	0	1444	0	0	0	110	856	1857	969	0	2664	0	0
fa6c904a68d735a97337a512c0f384fe	204	698	0	0	0	0	0	0	2319	2638	0	0	0	0	826	787	0	0	0	0	0	0	458	0	0	0	0	0	0	0	0	33	0	0
7f125a85564849696aef716b41f9d762	0	0	1335	2621	0	0	0	0	0	0	0	0	0	0	0	0	0	0	0	0	0	0	0	0	0	0	0	0	0	0	0	0	2626	1282
8e35648d5991a9cbe2d78d3d2f164cbd	14	50	62	30	0	0	0	0	0	0	0	0	0	0	0	30	0	0	0	0	0	0	3221	0	653	2695	24	0	0	0	0	1063	0	0
fc2933c2399b991e36ac03f482186a72	775	2204	2655	2152	0	0	0	0	0	0	0	0	0	0	0	0	0	0	0	0	0	0	0	0	0	0	0	0	0	0	0	0	0	0
1c71cf2848b79652aea319ec13301e6c	0	0	0	0	0	0	0	26	0	0	0	0	0	0	0	0	2871	4804	0	0	0	0	0	0	0	0	0	23	0	0	0	0	0	0
75f3fca37d82230aca647f0573b8bb79	0	0	0	0	0	0	0	0	146	456	0	0	1315	3788	0	0	0	0	0	0	0	0	0	0	0	0	924	702	105	243	0	0	0	0
82d7da7b92aab7a07fe83808eef83788	985	1289	2922	1331	0	0	0	0	0	0	256	862	0	0	0	0	0	0	0	0	0	0	0	0	0	0	0	0	0	0	0	0	0	0
3b91b7bebce8da4b6fed4eb8ee1202e7	0	0	0	0	0	0	0	0	1563	5966	0	0	0	0	0	0	0	0	0	0	0	0	0	0	0	0	0	0	0	0	0	0	0	0
60059898e20a4975f610b62cf6b559f1	630	31	130	36	0	0	0	26	167	199	108	71	756	294	503	230	28	16	974	637	0	0	273	0	193	702	77	19	583	89	462	130	128	15
e09c3c8b40879889a58a512d7f8e8f87	1322	338	101	0	0	0	0	0	0	0	816	0	0	1714	0	0	0	0	0	47	41	147	0	394	0	112	1027	0	204	0	90	0	153	951
7c7dc57d1b05a96da80e08f8582eb0b1	0	0	0	0	0	0	0	0	0	0	0	0	0	0	0	0	0	0	0	0	0	0	0	0	1269	595	0	0	255	22	0	0	2140	3083
c645f0caaca1e5bd0f7a0aaf49233e84	529	609	244	110	0	59	173	88	0	0	168	688	147	386	363	259	114	259	0	0	19	56	195	0	23	67	800	514	194	243	0	367	465	15
b4cc6020519460df3f61c1beb7c2b04f	0	0	0	0	0	0	0	0	0	0	0	0	0	0	1909	5192	0	0	0	0	0	0	0	0	0	0	0	0	0	0	0	0	0	0
3c73097ead95410813d3d44667aa9d29	0	0	0	0	0	0	0	0	0	0	0	0	0	0	0	0	1011	5948	0	0	0	0	0	0	0	0	40	45	5	0	0	0	6	0
e3ec3037d1b4d475852a2b3c001ab164	0	0	0	0	0	0	0	0	3443	3595	0	0	0	0	0	0	0	0	0	0	0	0	0	0	0	0	0	0	0	0	0	0	0	0
61ac94253e2bf670673a0db5174dec18	0	0	0	0	0	0	0	0	0	0	0	0	0	0	0	0	0	0	0	0	0	0	0	0	0	0	0	0	2109	4867	0	0	0	0
89ab25bbf31f9c477e2a0d2e519d70ca	239	333	267	217	284	576	80	199	173	551	212	176	140	120	280	441	110	156	234	333	105	80	193	0	365	285	53	0	0	79	0	213	169	282
fbfcd7cfa575b6c4544bcb6b180ae80a	132	341	412	546	0	0	294	87	0	0	113	559	231	682	0	0	215	320	0	0	0	0	0	0	265	434	889	679	0	0	0	0	508	213
1cc234b3284dc3463e5a5416d03ff2be	0	0	0	0	0	30	732	712	0	0	0	0	0	0	0	0	762	4635	0	0	0	0	0	0	0	35	0	0	0	0	0	0	0	0
70ea79ec5bee4c0180cbe8b783c9ee98	0	0	0	0	0	0	0	0	0	0	0	0	9	0	6187	646	0	0	0	0	9	0	7	0	0	0	0	0	0	0	0	0	0	0
e154ba6fe6547c25fedaaff6ce89e397	0	0	2378	165	0	0	117	12	0	0	17	0	63	539	126	10	554	1041	0	0	0	0	590	0	0	0	534	343	80	104	0	92	64	22
59a429d2125bb38c42d3b97522ad6a67	0	0	0	0	0	0	0	0	500	2566	0	0	0	0	0	0	159	499	0	0	974	1574	0	0	0	0	169	350	0	0	0	0	0	0
aeb2a2a4bdb994a3df911c9101cf82f2	109	801	0	0	0	0	3549	0	0	0	5	0	2	3	0	0	0	2	0	106	0	0	280	381	0	0	0	0	135	336	1030	0	0	0
11ff714a39753bc09dc9e3d439b46b33	0	0	0	0	0	0	0	0	0	0	42	35	0	0	946	96	161	168	776	382	243	2267	468	0	0	0	0	0	29	567	0	536	0	0
e791834dfcddfc4f80784f2381902f95	0	0	41	331	0	0	0	0	0	0	22	1207	770	906	0	0	227	719	0	0	0	0	0	0	0	0	576	306	517	105	0	0	927	40
f7bf7bd2c0ab971d0fc048fb11a2008f	0	0	0	0	0	0	0	0	0	0	0	0	0	0	0	0	0	0	1562	3491	0	0	0	0	0	0	0	0	685	724	0	0	0	0
8cb5ffa9ea349a724023e4895939403d	0	0	0	0	926	466	0	646	0	0	0	0	0	0	0	0	120	230	179	160	0	0	415	0	0	0	0	0	0	0	0	1536	810	952
e06b7933112cd21b113740e3c9e6bb91	20	2038	216	1498	0	0	0	0	0	0	0	0	1051	308	0	0	0	530	0	0	0	0	0	0	0	0	0	0	0	0	710	0	0	0
9e9f4972fc1ca6c1549e445fe9dd5fad	249	403	251	449	104	590	0	203	899	1667	0	114	0	0	0	0	0	0	125	838	0	0	114	0	0	0	0	0	97	189	0	0	0	0
ceecf98989f11138f17d6cc5b40404be	0	0	378	1287	0	1326	0	0	1213	165	0	2	0	0	49	70	0	0	418	860	0	0	0	0	0	0	0	0	220	24	257	0	0	0
7f67fe64b26fa06e31294c7668ab1d21	98	239	220	235	46	278	104	94	374	215	335	183	140	71	154	139	156	180	95	156	187	61	194	190	247	233	43	137	181	108	55	158	278	228
ad661aeac1069471ac2f97b88390701f	52	97	0	0	0	0	0	0	744	1583	0	0	0	0	12	9	0	0	0	0	0	0	2367	0	0	0	0	0	0	0	0	924	0	0
9d691164524ca3a5a1713d30bd4a2bc8	132	187	0	0	0	1122	25	32	0	0	0	118	33	156	34	58	0	0	0	0	136	273	91	139	161	610	767	475	93	166	150	146	511	146
33e043dccb658cdff42badd8e04d8640	0	69	0	0	0	0	0	0	0	0	0	0	1420	3558	0	110	0	0	193	77	0	0	0	0	0	0	0	0	105	147	0	0	0	49
bd8faeef6dc53b27dbbe63a6230ced94	57	202	200	112	0	0	865	191	15	61	72	687	25	130	57	0	88	242	56	992	109	47	118	0	0	62	179	60	98	564	0	164	214	59
fbe854ea3c3fc8632a9f50610fef02d1	179	295	27	266	31	648	130	179	0	197	474	101	74	115	78	299	83	422	129	167	135	48	263	0	171	366	25	191	187	140	0	94	97	77
2651e007c696dd169b16c9e0bba721cb	525	1841	0	0	0	148	0	0	0	0	0	0	144	173	0	0	0	0	0	0	0	161	0	0	128	207	1122	1173	0	0	0	0	0	0
150fad1413d1cf3fa17ae70cd08a4103	0	0	0	0	0	0	0	0	0	0	0	0	0	0	0	155	0	0	0	0	0	0	0	0	0	0	0	0	111	324	0	0	3299	1643
b4657734bcccfb3d722bd85c88fd9363	243	45	127	52	0	0	27	4	0	0	189	53	88	128	0	0	58	168	0	9	10	42	1996	0	7	51	189	34	37	7	0	1651	218	42
ee3e39214618cfb54588be81baab0e0c	16	117	110	0	0	293	8	23	548	95	33	263	62	67	0	0	6	32	373	829	6	0	497	11	108	542	63	51	0	0	28	1128	137	23
7e236eb545cad1590e8dbb1066b7fc37	0	0	0	0	0	0	0	0	0	0	0	0	0	0	0	0	797	3085	0	0	0	0	0	0	0	0	0	0	526	1052	0	0	0	0
1ec4b3e7a303ac7e03a1e281dd534e58	0	0	0	0	1246	1131	104	111	0	0	0	0	0	0	0	0	205	257	0	0	1863	510	0	0	0	0	0	0	0	0	0	0	0	0
e14bf1989cef93873f8393b2d7cfd842	780	457	20	81	0	0	0	0	0	0	0	0	89	412	409	2909	0	0	0	0	0	0	0	0	0	0	0	0	49	151	0	0	0	0
d24bf402800b3927e661f6c399e2dedd	0	0	0	0	0	0	0	0	0	0	0	0	0	0	0	0	2033	3279	0	0	0	0	0	0	0	16	0	0	0	17	0	0	0	0
d2c4fceb0cb1c9725383926204b5b6ed	29	43	213	1177	0	115	42	27	81	215	12	35	27	42	103	289	91	78	97	234	535	364	46	235	0	31	62	244	84	186	372	89	33	14
ce51dd34eba758ab3318099c68ae781c	0	0	188	111	124	114	136	439	147	200	392	0	167	0	0	0	0	0	0	0	66	0	532	496	145	0	0	104	0	85	719	166	515	351
9ed95148e2b350ce6bf6125a9e739db4	0	0	0	0	0	0	0	0	0	0	0	0	0	0	0	0	0	0	0	0	1938	3254	3	0	0	0	0	0	0	0	0	0	0	2
7dcdb21f9e8427a21c0bc5dfc42b8223	0	0	0	0	0	121	996	321	307	256	0	0	0	0	0	0	0	0	415	0	0	0	0	0	414	975	0	0	0	0	0	1248	0	0
6b617a8f43ae92088347ac2dd79424c5	0	0	0	0	0	0	0	0	2333	2645	0	0	0	0	0	0	0	0	0	0	0	0	0	0	0	0	0	0	0	0	0	0	0	0
1b5d42ebb8c826d3a10e53ec06e173eb	261	368	0	0	233	0	539	0	216	146	329	293	0	0	257	150	0	0	0	0	0	0	337	834	93	119	0	0	0	0	135	432	0	0
07434b4b86fab101cf65cce40ee262dc	88	64	0	0	49	471	321	103	330	73	59	0	42	0	505	814	9	87	102	0	28	0	64	44	600	71	45	85	86	94	49	112	96	228
72ce64d6a912d6a573b55739775fc57e	0	0	37	18	0	0	0	0	0	0	32	396	223	2057	180	96	0	44	107	278	46	56	172	23	38	303	162	127	28	129	46	111	0	0
833c307b719caea7dc8d4225450b98f9	13	25	0	0	0	42	29	0	0	0	0	0	0	0	115	54	0	0	1639	2547	0	0	0	0	64	106	0	10	0	0	0	0	0	30
28adf55c0394b11ed9b77e0a532ae0b9	0	0	902	367	0	0	0	0	0	0	0	0	0	0	0	0	0	0	0	0	0	0	483	0	0	0	1061	224	193	190	0	1195	0	0
96904f940e8aa25fe2f5614312595d40	0	0	0	0	0	0	0	0	0	0	3226	1376	0	0	0	0	0	0	0	0	0	0	0	0	0	0	0	0	0	0	0	0	0	0
977857b3b389216107f2a473f44f2945	215	811	171	265	0	0	86	224	205	345	8	373	52	131	0	0	0	0	19	42	0	0	174	0	158	497	128	0	0	180	0	405	87	7
c9f4d95efc87b013b3ae23e2fc5b2cb4	68	88	374	280	0	0	0	0	0	0	331	750	35	77	88	17	109	51	0	0	93	27	0	0	0	0	436	249	235	335	0	0	370	561
05b81f7d3ecb0719fe57b5932b23a498	0	0	0	0	0	0	0	0	0	0	0	0	0	0	4	0	0	0	0	0	2759	1795	0	0	0	0	0	0	0	0	0	0	0	0
ac1a2b9683bbeac73f9c0a671f18fd28	0	0	0	0	0	0	0	0	1433	3122	0	0	0	0	0	0	0	0	0	0	0	0	0	0	0	0	0	0	0	0	0	0	0	0
0e3b4c1a7a41fa8d8a167ef1062681cc	144	119	841	262	446	0	570	198	0	114	0	0	101	229	0	0	137	130	0	0	138	155	104	0	0	0	212	0	0	232	0	169	0	227
28a9397005f09bdfd475c501525e6144	0	1109	276	0	0	0	120	94	95	0	186	65	185	126	0	0	40	0	102	0	0	0	341	0	0	0	44	0	0	0	0	61	915	769
6f7ae9910028eabc9c99709864afa589	0	0	203	214	0	0	364	479	0	0	0	0	0	0	518	474	0	0	0	0	258	0	0	0	0	0	0	0	249	542	0	0	299	913
6a3ab4e39339617d46ef10d713fe477c	0	40	0	0	0	0	47	22	0	0	0	27	22	3620	32	0	54	0	0	0	0	0	165	0	0	0	0	35	39	33	31	253	41	48
4498a0cffdb0b2f0e3116a9667769a70	0	0	0	0	0	0	216	379	0	0	0	0	0	0	0	0	0	0	3560	286	0	0	0	0	0	0	0	0	0	0	0	0	5	0
37c9066134de1b43c20d7a130080fa74	0	0	0	0	0	0	0	0	0	0	0	0	0	0	0	0	0	0	0	0	0	0	0	2172	0	0	0	0	0	0	2265	0	0	0
a874b04b8ad3c5690768de6500970b96	113	132	0	0	399	0	319	0	0	0	1386	122	0	0	0	0	78	143	106	102	21	79	256	385	43	25	0	0	0	0	60	541	96	30
328555bb899ad398c90917b0a02c2cf2	0	69	243	184	0	547	0	25	89	342	25	20	165	251	83	182	0	0	150	263	73	0	145	244	82	301	90	292	30	0	266	131	0	0
346ff8d13afdc88eca8038baa8daddea	236	53	789	175	0	0	74	18	0	0	0	46	25	454	0	0	0	0	294	770	8	0	170	0	13	13	0	0	165	955	0	0	0	0
8353479cb501be05ee5c5d0b97ae8755	152	40	0	0	0	0	0	40	0	41	109	0	0	352	0	0	0	0	0	0	89	0	0	2631	0	0	327	30	0	27	170	0	0	225
8b38e46704bf80fcd9c0b0be3428035a	0	0	0	0	0	0	0	0	0	0	0	0	1641	997	0	0	0	0	0	0	0	0	0	0	0	0	674	915	0	0	0	0	0	0
6eaf599c837f5502a99b960783f91200	0	0	0	0	0	0	1731	1430	0	0	0	27	0	0	0	0	118	918	0	0	0	0	0	0	0	0	0	0	0	0	0	0	0	0
a2eaa3d6f13f5aa74e2ddfeb54d71c6b	0	0	575	0	0	0	0	0	0	0	0	0	162	681	225	278	0	0	0	0	0	0	0	0	373	241	284	0	550	514	183	0	111	0
199e0f89d7d4c57e80eef1554dfbb4e9	0	0	1832	837	0	0	0	0	0	0	0	0	0	0	0	0	349	1125	0	0	0	0	0	0	0	0	0	0	0	0	0	0	0	0
b82d15e755115eb4aa2cec6505aaed01	0	0	0	0	0	0	0	0	2159	1969	0	0	0	0	0	0	0	0	0	0	0	0	0	0	0	0	0	0	0	0	0	0	0	0
b1c975ce5042626a65195dbbdd5ce7da	0	0	0	0	0	0	0	0	0	0	0	0	0	0	0	0	0	0	0	0	0	0	0	3024	0	0	0	0	0	0	1072	0	0	0
7e860f000ab73e1dcdfa59512552c2db	0	28	437	791	0	0	107	24	0	0	6	140	91	490	0	0	144	106	12	152	51	24	0	0	13	75	848	273	139	15	0	0	123	0
6e5f9d440a2a4b3d5a0c6f4c735c53de	0	0	0	0	0	0	0	133	0	0	0	0	0	0	0	77	87	768	0	0	0	0	0	279	0	0	0	0	0	0	2719	0	0	0
43d78f491245c9faae3366372df859a3	0	0	0	0	0	0	0	0	0	0	0	0	0	0	0	0	0	0	0	0	0	0	0	0	0	0	3061	910	0	0	0	0	0	0
0c06ba93aa2c2378f8eb38153fb7132e	0	0	0	0	0	0	0	0	0	0	0	0	0	0	0	0	652	1554	0	0	878	441	0	0	0	0	0	0	0	0	0	0	154	279
55a35ccae318cb72534ee15a9928cea7	0	0	0	0	0	0	300	532	464	681	0	0	0	0	0	0	112	231	0	0	0	0	788	0	0	0	153	433	0	0	0	215	0	0
e69d63d6fe874e3d867ff549d81e5ee8	0	0	0	0	0	0	0	0	0	0	0	0	0	0	0	0	0	0	2127	1671	0	0	0	0	0	0	0	0	0	0	0	0	0	0
02474e80dd310e389db790258adf1e0a	91	352	0	0	0	0	0	0	142	0	0	0	258	148	0	0	58	90	183	509	0	60	248	291	285	129	307	288	0	0	203	79	54	0
aa69695207a526df3bce2dccec7220c5	0	0	0	0	0	0	0	0	0	0	0	0	0	0	0	0	2424	1095	0	0	0	0	0	0	0	0	0	0	0	0	0	0	236	0
979eac43fa410b70f6e1a9e32b8ef36f	0	348	0	0	0	0	54	58	0	0	0	0	0	0	153	2041	0	0	0	0	0	0	0	0	672	14	0	0	0	0	0	108	112	117
6cb4cc84027b69c20c19d55084d71b45	0	0	0	0	0	0	0	0	0	0	0	0	3357	289	0	0	0	0	0	0	0	0	3	0	0	0	0	0	0	0	0	0	0	0
9b5ce9a6876017f0ef2ee35e78d02855	0	0	0	0	0	0	0	0	0	0	0	0	0	0	0	0	0	0	0	0	0	0	0	0	0	0	0	0	0	0	0	0	2040	1596
168cee15dd2e2328ebc3fb578c83b32e	147	238	19	47	0	121	94	101	46	97	105	46	35	32	114	416	37	86	139	227	0	0	180	25	310	360	0	0	122	148	24	90	96	94
c286ae4fae45a48e74e0655baaa16ce5	0	0	497	281	0	0	0	0	0	0	0	0	210	285	0	0	0	95	0	0	0	0	0	4	111	860	0	0	209	969	0	0	0	0
586f6cacb7e20f177bd6a64436e492fb	0	0	252	0	0	0	0	0	0	0	152	70	135	2664	0	0	0	0	0	0	0	0	0	0	31	134	0	0	0	0	0	0	0	0
7bfc0687693e18a963e32d7a475cbdb2	138	124	0	85	0	0	0	0	0	0	0	217	0	0	0	0	0	0	619	0	0	0	0	1033	0	0	0	0	0	119	1063	0	0	0
b31b16bd75811401eb306404548f5235	0	0	0	0	0	0	0	0	0	0	0	0	0	0	0	0	0	0	0	0	0	0	1241	0	0	0	0	0	0	0	0	2111	0	0
b12cb871d51fea193534d73942533e04	325	235	0	0	0	0	0	0	0	0	0	0	0	0	0	0	0	0	0	0	0	0	0	606	0	0	0	0	0	0	2183	0	0	0
d0124ac1b66f6de7cd9f43a51923113c	0	0	0	0	0	0	0	0	0	0	0	0	0	0	0	0	0	0	0	0	0	0	0	0	289	1817	775	454	0	0	0	0	0	0
7f26682a527fa14e7d1f8aaede4030c5	0	0	4	0	0	0	0	0	0	0	0	0	0	0	0	0	0	0	0	0	607	2388	0	0	0	0	0	0	0	0	0	0	297	38
d99d046fb50b0a84348984e2b057d2c2	0	0	238	32	0	0	0	0	0	0	0	0	102	19	0	0	0	0	0	0	0	0	660	879	0	0	631	291	0	0	0	248	161	60
7d9fba939dc74a3288018a3412d12a53	0	0	0	0	0	0	0	0	0	0	0	0	0	0	0	0	0	0	1701	1600	0	0	0	0	0	0	0	0	0	0	0	0	0	0
3b57194202ccea8b53cdc392e8e5a065	0	0	0	0	21	5	0	0	87	406	0	0	0	0	128	2016	0	0	0	8	6	0	0	26	493	0	0	0	4	0	84	0	13	0
eb57709e783e05617d20bc5f411e9dda	0	0	171	0	0	367	230	232	0	183	0	0	0	326	130	328	0	248	0	279	0	0	208	390	0	0	0	0	0	0	144	0	0	0
e686e1af6b0fb656f6e47a549e53c175	0	5	1320	544	0	0	0	0	0	0	0	0	0	0	0	0	238	1084	0	0	0	0	0	0	0	0	0	0	0	0	0	0	0	0
02fc22fb78ad1fc4a5f6c2413d2a2b82	0	0	830	876	0	0	0	0	0	0	0	10	0	105	0	0	73	0	0	0	0	0	0	0	0	45	80	467	82	232	0	0	264	86
0f999a51ee314d0457afb60580aeade9	0	0	0	0	0	0	0	0	428	466	0	0	0	0	0	0	0	0	0	0	0	0	1248	0	0	0	0	0	225	342	0	432	0	0
62a025a3ea02d950b7544f171b75cf0c	0	0	0	0	0	0	0	0	0	0	0	0	0	0	0	0	229	192	0	0	434	1816	0	0	0	0	0	0	0	0	0	7	396	50
385dcbf106784f1b05e78ffa63a96d24	0	0	898	2224	0	0	0	0	0	0	0	0	0	0	0	0	0	0	0	0	0	0	0	0	0	0	0	0	0	0	0	0	0	0
dbc90302432507f8fea578ab01709f4b	0	0	1494	1622	0	0	0	0	0	0	0	0	0	0	0	0	0	3	0	0	0	0	0	0	0	0	0	0	0	0	0	0	0	0
6e0f57fffe50470858af5ebd0ffb675f	0	0	0	0	0	0	0	0	0	0	0	0	0	0	0	0	0	0	0	0	1913	188	0	0	0	0	0	0	0	0	0	0	645	365
744b7b7d342d8c0cd33455c274c3d68f	0	0	0	0	0	0	0	0	0	0	0	0	0	0	0	0	0	0	0	0	0	0	693	0	0	0	0	0	0	0	0	2418	0	0
649c59d3ed0b26e696340a2d2827e4a7	0	0	0	0	0	0	0	0	0	0	495	0	0	0	0	0	0	431	0	0	0	0	0	0	0	0	0	0	844	1275	0	0	0	0
dbd034ef81dfc20d09fe5ba557f119fb	0	0	0	0	0	0	0	0	0	0	815	879	231	1097	0	0	0	0	0	0	0	0	0	0	0	0	0	0	0	0	0	0	0	0
be015acb8e531059d4ab927efe1d6fe5	0	0	0	0	0	0	0	0	0	0	144	44	0	451	0	0	0	0	0	672	0	0	0	0	0	0	0	0	564	185	0	0	196	737
06771beaf68c8b88e4f635427b9d5a86	925	2065	0	0	0	0	0	0	0	0	0	0	0	0	0	0	0	0	0	0	0	0	0	0	0	0	0	0	0	0	0	0	0	0
ff518b333c1e1ea997fe07302b4a2d5f	0	0	0	0	0	0	0	0	0	0	0	0	0	0	0	0	0	0	0	0	0	0	615	0	0	0	0	0	0	0	0	2367	0	0
9e1d584d044aa94fdbbb1f69ac3689a1	0	0	206	139	0	0	79	0	0	0	0	0	0	0	0	0	254	286	0	0	0	0	0	0	0	0	224	1694	0	0	0	0	70	0
741cf00ba4416222b4e464627f0065f8	0	0	0	0	0	0	0	0	0	0	2019	914	0	0	0	0	0	0	0	0	0	0	0	0	0	0	0	0	0	0	0	0	0	0
bb66b0936c90262bbc956cbec99b2802	0	0	0	0	0	0	0	0	0	0	0	0	0	0	0	0	0	0	0	0	0	0	0	0	68	2790	10	0	0	0	0	0	0	0
810a7e6737922a92ac6ea6db677f3beb	95	244	384	0	0	53	505	0	0	185	0	0	0	366	0	62	0	0	0	0	0	0	166	0	0	0	206	0	68	379	0	0	0	143
834afdad6d1aff1e86b13dbda7e466df	236	0	226	275	0	0	39	80	50	129	0	63	0	0	34	95	6	190	0	0	19	169	102	0	0	0	0	24	116	702	0	275	0	0
1cec39da70284da4d69a757d62993c91	136	0	0	0	0	0	0	0	0	0	0	0	0	0	0	0	0	0	0	0	0	0	0	1441	0	0	0	0	0	0	539	0	329	380
c3f2c5148513e509a53fa961ed7e6bc9	132	108	28	0	0	62	72	0	266	303	280	52	0	0	146	477	0	0	0	0	0	0	140	0	26	0	355	231	49	0	35	0	37	24
af694bcae2489d88d5358cab808844ba	0	0	0	0	0	0	0	0	0	0	0	0	814	1997	0	0	0	0	0	0	0	0	0	0	0	0	0	0	0	0	0	0	0	0
76239939d7bd1ca000389dbf3ac09e90	9	20	16	14	0	0	25	22	0	0	21	200	76	225	10	15	5	105	23	71	37	112	392	0	83	686	9	0	43	81	0	352	140	0
395f2af48b7c4758c7f275a9860d7426	0	0	0	0	0	0	0	0	0	0	0	0	0	0	0	0	0	0	0	0	0	0	0	0	0	3	1778	993	0	0	0	0	0	0
a6ec420fd311e78f534274569ae1c1d8	388	292	290	86	33	111	0	0	0	0	0	0	0	0	0	0	91	81	0	0	160	132	0	0	0	0	444	67	0	0	0	0	296	281
5d70bc0157d17fce37dc6b1eb9bb99f8	0	0	309	242	0	0	0	0	0	0	0	54	470	403	118	430	105	106	0	0	0	0	0	0	0	0	60	59	182	193	0	0	0	0
157874f92a22b2cbe84a8d9716a7888b	0	0	46	108	0	0	0	0	0	667	0	0	97	200	0	0	0	0	209	53	0	0	331	0	0	0	137	0	866	0	0	0	0	0
437214865735ab13a2c5512e9fb9a90e	117	314	0	0	0	0	0	0	0	0	11	171	0	0	392	347	20	993	0	0	0	0	0	0	0	0	17	6	0	0	0	0	131	182
9913af8e22ab97a4d5dc2a014d349392	0	0	1466	1218	0	0	0	0	0	0	0	0	0	0	0	0	0	0	0	0	0	0	0	0	0	0	0	0	0	0	0	0	0	0
36414f6e5cca588f39522fcffdfd3fff	0	0	302	0	0	0	0	0	0	39	0	92	84	316	0	0	28	0	277	1181	70	0	0	41	0	0	0	113	0	54	0	0	54	0
0e5f0fc73e682d2e4dd36296ef9d5140	0	0	0	0	0	0	0	0	0	0	0	0	502	804	0	0	0	0	0	0	0	0	0	0	0	0	743	571	0	0	0	0	0	0
a48863fe444856cc3dd912d55aaaa63a	57	648	917	80	0	326	38	0	0	78	12	79	31	85	8	0	102	15	0	0	0	0	0	56	0	0	16	22	17	0	0	0	14	16
aa7315cb86f9e2df4c4ac1e2c1db3043	27	31	264	224	0	41	47	21	10	0	15	77	52	488	34	65	0	58	13	68	25	0	17	0	0	0	171	140	101	572	0	28	12	16
ae363d565a95da8c131820f5fe1f1867	0	0	0	0	0	0	0	0	0	0	0	0	0	0	0	0	0	0	0	0	0	0	0	0	0	0	0	0	1002	1609	0	0	0	0
42eae26ed5a762ea4e6ed32a101214ee	0	0	30	0	0	0	0	150	0	0	0	0	0	0	0	0	0	0	0	0	0	0	0	1677	0	0	0	0	707	0	36	0	0	0
3eb723935f0c4913e832fa7a87a23141	30	100	995	128	0	0	90	6	199	93	19	91	0	0	13	32	0	25	7	190	0	0	148	0	9	78	63	0	32	132	0	51	32	8
31309dcd9cb279063050135f87213fdc	0	0	0	0	0	0	0	0	0	0	0	0	0	0	0	0	0	0	514	2040	0	0	0	0	0	0	0	0	0	0	0	0	0	0
28f2a141d190bde1510ce0d5822eca6a	138	153	0	0	0	1059	0	0	80	323	0	0	0	0	0	0	0	0	0	0	0	0	0	0	210	587	0	0	0	0	0	0	0	0
bd177ea973990d5173d0d592850ffe6f	0	0	0	0	0	0	0	0	0	0	0	0	0	0	0	0	0	0	0	0	0	0	0	0	0	0	0	0	0	0	0	0	2550	0
9f16a9dc1bb050c31fca7b0e621536af	0	0	0	0	0	0	0	0	0	0	0	0	0	0	0	0	222	2327	0	0	0	0	0	0	0	0	0	0	0	0	0	0	0	0
7cc9e01f999fe66ce5f38345e5ef0634	0	0	0	0	0	0	0	0	0	0	0	0	0	0	186	839	0	0	559	961	0	0	0	0	0	0	0	0	0	0	0	0	0	0
158e10067c2ecdf311c5c9c70969422b	0	0	340	405	0	0	0	0	0	0	0	0	353	454	0	0	149	56	0	0	0	0	0	0	7	213	139	420	0	0	0	0	0	0
1b76323c11e70fed9e8bb64db9b77f35	0	0	0	0	0	0	0	0	0	0	418	433	0	0	0	0	0	0	0	0	0	0	0	0	0	0	0	0	1438	245	0	0	0	0
2ec944641ee66c479c9a0b28a834fb51	0	0	0	0	0	0	0	0	0	0	0	0	130	655	0	0	0	0	0	0	4	0	4	0	0	0	0	0	1007	703	0	0	0	0
b410b996fe21935dbdc38f9f9bbe1f21	108	86	110	21	0	0	21	25	276	291	28	98	130	189	25	28	29	58	26	159	46	14	78	0	113	142	71	76	35	27	0	96	33	38
4bbe289ddb467b3e8977493d41c9bf05	0	0	1161	1315	0	0	0	0	0	0	0	0	0	0	0	0	0	0	0	0	0	0	0	0	0	0	0	0	0	0	0	0	0	0
dfd0298600026490f037b4298482e92c	0	0	397	0	0	0	428	168	286	188	0	0	0	0	0	0	0	0	0	0	33	0	0	0	696	277	0	0	0	0	0	0	0	0
11c382140656d6ab83e6bbb8d39272fe	137	130	201	169	0	0	14	0	0	0	0	0	0	0	0	0	259	472	0	0	0	0	0	0	0	0	0	0	437	32	0	0	461	153
366b22d7e60c4e39806096959f60d159	101	45	0	0	0	214	0	0	0	0	0	0	0	0	0	107	0	104	41	34	24	0	803	30	0	202	0	0	0	0	75	679	0	0
587a1f5fa998782fab4f341d0c9e562b	0	0	0	0	0	0	0	0	0	0	0	0	0	0	0	0	860	1579	0	0	0	0	0	0	0	0	0	0	0	0	0	0	0	0
b2fbe7ae64d3b67e97aca1fb4d63b07d	0	0	0	0	0	0	0	0	0	0	0	0	511	1680	0	16	0	39	0	0	0	0	0	0	0	29	0	0	0	0	0	0	69	91
ba83fcfc7db7b87dba379562590b4abe	10	0	0	0	37	55	267	37	182	41	0	0	14	0	679	794	0	0	0	0	28	0	0	0	142	22	0	15	0	0	0	16	22	66
a0666072d542f9c445916c2fca7eb090	0	0	754	467	0	0	82	62	298	402	0	0	0	0	0	0	0	0	0	0	0	0	0	0	0	0	244	116	0	0	0	0	0	0
6d579a7fa2b1404700e9bfc2e099cc93	53	29	304	91	0	51	32	42	108	68	43	99	75	62	68	85	29	68	146	180	51	0	66	0	47	141	104	41	84	100	0	82	52	20
0c8439ed092231235154e457ab8e33f5	0	0	1100	1306	0	0	0	0	0	0	0	0	0	0	0	0	0	0	0	0	0	0	0	0	0	0	0	0	0	0	0	0	0	0
2e705c8b41f6543facd2219527db0c21	0	0	0	0	0	0	0	0	0	0	0	0	175	74	58	0	0	0	172	33	0	0	662	145	106	215	0	0	0	0	48	694	0	0
c5bd6f6ff0040c2d170582186374a474	0	0	0	0	115	2254	0	0	0	0	0	0	0	0	0	0	0	0	0	0	0	0	0	0	0	0	0	0	0	0	0	0	0	0
b654b22f2dd942d6c439db419ac0665c	0	0	0	0	100	2258	0	0	0	0	0	0	0	0	0	0	0	0	0	0	0	0	0	0	0	0	0	0	0	0	0	0	0	0
89ad9cf039f27b22b91104b83b4b236e	0	0	0	0	0	0	0	0	0	0	0	0	0	0	0	0	143	51	495	597	0	0	0	0	0	0	0	0	0	0	0	0	376	687
9f8f7711dcfd14853b16486a18d71901	0	0	0	0	0	0	0	0	0	0	0	0	0	0	0	0	510	1833	0	0	0	0	0	0	0	0	0	0	0	0	0	0	0	0
632748edee5a3e3eebcf7999d53d555b	0	0	849	887	0	0	0	0	0	0	601	0	0	0	0	0	0	0	0	0	0	0	0	0	0	0	0	0	0	0	0	0	0	0
2535993d4dcd8dfeceb430999d5e1ffe	0	0	0	0	0	0	0	0	0	0	0	0	0	0	2123	210	0	0	0	0	0	0	0	0	0	0	0	0	0	0	0	0	0	0
b612cb894d6b902d0eb411ce5c2168b6	0	0	431	504	0	0	0	0	0	0	0	0	0	0	0	0	0	0	0	0	0	0	0	0	0	0	726	665	0	0	0	0	0	0
7da7afa0ad97f0518e8033a89061d493	227	107	30	68	0	0	258	111	227	79	0	0	36	45	55	140	0	0	0	40	32	0	0	135	109	0	0	0	152	296	102	0	34	41
783e5533503fa4cf2d6bf6825988ba33	0	0	0	0	0	0	0	0	247	1308	63	0	0	0	112	248	85	251	0	0	0	0	0	0	0	0	0	0	0	0	0	0	0	0
44b3fc6208a3331265f0c527e71f7d8a	0	0	0	0	0	0	0	0	0	0	0	0	0	0	0	0	859	1439	0	0	0	0	0	0	0	0	0	0	0	0	0	0	0	0
8253ba02f6f3ad456a76b102a898ee2b	19	48	315	86	0	0	291	111	0	0	32	74	103	241	120	125	84	59	8	26	0	0	45	0	37	88	69	25	38	42	0	33	110	62
4f81673e05a5b345a6940cbf08548c55	0	65	32	95	0	0	92	256	0	0	126	280	61	136	164	295	22	96	0	0	0	0	0	0	0	0	46	40	201	281	0	0	0	0
3491cb9ca8a014bc9e948bb8bbb40aee	0	8	1842	425	0	2	0	0	0	0	0	0	0	0	0	5	0	0	0	0	0	0	0	0	0	0	0	0	0	0	0	0	0	0
7337dae1c7f2d9b2dcd310ff9c0e5175	368	347	0	0	0	2	0	4	0	0	0	0	0	0	0	0	0	0	0	0	0	0	0	0	137	1411	10	0	0	0	0	0	0	0
a4e7538fe2039629e3e3f3f9456deeef	41	68	276	11	0	81	46	20	194	93	52	0	101	52	110	41	120	54	75	45	142	17	238	68	38	20	73	30	42	10	20	19	42	38
d16523d7a5f57da8a63c1aad5e0632ce	49	73	278	49	0	0	113	0	0	0	0	0	80	182	0	0	62	0	0	260	101	0	0	0	53	0	414	101	0	138	101	0	215	0
9db7de19c74ed1257258913d50dea15d	34	37	171	138	0	79	55	46	72	0	69	104	98	53	60	96	0	97	0	0	18	34	106	22	76	98	51	91	60	67	0	92	189	108
41f6301713667f166d8e9c08c9961b5e	32	68	172	179	0	0	115	146	0	0	42	205	201	554	106	124	32	48	0	0	43	20	0	0	31	97	0	0	0	0	0	0	0	0
1ea4ded21a23dffff1beb8818b7e358f	0	0	0	0	0	0	0	0	0	0	0	0	0	0	0	0	0	0	0	0	0	0	1432	0	0	0	0	0	0	0	0	758	0	0
afaa25a5b5e63b4eeffabb6cb544f49a	0	41	114	0	0	0	0	0	0	0	0	0	0	0	0	65	0	291	373	547	0	23	308	0	0	0	0	0	0	71	0	344	0	0
dca00076855a4c5142b5eb7094a48c49	344	1828	0	0	0	0	0	0	0	0	0	0	0	0	0	0	0	0	0	0	0	0	0	0	0	0	0	0	0	0	0	0	0	0
0d87a9ee82af610025d33477d5245816	0	0	432	1734	0	0	0	0	0	0	0	0	0	0	0	0	0	0	0	0	0	0	0	0	0	0	0	0	0	0	0	0	0	0
62e1b51427906c7526ae47c884d9f75b	0	0	373	28	0	0	0	0	0	0	0	0	0	0	0	0	0	0	0	0	0	0	0	0	0	1733	14	0	15	0	0	0	0	0
661398dcd8cad91c0ede7918db21c1c3	0	0	0	0	0	0	0	0	0	0	0	0	0	0	0	0	0	0	0	0	0	0	0	0	0	0	1360	801	0	0	0	0	0	0
9b99db2345b188898c2cf535525a6ba8	0	0	0	0	0	0	0	0	0	0	0	0	0	0	0	0	0	0	0	0	0	0	0	952	0	0	0	0	0	115	1082	0	0	0
59ade18fdb41e29dd18cd81135e6168e	0	0	0	0	0	0	0	0	0	0	1011	1128	0	0	0	0	0	0	0	0	0	0	0	0	0	0	0	0	0	0	0	0	0	0
31729a6e51b277ca07499f2eccc9119c	0	0	348	30	230	7	183	0	0	0	0	0	0	0	0	0	305	149	0	0	58	78	0	0	0	0	0	0	443	66	0	0	210	14
99d9ae3bff49cd0acc0729940d3fba46	0	0	0	0	0	0	0	0	0	0	0	0	0	0	0	0	0	0	0	0	0	0	0	738	0	0	0	0	0	0	1381	0	0	0
87ea366b792d9668a70afac523e6bc20	0	0	0	0	0	0	0	0	0	0	0	0	0	0	0	0	959	1127	0	0	0	0	0	0	0	0	0	0	0	0	0	0	0	0
c94e8351484fbaffb56d9e324efa42a9	0	0	122	22	0	0	172	12	0	0	0	0	157	197	0	0	0	0	0	0	0	0	0	0	0	0	273	271	339	150	0	0	254	116
28df4e87dafa12e6799cccc6ac093729	0	0	0	0	0	0	0	0	0	0	524	1554	0	0	0	0	0	0	0	0	0	0	0	0	0	0	0	0	0	0	0	0	0	0
15f2f9e0bcb0da0fd822a55f4b785952	0	0	0	0	0	0	0	0	0	0	0	0	0	0	0	0	0	0	0	0	0	0	778	0	0	0	0	0	0	0	0	1279	0	0
ce70b30b0e4e4a7982d4277f4f407f99	108	30	19	0	0	0	5	0	198	38	65	21	9	3	13	0	27	5	698	321	0	0	0	3	0	0	205	6	264	8	7	0	0	0
64811b91f4a0ec81478fc6c74d56c70a	0	0	0	0	0	0	0	0	0	0	0	0	0	0	0	0	0	0	0	0	0	0	0	0	0	0	0	0	0	0	0	0	0	2053
b235d26285666cbf74cbb31e3a794d8d	148	239	0	0	0	243	0	0	150	124	0	0	0	173	0	157	0	0	0	146	0	0	0	0	0	183	0	0	200	156	0	0	112	0
68f76014820f2249ce84478768eb5484	0	0	0	0	0	0	173	0	242	789	0	338	0	0	0	0	0	0	0	0	0	0	0	0	0	0	0	163	61	163	0	0	94	0
d803c81ee8dc6939a05e744462a0c3f9	0	0	0	0	0	0	0	0	0	0	0	0	1228	788	0	0	0	0	0	0	0	0	0	0	0	0	0	0	0	0	0	0	0	0
abbe7dd19542a36c444d6e73df191bd4	75	48	0	0	0	121	0	0	83	0	0	0	158	83	0	140	0	0	0	0	0	0	0	673	0	35	0	0	406	173	0	0	0	0
22935e691117f1378b5a63bbff38bb48	20	14	0	0	0	11	0	0	397	580	0	0	0	0	806	0	0	71	0	0	0	0	0	0	0	0	59	0	0	0	0	0	0	0
7e7e999d38568aef84419f349738890b	180	0	0	0	0	0	0	0	0	80	0	0	104	0	181	143	308	0	0	0	0	0	0	78	0	0	78	385	278	136	0	0	0	0
de8c8fd3c9a6645c55a509694b302954	0	0	0	0	0	0	0	0	0	0	0	0	0	0	0	0	0	0	0	0	0	0	0	0	0	0	0	0	597	1353	0	0	0	0
a919ff02bf9086ed6fa9cb8f12b51bd2	0	0	0	0	0	0	0	0	0	0	0	0	0	0	0	0	370	312	0	0	0	0	0	0	407	396	0	0	0	0	0	0	259	201
3a2d9a2fdab716996a35b6b87114b1ce	0	0	43	39	0	0	0	0	0	0	398	12	0	0	0	0	0	0	0	0	0	0	0	0	0	0	40	1039	39	201	0	0	106	26
2c43bcc8b02cd51e749bacedbe769db9	0	0	0	0	0	0	0	0	202	1093	0	0	0	0	0	0	141	500	0	0	0	0	0	0	0	0	0	0	0	0	0	0	0	0
a221f96765ab980917bfaa890dfa7165	180	52	0	56	0	23	6	14	151	17	8	14	36	24	31	0	34	32	6	0	8	24	16	0	13	0	321	57	32	35	0	721	16	0
f7f9f072a1cbbb3e3f04e626c2107388	67	25	15	0	0	0	20	0	423	120	144	50	65	17	0	0	0	0	651	227	0	0	78	0	0	0	0	0	0	0	8	17	0	0
af8b96ca55c18ab97f3d7e84122d6271	0	0	389	107	0	0	0	0	0	0	0	0	172	314	0	0	88	91	0	0	0	0	0	0	0	0	298	156	114	190	0	0	0	0
b1e41b0f3d75ec2ffc2de4da0c8c7042	0	0	0	0	0	0	0	0	0	0	0	0	0	0	0	0	0	0	0	0	734	1183	0	0	0	0	0	0	0	0	0	0	0	0
a8d216d527981d62d359d9da88add2b6	0	0	0	0	0	0	0	0	0	0	0	0	0	0	174	1639	0	15	0	0	0	0	0	0	0	0	0	0	0	0	34	0	0	43
e780ae89941cbb1e71b9ee25aae36c56	0	0	0	0	0	0	0	0	0	0	0	0	0	0	0	0	0	1905	0	0	0	0	0	0	0	0	0	0	0	0	0	0	0	0
2d98e1b44391c898157ea031933cd7ca	919	975	0	0	0	0	0	0	0	0	0	0	0	0	0	0	0	0	10	0	0	0	0	0	0	0	0	0	0	0	0	0	0	0
96fa33489a647899f8e8e2fa0d144f7b	29	0	0	0	0	0	0	0	0	34	0	0	62	15	165	57	24	25	48	0	0	25	69	0	275	57	56	0	109	69	0	0	439	334
95951528a85279b4d2475f084c57abda	240	118	520	169	0	0	0	0	0	0	0	0	0	0	80	107	10	13	0	0	0	0	0	0	37	170	0	0	203	218	0	0	0	0
53fca3e2c907b508a1e4f9df0fc33f89	0	0	0	0	0	0	0	0	0	0	0	0	0	0	0	0	0	0	0	0	0	0	0	0	0	0	809	1069	0	0	0	0	0	0
8d26af08239f8f4ff23106a595ceed3c	0	0	0	109	0	0	0	0	352	112	0	1062	0	0	0	0	0	0	0	0	0	0	0	0	0	0	86	153	0	0	0	0	0	0
2d84a58a8537c83fc396e41c69f49d91	0	0	0	0	0	0	0	0	828	655	0	0	0	0	0	0	0	0	0	0	152	222	0	0	0	0	0	0	0	0	0	0	0	0
6c5a37afd8645d84c04da01c3106c693	0	0	0	0	0	0	373	1018	0	0	0	0	0	0	138	313	0	0	0	0	0	0	0	0	0	0	0	0	0	0	0	0	0	0
53a01fbd575b8b0c0c80bbae6b94a957	0	0	0	0	0	0	0	0	0	0	0	0	20	41	997	0	0	0	0	0	4	0	385	0	0	0	95	189	0	0	0	107	0	0
ac9493305cf5e2d5fcf42a752b610fce	0	0	0	0	0	0	0	0	0	0	0	0	927	901	0	0	0	0	0	0	0	0	0	0	0	0	0	0	0	0	0	0	0	0
b67866ffb6d59a86d2acf728503e67a0	0	0	0	0	0	0	1437	268	0	0	97	0	4	12	0	0	0	0	0	0	0	0	0	0	0	0	0	0	0	0	0	0	0	0
3ea681b1276836594c17930a2a1675ed	0	0	0	0	0	0	0	0	0	0	0	0	0	0	0	0	0	0	0	0	1482	294	0	0	0	0	0	0	0	0	0	0	0	0
cbed8bd90d6db4dd0babff0102d950b0	0	0	0	0	0	0	0	0	0	0	0	0	271	1504	0	0	0	0	0	0	0	0	0	0	0	0	0	0	0	0	0	0	0	0
1ee60870f3c07c63bc802dedaa91b9d0	38	56	239	20	0	0	54	33	0	0	38	22	338	284	70	51	15	24	170	24	0	0	0	0	45	17	0	0	38	63	0	0	89	34
ebd2ce2b181e9b091ec9eda109d00656	0	0	0	0	0	0	0	0	0	0	923	589	0	0	0	0	0	0	0	0	0	0	0	0	0	236	0	0	0	0	0	0	0	0
a12d3082707d089534ce4b08fdaba1e9	0	0	0	0	0	0	0	0	0	24	0	0	0	0	0	0	0	0	454	1245	0	0	0	0	0	0	0	0	0	0	0	0	0	0
d90b779702bf767ee5a6269fdd2602ec	0	0	1570	146	0	0	0	0	0	0	0	0	0	0	0	0	0	0	0	0	0	0	0	0	0	0	0	0	0	0	0	0	0	0
0074ee01704faa0abe04b0e244acae81	0	0	0	0	0	0	0	0	0	0	0	0	0	0	0	0	0	0	0	0	0	0	0	0	0	7	1236	470	0	0	0	0	0	0
155788f6f038183a5e02ee81c6554fb6	0	0	0	0	0	0	0	0	0	0	0	0	0	0	0	0	77	676	0	0	0	0	0	0	0	0	0	0	0	0	0	0	538	412
cfc2642fa565e55a63806d9fdfa96fa5	0	0	0	0	0	0	0	0	637	235	0	0	0	0	812	0	0	0	0	0	0	0	0	0	0	0	0	0	0	0	0	0	0	0
05d5d55bb48e48df56f3efdd3744c174	0	0	1293	378	0	0	0	0	0	0	0	0	0	0	0	0	0	0	0	0	0	0	0	0	0	0	0	0	0	0	0	0	0	0
efaff6d37326d01c7d4e49aaecc2e531	0	0	0	0	0	0	0	0	0	0	0	0	1005	658	0	0	0	0	0	0	0	0	0	0	0	0	0	0	0	0	0	0	0	0
2c48e0c2fee6fae9813fef99e95f0827	0	0	0	0	0	0	0	0	0	0	0	0	0	0	0	0	0	0	0	0	935	726	0	0	0	0	0	0	0	0	0	0	0	0
2c3f08b3f0890bb71ef263e8853b539e	0	0	0	0	9	299	15	310	37	242	0	0	0	0	39	361	15	123	0	0	0	0	97	0	0	0	0	0	0	0	0	103	0	0
535f0a2640bdd27192635ef1b15f7abb	40	46	0	0	0	0	41	0	153	246	0	0	0	0	73	0	0	0	54	238	26	500	0	144	0	0	0	0	0	0	0	0	80	0
d0a662e0c7232e551f355a4917a7ad0e	0	0	0	0	0	0	0	0	0	0	0	0	0	0	0	261	0	0	0	0	0	0	0	697	0	0	84	0	0	0	595	0	0	0
3c339811e400a981803c8408643be3d1	283	29	51	0	51	9	0	0	0	20	427	112	34	39	0	0	0	0	41	12	0	0	0	6	44	35	21	11	46	36	5	0	0	289
1462701fd4002e51f957ef16560d794a	60	72	9	9	0	74	32	67	213	43	183	28	0	0	36	56	0	22	43	30	38	0	0	112	51	0	0	9	0	0	335	0	11	67
97892c34ca56e492ae4ff5c5f31801f9	0	0	0	0	0	0	0	0	0	0	66	144	0	0	0	0	0	0	0	0	0	0	0	0	29	149	810	345	0	0	0	0	0	0
9131662920369c0da7499636ef111932	0	0	45	512	0	0	0	218	0	0	0	0	0	0	0	0	147	393	0	0	0	0	0	0	32	194	0	0	0	0	0	0	0	0
b7329628e47b23af7bacc2ea5ef7bb36	0	0	0	0	0	0	0	0	52	25	111	10	65	90	48	96	0	0	117	108	0	0	91	345	40	24	0	0	55	88	131	41	0	0
5928423ca2eac329f6a73a417feceb01	0	0	0	0	0	0	0	0	0	0	52	146	0	0	0	0	0	0	0	0	0	0	0	0	55	202	758	313	0	0	0	0	0	0
85c6df7270919e7adbb385295f3d9ad8	0	0	0	0	0	0	0	0	0	0	0	0	0	0	0	0	0	0	0	0	0	0	0	0	0	0	528	590	351	48	0	0	0	0
3b551eabadc71462b3a41b2053775d28	0	0	120	89	0	754	0	0	0	0	0	0	103	206	0	0	43	197	0	0	0	0	0	0	0	0	0	0	0	0	0	0	0	0
656563a0ef9f3deebf082fcea866c17e	35	42	55	0	0	0	95	49	0	0	47	0	30	47	48	45	37	33	0	0	25	0	69	141	36	24	0	0	0	48	232	65	207	91
35d8942dcb3034ca6db78fadd87673df	0	0	87	647	0	0	0	0	0	0	0	0	0	0	0	0	125	51	0	0	0	0	0	0	67	253	0	0	0	0	0	0	143	121
28b5a5cf6500d0802f05fdf04ef21a26	0	0	0	0	0	0	0	0	0	0	0	0	594	261	0	0	0	0	0	0	0	0	293	0	0	0	0	0	0	0	0	338	0	0
128f4d4b05649ffa4bef5db191222e59	0	0	0	0	0	0	0	0	0	0	0	0	0	0	0	0	0	0	0	15	0	0	0	1075	0	0	0	0	0	395	0	0	0	0
9634abbf6d896a8b28e40f0ed7cfd1a9	0	0	0	0	0	0	0	0	0	0	0	0	0	0	0	0	0	0	0	0	0	0	0	0	0	0	800	118	489	78	0	0	0	0
b6e8a1b5caccc2e3e53b12eb48e65fe9	0	0	0	0	49	0	0	0	0	0	0	0	0	0	0	0	0	0	0	0	487	12	0	933	0	0	0	0	0	0	0	0	0	0
085e936191ade9a9e50d24e850b3c75c	0	0	326	128	0	0	0	0	0	0	14	72	50	216	0	0	5	0	224	297	0	0	0	0	6	0	26	21	0	0	8	0	33	27
a2e18cc619f8aecabe6b55c7d25b949f	0	0	116	118	0	436	0	0	0	0	0	0	123	270	0	0	72	313	0	0	0	0	0	0	0	0	0	0	0	0	0	0	0	0
f6950045b5ebd0748bdd6111e7ac8264	0	0	165	33	0	0	206	5	0	0	0	0	0	0	833	156	37	5	0	0	0	0	0	0	0	0	0	0	0	0	0	0	0	0
af257b2ec8eb3c806dc027a34422c39c	0	0	106	554	0	0	0	0	0	0	0	0	0	0	0	0	0	0	0	0	0	0	0	0	0	0	566	182	32	0	0	0	0	0
0bbc7d0a1bf5fe177e5b9f670ad9d03d	0	0	0	0	0	0	0	0	0	0	0	0	0	0	1354	86	0	0	0	0	0	0	0	0	0	0	0	0	0	0	0	0	0	0
85acec7f1e2979523619341b68a44af8	0	0	329	100	0	0	0	0	0	0	44	58	63	286	0	0	0	25	0	0	17	65	0	0	0	0	294	52	62	0	0	0	32	5
c6fa919bba1341b5c0a8f9505cbd528f	0	0	0	0	0	0	40	0	0	0	0	0	0	0	507	431	0	36	0	0	0	0	287	0	0	0	0	0	0	0	0	0	38	80
3bb5bee60a9f020722fb6d45f4d16318	0	0	0	0	0	0	0	0	0	0	0	0	217	232	0	0	0	0	0	0	0	0	0	0	0	0	36	923	0	0	0	0	0	0
d67d98aa0e2fde4f76ee4438ca085e6f	42	44	29	16	0	223	64	56	122	119	27	24	11	12	24	18	0	0	70	68	74	38	107	20	18	29	28	24	13	0	16	0	37	19
b85b38296ea96d1baf5bc9b9f0316a40	0	0	0	0	0	0	101	0	0	0	78	0	0	0	0	0	590	90	0	0	54	439	0	0	0	0	0	0	33	0	0	0	0	0
35e323ae25c6e4b35497058486016a75	0	0	23	178	0	0	0	0	0	0	0	0	150	557	0	0	0	0	0	0	0	0	0	0	0	0	126	100	218	31	0	0	0	0
53fbd914341af40b59a2c1806f78677b	0	0	0	0	0	0	0	0	0	0	0	0	0	0	0	0	0	0	0	0	0	0	0	0	0	0	1034	342	0	0	0	0	0	0
09ea073658fb7c5696887384fd3c0268	0	23	10	0	106	53	0	85	83	0	0	0	44	0	84	125	22	29	15	0	0	0	49	31	386	100	17	22	13	0	0	33	0	37
7dcfb0c79194f90f842b4abf8c44a52b	69	72	0	10	0	0	14	45	92	394	0	11	3	13	45	187	0	0	0	0	0	0	72	0	0	84	10	0	10	22	0	212	0	0
c6b2d2cb10d5fe5ae0437c0619794226	52	39	50	74	0	0	38	77	0	0	3	54	75	63	24	15	42	30	0	0	0	0	133	0	0	0	149	147	52	51	24	84	69	18
d3e70e027fa436db2b701138198337d7	85	110	304	0	0	0	116	0	0	0	0	135	85	103	0	0	0	0	0	0	0	0	0	0	0	0	421	0	0	0	0	0	0	0
e293ed1d3ed96b2c84bc1d73bda7af2f	0	0	652	67	0	0	45	0	0	0	0	0	46	22	0	0	86	53	0	0	11	6	0	0	79	53	0	0	0	0	0	0	181	55
6faf5241310882d15d099fea4d8db0e0	0	0	0	0	0	0	0	0	0	0	0	0	0	0	0	0	135	78	0	0	117	0	0	0	0	0	0	0	298	200	0	0	487	11
43921b36868320a2f35dc735695b6121	0	0	0	0	0	0	0	0	0	0	0	0	478	82	0	0	0	0	627	134	0	0	0	0	0	0	0	0	0	0	0	0	0	0
9178950115031685fdf0685854099f5d	0	0	0	0	0	0	797	521	0	0	0	0	0	0	0	0	0	0	0	0	0	0	0	0	0	0	0	0	0	0	0	0	0	0
751a84df361192a5239bf5b97a87fb58	0	0	0	0	0	0	0	0	0	0	0	0	0	0	0	0	0	0	0	0	0	0	605	0	0	314	0	0	19	229	0	151	0	0
6cdc9cca40fdf541133db7d664f7c6a5	0	0	0	0	0	0	0	0	0	0	0	0	418	365	0	0	0	0	0	0	0	0	0	173	0	0	100	261	0	0	0	0	0	0
691a747ecd7f1929ef25f0e830b59e71	0	0	0	0	0	0	0	0	0	0	0	0	0	0	0	0	0	0	690	625	0	0	0	0	0	0	0	0	0	0	0	0	0	0
8ffab898415696ac1031d9d97a6f2065	0	0	0	0	0	0	0	0	0	0	0	0	947	367	0	0	0	0	0	0	0	0	0	0	0	0	0	0	0	0	0	0	0	0
6bd149e74349545ca03f52e1bb9fdde1	0	0	0	0	0	0	0	0	0	0	0	0	0	0	0	0	0	0	0	0	0	0	0	0	140	813	245	112	0	0	0	0	0	0
f3feb53cca91d61203987ca5138b734e	0	0	95	56	0	0	0	0	0	0	0	0	0	0	0	0	0	0	0	0	0	0	953	0	0	0	0	0	0	0	0	201	0	0
d557443d86fd3f8d37fc080a020badeb	13	0	189	47	0	49	33	27	64	48	8	79	15	113	27	80	6	18	61	68	9	18	56	43	7	28	31	93	20	21	10	0	15	0
04f453770a2072bbbb5e9c75a89a7ae6	0	0	0	0	0	0	0	0	0	0	0	0	0	0	0	138	0	0	0	0	0	0	0	0	0	12	10	0	0	0	0	0	0	1127
6ada3ab98bda342170ac2f64f6cc91d5	0	0	0	0	0	0	0	0	0	0	0	0	0	0	68	235	0	0	321	655	0	0	0	0	0	0	0	0	0	0	0	0	0	0
c1214363aced39fb48c1c964327d4313	0	0	0	0	0	0	0	0	0	0	0	0	0	0	0	0	0	0	0	0	0	0	0	0	0	0	941	332	0	0	0	0	0	0
a78cd9913d7c44a294c297a0d0cd9491	0	0	0	0	0	0	0	0	0	0	0	0	0	0	0	0	0	0	0	0	0	0	0	550	0	0	0	0	0	0	707	0	0	0
cc433c76b3d6ed1b74cdb309a6442059	0	0	0	0	0	0	0	0	0	0	0	0	0	0	0	0	0	0	0	0	0	0	0	0	0	0	944	309	0	0	0	0	0	0
f687dad6ad1ca9b1eae270b368117db0	68	80	53	0	0	0	20	31	227	37	0	48	43	50	19	45	0	0	38	52	23	31	110	0	15	57	22	25	48	54	13	43	0	0
0d3c9f78001d70d8fb9d86c762fac9e2	0	0	0	0	0	0	0	0	0	0	0	0	0	0	0	0	0	0	0	0	0	0	0	0	0	0	0	0	164	1070	0	0	0	0
d97d279384c339478e6b498b13e341e2	757	0	0	0	0	0	0	0	0	0	0	0	0	0	0	0	0	0	0	0	0	0	0	0	0	0	0	0	0	0	438	0	0	0
d2319a151bd811026f1a4f59d7d7317c	0	0	0	0	0	0	0	0	0	0	0	0	0	0	0	0	0	0	0	0	0	120	0	0	0	0	0	0	1051	0	0	0	0	0
b6b771ea18b4f6c241d150a0652ac9cb	0	0	336	248	0	0	0	0	0	0	0	0	78	183	0	0	66	61	0	0	0	0	0	0	0	0	0	0	0	0	0	0	137	61
b890e6776e7a7fa6b8d26d8d6741386d	0	0	0	0	0	0	0	0	0	0	0	0	0	0	0	0	0	0	0	0	740	426	0	0	0	0	0	0	0	0	0	0	0	0
1018378667690d730fedf13aec350c47	0	0	0	0	0	0	0	0	0	0	0	0	0	0	0	0	0	0	0	0	238	925	0	0	0	0	0	0	0	0	0	0	0	0
8c045873b9664a6ebcdaac5f9ebfcad9	0	64	62	95	0	0	0	0	0	0	40	0	39	192	53	56	13	64	0	0	0	0	80	0	0	0	0	0	59	104	0	188	48	0
22d5da1892623065cb1b1dcf564aa723	0	0	0	0	0	0	0	0	999	155	0	0	0	0	0	0	0	0	0	0	0	0	0	0	0	0	0	0	0	0	0	0	0	0
c80b9c51c8eda077bdccac8161aa3461	0	0	0	0	0	0	0	0	0	0	0	0	0	0	0	0	0	0	0	0	171	967	0	0	0	0	0	0	0	0	0	0	0	0
6b27161e1736512de69a91eb8a22f9eb	0	0	873	263	0	0	0	0	0	0	0	0	0	0	0	0	0	0	0	0	0	0	0	0	0	0	0	0	0	0	0	0	0	0
7ddafa198d38e1b7cdee2849c9d6e556	0	0	0	0	854	270	0	0	0	0	0	0	0	0	0	0	0	0	0	0	0	0	0	0	0	0	0	0	0	0	0	0	0	0
736c55be1b99be0758762efd7954ed88	87	17	51	0	16	0	118	71	0	0	0	0	24	0	0	0	0	0	0	0	0	0	0	0	97	174	132	20	93	175	0	0	34	0
6950619672690f5153a5d81fc2ea320c	0	0	0	0	0	0	0	0	0	0	0	0	0	0	0	0	0	0	0	0	0	0	0	0	991	111	0	0	0	0	0	0	0	0
2de54fed8c2cfa36c233f5d87f54843a	0	0	0	0	0	0	0	0	0	0	0	0	0	0	0	0	0	0	0	0	666	435	0	0	0	0	0	0	0	0	0	0	0	0
418c7994488a425e792d68d1a67f8078	29	28	0	0	0	0	65	18	91	78	41	87	54	0	36	103	0	0	62	79	30	13	58	10	0	18	140	16	0	0	15	25	0	0
6ac49972e48f2d07e2302cc76c5813c9	20	9	0	0	0	0	0	0	0	0	0	0	0	0	0	0	0	0	0	0	0	30	364	0	9	595	6	0	0	0	0	42	0	0
c1101dcffd641b67f4b353fa22f7e597	0	0	0	0	0	0	0	0	156	88	0	0	0	0	0	0	0	0	0	0	0	0	0	0	0	0	0	0	240	468	0	0	117	0
d9c25256599b30fe32d47a9ef5b01ef7	0	0	0	0	0	0	0	0	237	84	0	0	0	0	295	64	0	0	0	0	0	0	0	0	0	0	0	0	49	0	0	0	0	327
6dd95b6b4f8fd8470d0e374a785c118a	0	0	81	31	0	0	0	0	113	283	0	0	0	0	0	0	0	0	0	0	0	0	0	0	0	0	92	275	35	71	0	74	0	0
6dcd8e0ee4a19e30316715181f3d3bca	0	0	0	0	0	0	0	0	0	0	0	0	0	0	0	0	220	835	0	0	0	0	0	0	0	0	0	0	0	0	0	0	0	0
fd90bcc3925db9e7c8319ff1981c2673	0	0	0	0	0	0	26	30	0	0	0	0	0	0	0	0	47	892	0	0	0	0	0	0	0	0	0	0	59	0	0	0	0	0
5bbe64191a58a962b08ae36617147388	0	113	316	0	0	0	350	0	0	0	0	0	0	68	0	0	0	0	0	0	0	0	0	0	0	0	0	0	0	206	0	0	0	0
cdbdfa04d30cb3be6e33245d9422f717	0	0	648	404	0	0	0	0	0	0	0	0	0	0	0	0	0	0	0	0	0	0	0	0	0	0	0	0	0	0	0	0	0	0
92235b154661e241a981aaf22dac4f5c	0	0	0	0	0	0	0	0	0	0	0	0	0	0	0	0	31	0	146	155	152	75	0	54	0	0	0	34	0	0	98	0	174	123
b508b78c503aa17ca9b319eda1509e88	0	0	0	0	0	0	0	0	0	0	0	0	0	0	0	0	0	0	496	160	0	0	0	0	0	0	0	0	0	386	0	0	0	0
a000616d8d9beb3730bc03e2219c4d64	0	55	41	0	77	0	0	0	158	83	100	36	0	0	41	0	0	17	85	46	13	0	0	81	55	0	0	0	0	0	123	0	27	0
aed5c91e1fc335147c396d849380ee74	0	0	41	35	0	0	0	0	0	0	30	255	54	79	0	0	0	7	0	0	0	0	67	0	23	18	0	0	47	117	0	39	164	62
8a7e88271782d3215bd21b910147c9c7	0	0	0	0	0	0	0	0	0	0	0	0	121	190	0	0	0	0	98	70	0	0	0	268	0	0	0	0	0	0	289	0	0	0
a223675568231f1b3348fcece3f22927	0	0	0	0	0	0	0	0	0	0	0	0	0	0	0	0	214	822	0	0	0	0	0	0	0	0	0	0	0	0	0	0	0	0
407ab5e2c33474852f95e8e58efb9958	0	0	0	0	156	0	0	176	141	52	195	0	0	0	0	0	0	0	0	0	0	0	0	0	303	0	0	0	0	0	0	0	0	0
776a7593a8f92a33872aace61d1c294b	0	0	0	0	0	0	0	0	662	360	0	0	0	0	0	0	0	0	0	0	0	0	0	0	0	0	0	0	0	0	0	0	0	0
b38a3f401790b67af9edadb5ab0348da	0	0	0	0	0	0	0	0	0	0	0	0	0	0	0	0	0	0	0	0	0	0	0	0	0	0	864	158	0	0	0	0	0	0
05590b78331ecdbbea9dae823220906b	0	0	0	1019	0	0	0	0	0	0	0	0	0	0	0	0	0	0	0	0	0	0	0	0	0	0	0	0	0	0	0	0	0	0
c8ebef67063e0d60296d0b14648424a1	27	0	0	0	29	62	24	16	98	44	32	0	0	0	25	74	0	0	116	68	44	49	0	22	145	0	0	0	28	0	40	0	19	49
bd5997933b516484f69df2bb877504d6	0	0	0	0	0	0	0	0	0	0	61	44	0	0	0	0	0	0	0	0	0	35	343	0	47	39	0	0	0	0	0	442	0	0
09c67d4fcc76e8a030214a0d4288712c	0	0	0	0	0	0	0	0	0	0	185	113	0	0	0	0	0	0	557	0	0	0	0	0	0	0	0	153	0	0	0	0	0	0
8c1aace2d872ca291254c202d935968d	0	0	0	17	0	28	0	0	0	0	0	0	0	0	0	0	0	0	0	0	0	0	0	0	0	0	658	296	0	0	0	0	0	0
c8bac0deff562efb9bc1d62d33b2a261	0	0	297	374	0	0	0	0	0	0	105	66	0	0	0	0	0	0	0	0	0	0	0	0	45	91	0	0	0	0	0	0	0	0
e7e1acc45f5235d480edc807ed6505cf	21	14	10	8	0	72	30	30	178	94	0	16	13	21	0	0	0	0	0	62	18	20	52	133	0	0	0	0	0	0	167	17	0	0
f8617617755c5d73e13c54338e9ec133	0	0	298	547	0	0	0	0	0	0	0	0	0	0	112	13	0	0	0	0	0	0	0	0	0	0	0	0	0	0	0	0	0	0
749f07f17c0d387f672014f70c7dd110	0	0	166	12	0	0	36	27	19	47	8	162	0	0	0	0	0	0	8	71	0	0	0	0	0	60	57	100	17	132	0	0	32	16
3ad1bb826ceb6b2e9bf4ee30e33cf7e9	0	394	0	0	0	0	0	0	0	0	0	0	0	0	0	573	0	0	0	0	0	0	0	0	0	0	0	0	0	0	0	0	0	0
a66532f70018281e99f3778a3897953d	0	0	0	0	0	0	0	0	0	0	0	0	0	0	0	0	0	0	473	156	0	0	0	0	336	0	0	0	0	0	0	0	0	0
7fe5e851467c40a216a3a8ce2f1c3801	0	0	0	0	0	0	0	0	0	0	0	0	0	0	0	0	0	0	0	0	0	0	234	0	0	0	0	0	0	0	0	730	0	0
dc523bf7e123551e2731a67f83f3a57b	0	0	0	0	0	0	0	0	0	0	0	0	0	0	0	0	0	0	0	0	0	0	0	964	0	0	0	0	0	0	0	0	0	0
443d8e7cdb9a6d74ceae44745e5286dd	0	0	0	0	0	0	0	0	0	0	0	0	0	0	0	0	0	0	0	0	181	782	0	0	0	0	0	0	0	0	0	0	0	0
bf04464f763afe9135613ffa541976d2	0	0	0	0	0	0	0	0	0	0	0	0	0	376	0	0	0	0	0	0	0	0	0	0	0	0	0	0	303	276	0	0	0	0
0cb7f042da0a49b353f1b68ce37bd2e5	0	0	0	0	0	0	0	0	0	0	0	0	139	811	0	0	0	0	0	0	0	0	0	0	0	0	0	0	0	0	0	0	0	0
b38886bbb0b74f1001974b61e0e88d75	0	0	72	0	0	77	47	30	162	86	0	90	57	0	84	101	54	0	0	0	0	0	0	0	42	47	0	0	0	0	0	0	0	0
dc6757b85c8236043340b5594bca3aa8	0	0	497	446	0	0	0	0	0	0	0	0	0	0	0	0	0	0	0	0	0	0	0	0	0	0	0	0	0	0	0	0	0	0
0b004b52ddfd3b98600291076e7b2331	0	0	0	0	33	52	253	21	0	0	0	0	218	155	0	0	40	85	0	0	0	0	0	0	0	0	0	0	0	0	0	0	68	13
aa73f7967f84414c5ff637a67784fc28	0	0	0	0	0	0	296	86	0	0	0	0	40	228	0	0	0	0	0	0	0	0	190	0	0	0	0	0	0	0	0	97	0	0
de719fdd720ded0302f413250d924d37	0	0	0	0	0	0	0	0	0	0	0	0	0	0	0	0	0	0	0	0	0	0	0	0	0	0	0	0	0	0	0	0	791	145
8533a5a29f4cce4413eb724563a825b6	0	0	17	32	0	0	0	0	0	0	0	0	132	38	0	0	197	480	0	0	0	0	0	0	0	38	0	0	0	0	0	0	0	0
59d9a362dd3f05fc3a152ad2a4e357b3	0	0	0	17	0	0	22	0	0	29	0	58	37	16	22	0	20	12	139	182	29	43	68	0	88	56	35	0	0	0	0	47	0	8
fd39582b52110ed940e0141119eeda1d	0	0	0	0	0	0	0	65	0	0	0	142	0	0	0	0	0	123	0	0	0	0	0	0	94	197	185	0	0	0	0	0	120	0
0a1d1a5b7210c0fc0d927e4bcbef30f1	0	0	0	0	0	0	0	0	0	0	0	0	42	0	0	0	0	0	348	491	0	0	16	0	0	0	0	0	0	0	0	26	0	0
e7bd341e753ac124f156280ff81dee59	0	0	0	0	0	0	569	0	0	0	0	61	112	0	0	0	0	0	0	0	0	0	0	0	0	0	33	58	52	29	0	0	0	0
e060903a3f7de3c7d7a1235f3b0d1b6e	0	0	293	169	0	0	0	0	0	0	0	0	70	144	0	0	40	88	0	0	0	0	0	0	0	0	81	26	0	0	0	0	0	0
86a9fb57e3a52b8e298ca31b33fb0891	0	0	0	0	0	0	0	0	0	0	0	0	0	0	0	0	254	651	0	0	0	0	0	0	0	0	0	0	0	0	0	0	0	0
d18afde8a6663e8558c7f74ab96a9bbe	0	0	0	0	0	43	109	107	0	0	396	0	0	0	0	0	81	0	0	0	0	0	0	0	0	0	0	0	0	72	0	0	33	50
e94284bbd57eaa62ed4ce0947b12c0ed	0	0	0	0	29	0	0	0	0	0	0	0	57	15	0	377	17	13	0	0	0	0	0	92	85	0	0	142	0	0	63	0	0	0
eebf172afd1b612a5986d08ea2c3d8f7	0	0	0	0	0	0	0	0	0	0	0	0	0	0	0	0	588	302	0	0	0	0	0	0	0	0	0	0	0	0	0	0	0	0
d412fbebe6ad262139edf4db8ddac148	0	0	34	50	0	0	72	8	0	0	0	25	0	34	14	0	0	0	0	0	10	0	118	0	0	0	0	69	15	22	0	366	15	37
583659e9a4419972f2bf2a0fc119badc	0	0	0	0	0	0	0	0	0	0	0	0	0	0	0	0	887	0	0	0	0	0	0	0	0	0	0	0	0	0	0	0	0	0
0c5046f3822a17bfbba45489d9223a94	0	0	0	0	0	0	0	0	0	0	0	0	0	0	0	0	286	77	0	0	136	38	0	0	0	341	0	0	0	0	0	0	0	0
e502b1cce356d77e83584387b2c90102	0	0	483	0	0	0	0	0	0	0	0	0	0	0	0	0	0	0	123	0	0	0	0	0	0	0	119	128	0	21	0	0	0	0
8c35955b11e30271e118f43bfa673816	0	0	0	0	0	0	0	0	0	0	174	50	0	0	0	0	0	0	0	649	0	0	0	0	0	0	0	0	0	0	0	0	0	0
93101ac54509d123a21e0271e3dd155b	0	0	178	597	0	0	0	0	0	0	0	0	0	0	0	0	0	0	0	0	0	0	0	0	0	0	0	0	91	0	0	0	0	0
b91067e5a4db5b0038a5ddb7579a7bb7	0	0	145	0	161	152	0	0	0	0	0	0	0	0	108	295	0	0	0	0	0	0	0	0	0	0	0	0	0	0	0	0	0	0
d0cc0c8b6a8bd4806640423145e4b2e6	0	0	0	0	0	0	0	0	0	0	843	18	0	0	0	0	0	0	0	0	0	0	0	0	0	0	0	0	0	0	0	0	0	0
271424939c38f27658f1761cf1bd3408	0	0	0	0	0	0	0	0	0	0	0	0	0	0	0	0	0	0	117	288	0	0	0	203	0	0	0	0	0	0	149	0	0	104
16e02c77bb8ac9048a114148a6161c99	0	0	0	0	353	354	0	150	0	0	0	0	0	0	0	0	0	0	0	0	0	0	0	0	0	0	0	0	0	0	0	0	0	0
e6ed0306506708b3cbaf1d747d1a2e9a	0	0	0	0	0	66	0	0	0	0	0	0	0	0	48	36	0	0	91	71	0	0	103	0	81	115	0	0	76	57	0	109	0	0
f9c4ad329f563581340bd6857ef4b071	0	0	789	55	0	0	0	0	0	0	0	0	0	0	0	0	0	0	0	0	0	0	0	0	0	0	0	0	0	0	0	0	0	0
f15df03500e8a29d55ee4b6341a297e7	0	0	0	0	0	0	0	0	0	0	0	0	0	0	0	0	0	0	0	0	844	0	0	0	0	0	0	0	0	0	0	0	0	0
3dde2e8e01838ebea280b52905c72251	0	0	783	57	0	0	0	0	0	0	0	0	0	0	0	0	0	0	0	0	0	0	0	0	0	0	0	0	0	0	0	0	0	0
9bba0f2f7ba765ce1a60798d80a8e08b	0	0	43	86	0	0	0	26	0	0	14	62	16	23	0	0	9	28	26	67	0	0	23	63	19	30	10	31	0	44	0	61	41	114
a17c369ddcee9d2e29a1b41e14dad00e	0	0	286	0	0	0	0	0	240	43	0	0	0	0	0	0	0	0	0	0	0	0	0	0	0	0	0	0	147	118	0	0	0	0
0bc4c663af27bd3d33cf58e1940a474c	0	0	0	0	0	0	0	0	0	0	0	0	0	0	0	0	475	355	0	0	0	0	0	0	0	0	0	0	0	0	0	0	0	0
987f5d39eaf3153295c821bbe0526672	0	0	89	139	0	0	78	12	0	0	0	0	18	43	0	0	43	44	0	0	0	0	0	0	14	16	67	53	20	24	0	0	100	64
78425de6d88c22ce322ed6916a3b0b9e	11	46	15	24	0	80	54	35	0	0	20	40	19	32	13	19	11	6	13	40	18	10	48	0	16	16	23	52	69	23	0	46	17	0
822fbde3015647852ccd357f66109ed5	0	0	0	0	0	0	0	0	0	0	0	0	0	0	0	0	0	0	0	0	195	52	0	0	0	0	0	0	0	0	0	0	222	345
c97dfa925d77356a2963b2a5232c361b	0	0	0	35	37	0	15	53	135	79	0	0	62	0	35	55	0	0	0	0	0	0	28	32	190	0	10	0	12	32	0	0	0	0
0a0726274e5de7c3556027a50e81ef28	7	0	87	232	0	0	8	0	0	0	7	69	27	46	26	0	0	0	0	0	0	0	39	0	0	0	44	87	45	19	0	23	30	0
8e5e4a5cd917a237c6205524fdeaf1f9	0	0	472	177	0	0	0	0	0	0	0	0	0	0	0	0	44	101	0	0	0	0	0	0	0	0	0	0	0	0	0	0	0	0
fe89a74dfa09c685af5395b6c9b5ebdc	0	0	0	0	0	0	0	0	0	0	0	0	0	0	0	0	0	0	0	0	0	652	0	0	0	0	0	0	51	90	0	0	0	0
a8fe017350144b32146f1413ccae6a78	0	0	0	0	0	0	0	0	0	0	0	0	78	77	0	0	0	0	0	0	0	0	0	0	0	0	0	0	524	112	0	0	0	0
dbdb4b85c829c16b062ebb6a728097b2	0	0	0	0	0	0	0	0	0	0	0	0	0	0	0	0	0	0	0	0	0	0	0	0	0	0	0	0	0	0	0	0	428	362
5a31bf803099c367c45df0a2b1b4a740	0	0	0	0	0	0	0	0	0	0	0	0	302	478	0	0	0	0	0	0	0	0	0	0	0	0	0	0	0	0	0	0	0	0
656865fde43696ecffe5687e669689b7	0	0	0	0	0	0	0	0	0	0	0	0	0	0	0	0	0	0	0	0	0	0	0	390	0	0	0	0	0	0	387	0	0	0
c38a72c5d3411ca6465cea82e0c6523e	0	0	0	0	0	0	0	0	0	0	0	0	0	0	0	0	0	0	0	0	0	0	0	0	0	0	536	237	0	0	0	0	0	0
e15e306dedcbe27d592eb664c639fc02	0	0	0	0	0	0	0	0	0	0	0	0	0	0	0	0	0	0	0	0	0	0	0	0	0	0	373	387	0	0	0	0	0	0
fa71aaa825e4fffc5de90f3b35156f1e	46	81	50	0	0	0	0	30	45	80	0	0	0	35	84	62	0	0	0	48	0	0	64	0	0	38	60	33	0	0	0	0	0	0
54a7766197f010ebb66d913827332fb0	13	34	0	47	0	0	24	11	70	20	13	18	12	8	21	71	0	83	34	110	0	0	32	0	0	0	32	0	55	23	0	23	0	0
4d5c30a516d9546ed491d730a574061c	0	0	0	39	48	91	0	0	53	0	0	0	0	0	0	0	0	58	0	0	58	0	148	0	0	0	0	0	77	0	46	129	0	0
80fc13e1a66119ec391b9de4295d3b40	0	0	166	356	0	0	0	0	0	0	92	131	0	0	0	0	0	0	0	0	0	0	0	0	0	0	0	0	0	0	0	0	0	0
63308887362577913d330a284515b552	0	0	43	0	0	0	22	0	0	0	28	172	32	159	0	0	0	0	0	0	50	159	0	0	0	0	0	0	26	54	0	0	0	0
202d18076de089c0a6e13b8c34921b49	0	0	0	0	0	0	138	112	0	0	104	207	0	0	0	184	0	0	0	0	0	0	0	0	0	0	0	0	0	0	0	0	0	0
842bd8ce309adfaed476442822e24aa9	0	0	74	148	0	0	0	0	0	0	0	0	59	0	44	88	0	0	0	0	0	0	53	110	0	0	0	0	93	0	72	0	0	0
fba70e602e1528ecd38860c0779f2c54	0	0	0	0	0	0	0	0	0	0	0	0	0	0	0	0	0	0	0	0	0	0	383	0	0	0	0	0	0	0	0	350	0	0
90baa9f95eb4946b717b051708f2c7c2	0	0	0	0	0	0	0	0	0	0	0	0	0	0	0	0	0	0	0	0	0	0	0	0	0	0	0	0	0	0	0	0	636	94
68866f94a4acb4cb281e0cb7bf0d1be4	0	0	0	0	0	0	0	0	0	0	0	0	168	315	0	0	0	0	0	0	0	0	0	0	0	0	0	0	87	158	0	0	0	0
9b03a342c06e8a6b69d054cf4c35a0f1	0	0	154	82	0	0	0	0	0	0	0	0	49	104	0	0	0	0	0	0	0	0	0	0	0	0	128	141	0	0	0	0	37	29
94777a9e39638086bf9ab7247d95cc3d	0	0	0	0	0	0	0	0	0	0	0	0	0	0	0	0	0	0	0	0	0	720	0	0	0	0	0	0	0	0	0	0	0	0
ddb8ae35199f767a1a70c842350c7305	0	0	0	0	0	0	0	0	0	0	0	0	0	0	479	61	0	0	70	0	0	0	0	0	0	0	0	0	106	0	0	0	0	0
d18721d3e9e9d649e2f5b850f53b83c1	0	0	0	0	0	0	0	0	0	0	0	0	0	0	181	534	0	0	0	0	0	0	0	0	0	0	0	0	0	0	0	0	0	0
f83fd8dec745b8268b2d39b4fa64b142	0	0	0	0	0	0	0	0	0	0	0	0	25	29	372	37	4	99	0	0	0	0	0	0	0	0	96	51	0	0	0	0	0	0
fe380a436393d84f0ffcd6e9d048bf9e	37	0	0	17	0	43	0	0	43	0	41	0	18	0	78	60	0	0	0	0	0	13	31	0	141	31	0	51	0	0	0	31	0	70
84c6a5f2d964b79c791c111947fd2b12	0	0	147	296	0	0	0	0	0	0	145	115	0	0	0	0	0	0	0	0	0	0	0	0	0	0	0	0	0	0	0	0	0	0
33b538e7424f8f6a275ace7785cba3e0	0	0	0	0	0	0	0	0	0	0	0	0	0	0	0	0	284	419	0	0	0	0	0	0	0	0	0	0	0	0	0	0	0	0
d482fb2b0b60252c9b5be4b3b549588a	0	0	0	0	0	0	0	0	0	0	0	0	0	0	0	0	75	83	0	0	0	0	0	0	0	0	0	0	305	238	0	0	0	0
5a542bcb90ddebdce96eae11b2659eaf	0	0	0	0	0	0	0	0	0	0	0	0	0	0	0	0	0	0	0	0	0	0	274	0	0	0	0	0	0	0	0	419	0	0
30817025dd932dd60072b18c588ca84e	261	428	0	0	0	0	0	0	0	0	0	0	0	0	0	0	0	0	0	0	0	0	0	0	0	0	0	0	0	0	0	0	0	0
f7c43212a6860a8c4b57a5520d662639	0	0	376	73	0	0	0	0	0	0	10	100	30	56	0	0	24	20	0	0	0	0	0	0	0	0	0	0	0	0	0	0	0	0
d71420d9795fd5bec2ea7fc14136f1a8	0	0	158	38	0	0	0	0	0	0	15	11	0	0	0	0	138	11	0	0	29	18	0	0	0	0	229	13	0	0	0	0	28	0
fa7618486d1d48a8016358f843da3850	0	0	0	0	0	0	174	0	0	0	0	0	0	0	212	302	0	0	0	0	0	0	0	0	0	0	0	0	0	0	0	0	0	0
f58a3418037ef495303a4b085c5a318a	0	0	0	0	0	119	0	0	0	0	0	0	0	0	0	0	235	333	0	0	0	0	0	0	0	0	0	0	0	0	0	0	0	0
4bc60b4324a7a3817736030a17ddfaf8	0	22	56	39	0	0	21	0	0	0	0	0	40	69	0	0	0	9	33	84	25	41	0	0	28	56	0	69	31	6	57	0	0	0
545662879e1637abcadab7933e7d454d	0	0	0	0	0	0	0	0	0	0	0	0	0	0	0	0	0	0	0	0	0	0	0	0	0	0	466	215	0	0	0	0	0	0
5d9317d48d8073642a490d7a42b2f280	0	0	0	0	0	0	0	0	0	0	0	0	0	0	0	0	0	0	429	251	0	0	0	0	0	0	0	0	0	0	0	0	0	0
9d7c3d17d00c8380224232f7f3665591	0	0	0	0	0	0	0	0	0	0	0	0	0	0	92	585	0	0	0	0	0	0	0	0	0	0	0	0	0	0	0	0	0	0
e0c56fcca3fad911924cf0e3f1e900cf	0	0	0	0	0	0	350	50	0	0	0	0	176	94	0	0	0	0	0	0	0	0	0	0	0	0	0	0	0	0	0	0	0	0
eac34b4a9198b0774a70f7edbb6c327d	0	0	0	0	0	0	0	0	0	0	0	0	0	0	0	0	0	0	0	0	0	0	0	0	0	0	0	0	0	662	0	0	0	0
0a89704824c2c27549df9ef8ead8b24b	251	358	0	0	0	0	0	0	0	0	0	0	16	30	0	0	0	0	0	0	0	0	0	0	0	0	0	0	0	0	0	0	0	0
5f948bee73d21d48791c57a6d1178a4c	0	0	561	93	0	0	0	0	0	0	0	0	0	0	0	0	0	0	0	0	0	0	0	0	0	0	0	0	0	0	0	0	0	0
8bbfa54e79b4edaef0d9282dea6a5b5b	0	0	0	0	0	0	13	59	0	0	17	88	0	0	30	76	2	29	0	0	0	0	0	0	0	76	0	0	44	37	0	0	36	131
3851b4f47e0becae3359d2447e2f61d6	0	0	0	0	0	0	0	0	0	0	0	0	0	0	0	0	296	330	0	0	0	0	0	0	0	0	0	0	0	0	0	0	0	0
4c1f51c2bad4885408c46421d6467ba5	0	0	0	0	0	0	0	0	0	0	0	0	0	52	0	0	0	0	0	0	0	0	0	0	0	0	399	173	0	0	0	0	0	0
72462a322d088aa7830ca12fed890d8d	0	0	101	0	0	0	0	0	0	0	0	0	49	192	0	0	0	180	0	0	0	0	0	0	0	0	0	0	0	100	0	0	0	0
e7f2f742c1d6a8046b9535de3073c408	0	0	0	0	0	0	0	0	0	0	0	0	0	62	0	0	0	0	0	0	0	0	363	0	0	0	0	0	108	0	0	85	0	0
52ee0bbecb8df34804d952cd27fcb87e	0	0	20	423	0	0	0	0	0	0	0	0	0	0	0	0	0	0	0	0	0	0	0	0	0	0	0	0	163	0	0	0	10	0
c440eaeef0c6f42f9fd071efa985ea57	0	0	186	73	0	0	90	11	0	0	0	0	14	29	0	0	0	37	0	0	0	0	0	0	31	99	0	0	0	0	0	0	38	0
45d56824995a6a82db6e87ab1fda5274	14	18	27	21	0	38	24	34	0	0	0	9	16	29	3	7	6	28	16	13	25	17	18	25	6	61	25	35	12	7	40	13	13	7
3cb905b075828af521b30655945a5364	104	35	0	0	0	0	0	0	0	0	83	21	19	0	0	0	0	0	0	0	0	0	83	25	0	14	108	18	79	0	17	0	0	0
2b45c63c2700ad7531d26b6ef2777b30	0	0	0	0	15	51	28	27	0	0	0	0	0	0	0	0	38	61	0	0	46	34	36	0	59	32	0	0	0	0	0	45	79	52
f0bc5a1ab1409a394ffd38d7fe1b102a	0	4	179	0	15	94	0	22	0	0	0	0	0	0	0	29	38	19	0	0	3	114	67	0	0	0	0	0	7	0	0	0	3	4
a6d8a1faa14fb707dc7b907fd8efaa1d	0	0	0	0	0	0	0	0	236	289	0	0	0	0	0	0	0	0	0	0	0	0	73	0	0	0	0	0	0	0	0	0	0	0
5fb6cf39fa17d02f970ecf130b302e52	10	16	173	14	0	15	9	4	0	10	0	12	8	7	12	16	0	10	32	53	0	0	92	0	0	24	28	7	9	6	0	9	19	0
6bf4ca8cbc76db263c81bc474daf3e1d	0	0	330	265	0	0	0	0	0	0	0	0	0	0	0	0	0	0	0	0	0	0	0	0	0	0	0	0	0	0	0	0	0	0
58196ef1b1284aad53802dc26616d25b	26	20	70	115	0	0	0	0	58	0	21	14	0	0	21	32	8	0	0	0	0	0	73	0	0	0	6	23	44	46	0	14	0	0
90c3d2e976cf0af7e35ffc1a673036db	0	0	0	0	0	0	0	0	582	0	0	0	0	0	0	0	0	0	0	0	0	0	0	0	0	0	0	0	0	0	0	0	0	0
cc2b4aaa999fc11903f393e877067497	0	0	0	0	0	0	0	0	0	0	0	0	0	0	0	0	0	0	0	0	0	0	0	0	0	0	430	151	0	0	0	0	0	0
0cab1cb91da91b971c7cf5c45f3ebdd2	0	0	0	0	0	0	0	0	19	9	0	0	0	0	25	0	0	0	523	3	0	0	0	0	0	0	0	0	0	0	0	0	0	0
cc44c7cb036dc7ada8a49e282418a5b8	16	0	46	0	0	0	14	0	0	0	0	4	80	17	47	5	16	0	65	37	24	0	22	0	0	0	27	0	68	0	0	6	84	0
4c40ed9da6100dae6d42a6c73e7b4eb1	0	0	0	0	0	0	0	0	21	129	0	0	0	0	300	21	0	0	0	0	0	0	0	19	0	0	0	0	0	0	86	0	0	0
e7c12e106833da2e203ec8e48933ae4c	0	0	0	0	0	0	0	0	0	0	0	0	0	0	0	0	0	0	0	0	0	0	0	0	0	0	313	263	0	0	0	0	0	0
d0e1deef42a6a45183610f2ff4e89137	232	282	0	0	0	0	0	0	0	0	0	0	0	0	0	0	0	0	0	0	61	0	0	0	0	0	0	0	0	0	0	0	0	0
2c364f258b0eeb7ea4e5c4856af90b81	0	142	0	0	0	0	0	0	0	0	0	0	0	0	0	0	0	0	0	0	0	0	0	0	90	134	0	0	113	94	0	0	0	0
61994f92d6f9034af7262ed53ac2a29a	0	0	0	0	0	0	0	0	0	0	0	0	0	0	0	0	0	0	0	0	82	46	0	0	44	101	0	0	164	134	0	0	0	0
bab38244f2d46dc0a1a015a87a2807d3	0	0	51	53	0	0	0	0	39	0	0	33	0	51	0	75	0	0	0	0	29	0	0	54	0	0	31	50	0	0	57	43	0	0
1f916b0bf0d54dc8a4267bb4cc1bab87	0	0	213	22	0	0	0	0	0	0	0	0	0	57	0	0	9	45	0	0	0	0	0	0	0	0	0	0	44	8	0	0	101	66
3bfbf770391f1a22c279c58e7bbf5d43	0	0	74	11	0	0	0	10	0	0	12	28	29	91	20	20	15	26	0	0	0	0	0	0	0	0	75	39	22	19	0	0	64	9
7130b1e45213c097175315c6983df2ce	0	0	0	0	0	0	0	0	0	0	0	0	0	0	0	0	170	377	0	0	0	0	0	0	0	0	0	0	0	0	0	0	15	2
aeafa0260a6abef22224a97afa93820e	0	0	43	13	0	0	0	21	0	0	0	0	17	18	0	0	29	52	0	58	0	0	100	0	0	0	0	46	86	64	0	16	0	0
827905da37b7080ddc115469fd133180	0	0	0	0	0	0	0	0	0	0	0	0	0	0	0	0	0	0	0	0	461	102	0	0	0	0	0	0	0	0	0	0	0	0
737223e63ef88d8290e578dbb16ca49c	55	0	39	9	0	0	73	16	0	0	49	21	103	22	86	0	59	28	0	0	0	0	0	0	0	0	0	0	0	0	0	0	0	0
a4a118d39a362397288b36ae697d4eaa	14	16	0	0	0	0	0	0	0	0	5	72	8	71	19	143	0	0	44	30	0	0	21	0	0	0	79	28	0	0	0	9	0	0
dbbdee1994562627bda03cf2ae0087d5	0	0	0	0	0	0	0	0	0	0	0	0	0	0	0	0	0	0	0	0	0	0	0	0	0	0	0	0	422	130	0	0	0	0
061b02ea1fc1731f494a829cb955f913	0	0	0	0	0	0	0	0	0	0	0	0	0	0	0	0	0	0	0	0	0	0	0	0	0	0	0	0	0	0	0	0	428	122
ed8fac05fea12761a099186655967801	0	0	199	0	0	0	0	0	0	0	77	0	0	73	0	0	0	0	0	0	0	0	0	0	0	0	0	0	95	0	0	0	0	104
169a36f82afd6f564f4aca2e58958beb	0	0	0	0	0	0	0	0	0	548	0	0	0	0	0	0	0	0	0	0	0	0	0	0	0	0	0	0	0	0	0	0	0	0
c5c8fc2d1c6db8b15c4febca86f755cc	0	0	0	0	0	0	0	0	0	0	548	0	0	0	0	0	0	0	0	0	0	0	0	0	0	0	0	0	0	0	0	0	0	0
8357e86aed8f3554bc84c4a13a833181	0	0	213	255	0	0	0	0	0	0	0	0	0	0	0	0	0	0	0	0	0	0	0	0	0	0	32	38	0	0	0	0	9	0
a8c1ae6c4c629bde26364852099f02aa	0	0	0	0	0	0	0	0	0	0	0	0	0	0	0	0	0	0	0	0	0	0	0	0	0	0	379	164	0	0	0	0	0	0
33955edaf6ec0a1540ad3d60ac7e72fe	0	0	0	27	0	0	0	0	0	0	0	0	0	0	0	0	0	0	0	0	0	0	0	120	0	0	0	0	0	228	0	0	156	0
5deb21b2ec5655b3f2f6ddd6c70753d7	0	0	0	0	0	0	0	33	83	84	0	27	0	64	0	0	0	0	0	44	0	0	77	53	0	0	0	0	0	0	64	0	0	0
3ae861ec8886fb3c7fc593b5704c92fc	0	0	0	0	0	455	0	0	0	0	0	0	0	0	40	30	0	0	0	0	0	0	0	0	0	0	0	0	0	0	0	0	0	0
e2ba926cd2513ad7ef1da37adf597ba2	0	0	0	0	0	0	0	0	0	0	0	0	371	150	0	0	0	0	0	0	0	0	0	0	0	0	0	0	0	0	0	0	0	0
f36c99c3c42844fa7dbdc4753a0bf8ca	0	0	0	0	0	0	40	21	0	0	0	0	0	0	0	0	22	39	35	0	42	39	41	0	60	58	0	0	0	0	0	33	60	30
224430d751850d929524dd8dffe89004	0	0	0	0	0	0	0	0	0	0	0	0	0	0	36	74	0	0	0	0	0	0	0	0	0	48	47	306	0	0	0	0	0	0
43b9a998fe6fe7ae0cc5dcc1b6b17031	0	0	117	0	0	0	0	0	0	0	0	0	0	0	0	0	0	0	0	0	0	0	0	0	0	0	0	0	112	273	0	0	0	0
74c8aa40b4f8a0a7bf61def2a9d219e5	0	0	0	0	0	0	0	0	0	0	0	0	0	0	0	0	0	0	220	280	0	0	0	0	0	0	0	0	0	0	0	0	0	0
dd57f2a665433001aa49349cdd17efff	0	0	0	0	0	0	0	0	0	0	0	0	0	0	0	0	0	0	0	0	0	0	0	0	150	346	0	0	0	0	0	0	0	0
7fa31e05a61afd21877f3fff392e61a1	0	0	0	0	0	0	0	0	0	0	0	0	0	0	0	0	0	0	0	0	0	0	0	0	0	0	0	0	493	0	0	0	0	0
9f5bacd708aca178713e337c4aeb3078	0	12	60	266	0	0	0	0	6	7	0	13	17	53	0	0	21	0	0	0	0	0	0	0	0	0	8	24	0	4	0	0	0	0
f5edcc9cbd9e48d1dc7b2fff927c94f7	0	0	151	0	0	0	0	0	0	0	0	54	63	28	0	0	0	0	0	0	0	0	0	0	0	25	98	44	26	0	0	0	0	0
b6a27615a0546fbde2f1555f876dca66	0	0	485	0	0	0	0	0	0	0	0	0	0	0	0	0	0	0	0	0	0	0	0	0	0	0	0	0	0	0	0	0	0	0
16769ec11580b933d3fc763c160657f9	24	55	11	38	0	0	28	42	21	26	0	23	16	24	20	31	0	0	0	0	11	29	27	0	0	0	22	36	0	0	0	0	0	0
0b37f4185f1f32bac6b70373bb1a6f19	0	0	67	29	0	25	10	0	0	45	0	0	0	0	23	18	0	0	43	29	38	7	0	0	0	0	0	0	121	29	0	0	0	0
42e603b8e26f5d746cdbf6d1b8124e4d	0	0	0	0	0	0	0	0	0	0	0	0	0	0	0	0	0	0	0	0	0	0	0	0	0	0	0	0	0	0	0	0	477	4
25afb8d5dfe919b529af355e025be9fb	0	0	0	0	0	0	0	0	0	0	0	0	0	0	0	0	0	0	0	0	0	0	0	0	299	180	0	0	0	0	0	0	0	0
f3b378eec2b5a87b2f82ca63c9f4e6b8	0	0	0	0	0	0	0	0	0	0	0	0	0	0	0	0	0	0	0	0	0	0	0	0	83	389	2	0	0	0	0	0	0	0
44da590538a925f3f250bdd08eddf96c	0	0	0	0	0	0	0	0	0	0	0	0	0	0	0	0	0	0	0	0	0	0	0	0	0	0	0	0	0	474	0	0	0	0
d0b2c5daabcf9199450d837409655a6e	0	0	0	0	0	0	0	0	0	0	164	307	0	0	0	0	0	0	0	0	0	0	0	0	0	0	0	0	0	0	0	0	0	0
4d89e76f43ab622f4db0500ea355513b	0	0	0	0	0	0	0	0	0	405	0	0	0	0	0	65	0	0	0	0	0	0	0	0	0	0	0	0	0	0	0	0	0	0
8dc689fd3569a7d5006d9edd333ffa90	0	0	0	0	0	0	0	0	0	0	44	0	39	26	0	0	0	0	0	0	0	0	0	0	192	105	0	0	0	0	0	0	34	29
9577ef816d3455958ed685777357bcfc	0	0	0	0	0	0	0	0	186	207	0	0	0	0	0	0	0	0	0	0	0	0	35	0	0	0	0	0	0	0	0	40	0	0
bff6958cc93050bc01329ce3756e6023	0	0	34	0	0	0	176	83	17	26	0	0	0	0	0	62	14	51	0	0	0	0	0	0	0	0	0	0	0	0	0	0	0	0
36bf1dc897d689d1fac109a025427c60	0	0	0	0	0	0	0	0	0	0	268	194	0	0	0	0	0	0	0	0	0	0	0	0	0	0	0	0	0	0	0	0	0	0
4fcd234d39a71cebe0b6f2f52a23ccb6	0	0	0	0	0	0	0	0	0	0	0	0	0	0	0	0	104	356	0	0	0	0	0	0	0	0	0	0	0	0	0	0	0	0
59a8eeaf6de06161d075ecaa22a1c298	0	0	175	44	0	0	0	0	0	0	0	0	0	0	0	0	41	13	0	0	0	0	0	0	0	0	129	0	0	0	0	0	55	0
de442be10142eaee0e11273780f7113e	0	0	111	0	0	0	40	0	0	0	0	0	0	0	0	0	0	0	36	45	0	0	0	0	0	10	55	114	46	0	0	0	0	0
3316c2e3a15be0ca2aa4a83d9857c327	0	0	0	0	0	0	0	0	0	0	0	0	0	0	0	0	0	0	140	317	0	0	0	0	0	0	0	0	0	0	0	0	0	0
0ee90668482610f25d776fa181e2f850	0	0	323	62	0	0	0	0	0	0	0	0	0	0	0	0	0	70	0	0	0	0	0	0	0	0	0	0	0	0	0	0	0	0
162ac66f0910a78ee76d42dc4540c0e2	0	0	59	0	0	0	0	18	88	55	0	0	29	0	75	0	0	0	0	55	0	0	0	35	0	0	39	0	0	0	0	0	0	0
b653cc2c4eff71dd910c6b09a063fbc1	0	0	0	0	0	0	0	0	0	0	0	0	77	75	29	47	0	0	0	0	0	0	0	0	19	136	38	13	0	0	0	0	12	6
0d9014f6775fd1eae6392bd5e346036c	0	0	0	0	0	0	0	0	0	0	0	0	0	0	0	0	0	451	0	0	0	0	0	0	0	0	0	0	0	0	0	0	0	0
9d53e165e767b5d94931e31cae7c7490	0	0	449	0	0	0	0	0	0	0	0	0	0	0	0	0	0	0	0	0	0	0	0	0	0	0	0	0	0	0	0	0	0	0
227fb1a397d51f979fd83dcc97204a55	0	0	0	0	0	0	33	3	0	123	0	0	14	10	0	0	18	25	0	0	0	0	0	0	20	15	13	32	55	88	0	0	0	0
179e9dca5fcaf96a3d11ca0c5ff3aca3	0	0	0	0	0	0	0	0	0	0	0	0	0	0	0	0	47	156	0	0	0	0	0	0	0	0	0	0	0	0	0	0	101	144
dd6aa4a754b9b67fb04dd9792464ddf5	0	0	0	0	0	0	0	0	0	0	0	0	0	0	0	0	156	292	0	0	0	0	0	0	0	0	0	0	0	0	0	0	0	0
f93a789ee1c58e675ce344fc52bc106e	0	0	0	0	0	0	0	0	0	0	0	0	0	0	161	0	0	0	0	0	0	0	0	0	107	0	179	0	0	0	0	0	0	0
dcbd55ee0e4cd33adaaa17a15ef72fbd	0	0	0	0	0	0	0	87	0	0	0	0	39	51	0	0	84	132	0	0	0	0	24	0	0	0	0	0	0	0	0	12	0	17
0ecba7e9467496059095b3e497e708c4	0	0	0	39	0	0	0	0	346	57	0	0	0	0	0	0	0	0	0	0	0	0	0	0	0	0	0	0	0	0	0	0	0	0
5e70c58d0c71306ba21c650c8f76d428	32	21	0	0	0	38	0	0	0	0	0	0	0	0	28	0	0	0	34	48	0	0	79	0	51	74	0	0	0	0	0	32	0	0
5b26293b12c97301488079a830469ce8	0	0	0	0	0	0	0	0	0	0	0	0	0	0	0	0	142	295	0	0	0	0	0	0	0	0	0	0	0	0	0	0	0	0
1e8d8d61a54f3a829cf1ec108c0cddbe	0	0	0	0	0	436	0	0	0	0	0	0	0	0	0	0	0	0	0	0	0	0	0	0	0	0	0	0	0	0	0	0	0	0
35aeb9d22eb3a7df526113a938a23624	0	0	0	0	0	0	0	0	5	0	0	0	0	0	0	0	0	0	0	0	0	0	0	0	12	0	0	0	0	419	0	0	0	0
5b7e15ccdf2006f45db9cb6e1fb5560a	0	0	0	0	0	0	137	0	166	0	33	0	0	0	0	0	0	0	0	0	0	0	0	0	99	0	0	0	0	0	0	0	0	0
bdd32762affd67ac6d3d85f2255ef74b	0	37	0	0	0	0	0	0	0	0	0	91	39	179	29	40	15	0	0	0	0	0	0	4	0	0	0	0	0	0	0	0	0	0
78ac8cb0bb8a82cb185f7d0276d03a95	0	0	0	0	0	0	0	0	0	0	223	25	0	0	0	0	13	38	0	0	0	0	0	0	0	0	0	0	43	38	0	0	36	18
547918ad2b2b0f3a17a2b158cc39452e	0	0	0	56	0	10	0	0	0	0	0	0	0	0	0	0	0	0	0	0	147	103	0	0	0	0	0	0	0	0	113	0	0	0
aec965ede5ec95753bf34556eff9cacd	0	0	0	0	0	0	0	0	0	33	0	0	0	0	8	68	0	0	0	0	0	0	0	191	0	0	0	0	0	0	128	0	0	0
2669ee6a608cc7b3bb6e6acc50db81c9	136	0	0	0	39	0	0	0	0	0	0	0	135	0	117	0	0	0	0	0	0	0	0	0	0	0	0	0	0	0	0	0	0	0
e66cb61163eaacdb82392ae2b75968d5	0	0	0	0	0	0	0	0	0	0	0	0	370	57	0	0	0	0	0	0	0	0	0	0	0	0	0	0	0	0	0	0	0	0
f936ffc421e3fb703ace28bf043254e1	0	0	0	0	0	0	0	0	0	0	0	0	0	68	0	0	0	0	0	0	0	0	0	0	0	0	0	0	25	0	0	0	306	28
137f9570dc06a8f498a2bb4040a0d3af	0	0	0	0	0	0	0	0	0	0	0	0	0	0	0	0	0	0	0	0	0	0	0	0	64	363	0	0	0	0	0	0	0	0
80e34af31bff6b4d47be82ece0896715	0	0	0	0	0	425	0	0	0	0	0	0	0	0	0	0	0	0	0	0	0	0	0	0	0	0	0	0	0	0	0	0	0	0
f2b7b25d80bcb81817363138d07044f3	0	0	0	0	0	0	0	0	181	243	0	0	0	0	0	0	0	0	0	0	0	0	0	0	0	0	0	0	0	0	0	0	0	0
b8997b4deb963bc033f93b3225c1f2dc	0	0	0	0	0	0	0	0	0	0	0	0	0	0	0	0	0	0	0	0	0	0	0	0	0	0	0	0	0	0	0	0	184	237
b418e4afa5439ac4e02c1ebf1442062e	15	89	27	0	0	0	21	0	0	0	0	0	0	102	0	0	0	0	0	0	0	0	0	0	0	0	64	26	15	0	0	61	0	0
a0157760bb0fe56d552d03ed30de17b4	0	0	0	0	0	0	0	0	0	0	0	0	0	0	0	0	0	0	0	0	0	0	0	0	0	0	420	0	0	0	0	0	0	0
9afd9636c77bcc9524be6c9182781764	30	34	40	34	0	0	0	0	0	0	4	12	29	12	13	6	14	45	0	0	0	0	37	0	0	0	18	52	0	0	0	39	0	0
a5e7d17784bb082216f06da2c3486209	84	95	0	0	0	0	0	0	0	0	0	0	0	0	0	0	0	0	0	0	0	0	0	0	0	0	138	101	0	0	0	0	0	0
b7bcce8da1d42b6a57e510db7a03d5ee	0	0	31	72	0	0	27	10	0	0	0	0	12	146	0	0	0	0	0	0	0	0	0	0	9	40	0	0	30	23	0	0	5	10
c20608db6c6bc1f79ecf845630f5ee33	0	0	12	220	0	0	0	0	0	0	0	0	16	21	0	0	0	4	0	0	0	0	0	0	0	0	11	8	15	10	0	0	0	98
618f11ca616aefe73b08a6a3fe513c75	10	0	101	65	0	0	0	3	0	0	3	16	10	70	13	27	3	45	0	0	0	0	0	0	0	0	20	13	9	5	0	0	0	0
5319210aeda643440289bca5817c7d2c	0	0	122	138	0	0	0	0	0	0	0	91	0	4	0	0	0	0	0	0	0	0	0	0	0	0	19	38	0	0	0	0	0	0
14e3a2dbd7d4995b36010e763b6ed92d	0	0	0	0	0	0	0	0	0	0	8	58	93	98	0	0	54	101	0	0	0	0	0	0	0	0	0	0	0	0	0	0	0	0
ac28c29d6792702248257c4e4758a9c0	0	0	0	0	0	0	0	0	0	0	0	0	0	0	0	0	0	0	0	0	0	0	0	0	0	0	142	266	0	0	0	0	0	0
80c6dc7d0a4e0734a0bc9ba38f42e43b	0	0	0	131	0	0	0	0	0	0	0	0	30	44	0	0	0	0	0	0	0	0	0	0	0	0	58	144	0	0	0	0	0	0
27229fefaa0c2f82af3ef3e51e3c5b06	0	0	279	86	0	0	0	0	0	0	0	0	0	0	0	0	12	29	0	0	0	0	0	0	0	0	0	0	0	0	0	0	0	0
8a7604c1dd97a16581c43fc9885ff4fa	66	76	0	0	0	0	0	0	0	0	0	0	0	0	0	0	0	0	0	0	0	0	0	0	45	216	0	0	0	0	0	0	0	0
ad148887bf3b3c91e0ee13c5622352a0	0	0	0	0	0	0	0	0	0	0	47	0	0	0	0	0	0	0	116	0	0	0	0	46	35	61	0	0	0	0	33	0	0	65
2a809e0af04f8b1867b9891eb0b33012	0	0	0	0	0	0	0	0	0	0	0	0	0	0	0	0	0	0	0	0	0	0	403	0	0	0	0	0	0	0	0	0	0	0
40a4b9e36b9a147c8519efd022e96023	0	0	0	0	0	0	0	0	0	0	0	0	0	0	0	0	0	0	0	0	0	0	0	192	0	0	0	0	0	0	211	0	0	0
b02fb6aee2a35cd9d2b26d258f1fe5b3	0	122	0	0	0	0	0	0	0	0	98	83	0	0	0	0	0	0	0	0	0	50	0	0	0	0	0	0	0	0	0	0	48	0
3e8a55763d06dc66dece09a8486bde73	152	0	0	0	0	0	0	0	0	0	0	248	0	0	0	0	0	0	0	0	0	0	0	0	0	0	0	0	0	0	0	0	0	0
a430a4cc663f000f31ce97dc6806d820	0	0	0	361	0	0	0	0	0	0	0	0	0	0	0	0	23	8	0	0	0	0	0	0	0	0	0	0	8	0	0	0	0	0
222c910682ba6f5c7afa78d07d0e5996	0	0	0	0	0	0	0	0	0	0	0	0	0	0	0	0	0	0	94	198	36	69	0	0	0	0	0	0	0	0	0	0	0	0
47390a2cadef75d3414dc0cb805dad4e	230	164	0	0	0	0	0	0	0	0	0	0	0	0	0	0	0	0	0	0	0	0	0	0	0	0	0	0	0	0	0	0	0	0
466a68cc4717d48779c1f248aab5b9d8	0	0	0	0	0	0	0	0	0	0	0	0	0	0	0	0	169	223	0	0	0	0	0	0	0	0	0	0	0	0	0	0	0	0
511779afcb0b76e4fa9364fa3bc39b01	0	0	0	0	0	0	0	0	0	0	0	0	0	0	0	0	0	0	0	0	0	0	0	317	0	0	0	0	0	0	71	0	0	0
031b773a92e5bb759ead1a478bb626ba	0	0	0	0	0	0	0	0	0	0	0	0	0	0	0	0	0	0	0	0	0	0	0	366	0	0	0	0	0	0	18	0	0	0
850ea0f0094a0e7845ba30303c6fca16	0	0	0	0	0	0	0	0	0	0	0	0	0	0	0	0	0	0	0	0	0	0	0	0	0	0	0	384	0	0	0	0	0	0
987099f37da1247b632f973f32a37262	0	0	0	0	0	0	0	0	0	0	0	0	0	0	0	0	0	0	23	49	0	0	0	248	0	0	0	0	0	0	63	0	0	0
d026fab4b8a60755dc824f1662116221	37	16	35	0	0	0	18	4	0	0	0	0	0	0	0	0	12	4	32	33	0	0	151	0	0	0	9	8	0	0	0	13	10	0
e5bc9da998acc2b7d78b881643d697a2	0	0	29	24	0	0	0	0	54	140	0	17	20	9	0	0	0	0	13	16	0	0	0	0	0	12	0	30	0	0	0	18	0	0
3ac962c22f2edb995beca1b61824e74f	0	0	87	95	0	0	0	0	0	0	0	0	0	0	0	0	0	0	0	0	0	0	0	0	0	0	0	18	0	0	0	178	0	0
411d2acc7924f6bdb4c7b3a8f274cfe0	0	0	0	0	0	0	0	0	0	0	0	0	0	0	16	362	0	0	0	0	0	0	0	0	0	0	0	0	0	0	0	0	0	0
3a3015ac7afbf46a2bb5f05794a5193d	0	0	0	0	0	0	0	0	0	0	0	0	0	0	0	0	0	0	63	315	0	0	0	0	0	0	0	0	0	0	0	0	0	0
e214ed813cd2ca921295580aeaacb626	0	376	0	0	0	0	0	0	0	0	0	0	0	0	0	0	0	0	0	0	0	0	0	0	0	0	0	0	0	0	0	0	0	0
887596899a06f17469f6866982ba8be0	0	0	12	7	0	37	17	7	0	0	0	0	11	8	94	46	18	5	9	13	0	0	0	0	11	6	24	23	8	0	0	0	20	0
b07c91a4ea7748aafbf10038a48bde71	0	0	0	0	0	0	0	0	0	0	374	0	0	0	0	0	0	0	0	0	0	0	0	0	0	0	0	0	0	0	0	0	0	0
0b587f9262c45fbb86f053f914e9da9b	0	0	0	0	78	35	39	5	0	0	58	23	0	36	16	0	0	0	12	47	0	0	0	0	0	0	19	0	0	5	0	0	0	0
324706a9aaf8a448c4d5ceaba9f21ca5	9	0	43	159	0	13	12	62	0	42	0	0	0	0	0	20	0	0	0	0	0	0	0	12	0	0	0	0	0	0	0	0	0	0
ba4c56f6a4461470da3cc4aa052d921b	0	0	0	0	0	0	0	0	0	0	0	0	0	0	0	0	17	51	0	0	0	0	0	0	0	0	0	0	0	0	0	304	0	0
c038c2064d368b67cc4914a31054add7	0	371	0	0	0	0	0	0	0	0	0	0	0	0	0	0	0	0	0	0	0	0	0	0	0	0	0	0	0	0	0	0	0	0
62b406d57897b0c475b14016c92947dc	0	0	0	0	0	0	0	0	0	0	0	0	0	0	0	0	78	199	0	0	0	0	0	0	0	0	0	0	0	0	0	0	92	0
d1b1bf273e4b66ad172c480c088a634d	0	0	0	0	0	0	0	0	0	0	0	0	41	29	0	0	0	0	0	0	0	0	0	0	0	0	0	0	54	12	0	0	198	34
b5d87db72941702c654a3d3c1c80bf92	0	0	0	0	0	0	0	0	0	0	0	0	0	0	0	0	35	14	0	0	0	0	0	0	60	31	0	0	34	20	0	0	98	75
aa93832b96b4b13a05918e6b7c92780e	0	0	30	0	0	0	0	0	31	0	0	0	19	0	19	17	59	0	0	0	0	0	25	0	9	19	26	0	21	0	0	31	31	26
1e68bf31a59e06e447550e09fc3935a4	0	0	0	0	0	0	0	0	0	0	0	0	0	0	0	0	0	0	205	158	0	0	0	0	0	0	0	0	0	0	0	0	0	0
795664fdbfee55895470b4e7fe9b2ff4	0	0	0	0	0	0	0	0	0	0	263	99	0	0	0	0	0	0	0	0	0	0	0	0	0	0	0	0	0	0	0	0	0	0
996b5d530922ad03c793108f90c0151d	0	0	0	0	0	0	0	0	0	0	0	0	0	0	0	0	0	0	0	0	361	0	0	0	0	0	0	0	0	0	0	0	0	0
bcf8f069d82f9156836ab9b77e9d5612	0	0	38	13	0	0	0	0	0	0	0	152	0	0	0	0	0	18	7	31	0	0	0	0	0	0	53	16	0	29	0	0	0	0
9ffc7fd148a99436f46cfbf920989d44	0	0	0	0	0	130	0	0	0	0	0	0	0	0	0	0	0	0	0	0	0	0	0	0	0	0	0	0	226	0	0	0	0	0
6612c066023c4327ff4fb978b7ed63af	0	0	0	0	0	0	0	0	0	0	0	0	0	0	0	0	64	292	0	0	0	0	0	0	0	0	0	0	0	0	0	0	0	0
c4dafacef892fffa6b2cf05d13b79044	11	23	19	0	28	12	12	0	113	21	7	0	0	0	26	0	0	0	0	7	0	0	0	0	0	0	0	0	17	10	24	0	22	0
374b1d35085c161392eb39b14cd3bc5f	8	21	0	5	16	15	0	17	16	12	23	0	5	0	62	17	0	14	11	6	5	5	0	8	27	6	0	3	0	16	7	10	0	15
0255bf55f29acdbe549c275f33e1f5b0	0	0	318	31	0	0	0	0	0	0	0	0	0	0	0	0	0	0	0	0	0	0	0	0	0	0	0	0	0	0	0	0	0	0
e1a33f2f0188ae3a97139743e06960dc	0	0	54	0	0	0	0	0	0	0	0	0	0	0	12	21	17	19	0	0	0	0	0	0	0	0	84	142	0	0	0	0	0	0
e4d56985b72484889d9b4a95445032cb	0	0	0	0	296	20	0	0	0	0	0	0	0	0	0	0	0	0	0	0	0	22	0	0	0	0	0	0	0	0	0	0	0	11
ff7518bfce703ad35267deb64acc6957	0	0	0	0	0	0	0	0	0	0	0	0	0	0	189	67	0	0	0	0	0	0	0	0	0	0	0	0	0	0	0	0	93	0
e83519d6a8a98427e764ee60229e7a74	0	0	0	0	0	0	0	0	0	0	0	0	0	0	0	0	0	0	0	0	0	0	96	0	0	0	0	0	0	0	0	253	0	0
251bc10e106cf31581d2614aaade51de	0	0	0	0	32	0	0	0	0	0	0	0	0	0	0	0	0	0	0	0	313	0	0	0	0	0	0	0	0	0	0	0	0	0
13d77f5a36003bb2fd3bce278286fde2	0	0	0	0	110	234	0	0	0	0	0	0	0	0	0	0	0	0	0	0	0	0	0	0	0	0	0	0	0	0	0	0	0	0
e69bc267acd0374dd99a468310c3b7bf	0	0	0	0	0	26	0	0	0	0	0	0	0	0	0	0	0	0	63	0	0	0	94	0	0	161	0	0	0	0	0	0	0	0
1173f777845fb34a5a81181618e05282	0	0	0	0	0	51	0	0	0	0	0	0	0	0	0	0	0	0	0	0	0	0	0	0	0	0	0	0	0	0	0	0	110	181
0462bb59db5bdba1425ae5f83f2fc4b3	0	0	0	0	0	0	0	0	0	0	0	0	0	0	0	0	0	0	0	0	0	0	0	0	0	0	209	132	0	0	0	0	0	0
f5daac2a77a4148abae9ad4511e5e03b	17	35	48	48	0	0	0	0	0	0	0	0	56	89	0	0	19	20	0	0	7	0	0	0	0	0	0	0	0	0	0	0	0	0
b02e1859d0f2b6349660c0441dab6b74	0	0	113	49	0	0	0	0	0	0	18	46	0	0	0	0	15	10	0	0	0	0	0	0	0	0	0	0	0	0	0	0	53	34
5b2772fba581518c9f327d086a9c01db	0	0	11	25	0	0	22	23	0	0	0	11	7	22	25	40	0	0	0	0	9	0	28	21	0	0	0	0	14	4	52	24	0	0
3c3b388f62fc2630b7be1890b619b47c	0	0	0	0	0	0	0	0	39	72	0	42	0	0	24	0	0	0	0	0	0	7	27	0	0	0	0	32	0	24	0	71	0	0
85b5b2af406714c3956c94f658f1c54e	0	0	0	0	0	0	0	0	40	83	37	0	0	0	0	0	0	0	118	56	0	0	0	0	0	0	0	0	0	0	0	0	0	0
a3c4dec538be93a6cdc1dddf1917c50e	42	0	0	0	0	0	0	0	0	0	22	54	31	62	0	0	5	6	0	0	0	0	0	0	6	32	0	17	33	23	0	0	0	0
d1d99682715f0cb9b223bd965f64d946	0	0	0	0	0	0	0	0	0	0	0	0	0	99	0	0	0	0	0	0	0	0	0	0	0	0	129	31	0	74	0	0	0	0
1ccc02d7eb12d4444e19339634d808a0	0	0	8	136	0	0	0	0	0	0	0	0	74	14	0	0	52	3	0	0	0	0	0	0	0	0	0	39	0	0	0	0	0	0
e2da20ece3e0d77fc8a46d4c8c19b07e	0	0	0	0	0	26	72	62	0	0	29	23	0	0	0	0	0	0	0	0	0	12	0	0	0	0	0	0	56	44	0	0	0	0
fd9cdfcee27cf7fb760d550b125e3af2	0	0	0	0	0	0	0	0	0	0	0	0	0	0	0	0	0	0	0	0	0	0	0	0	0	0	0	0	235	88	0	0	0	0
982b51131561a06f11aee5871871ef99	32	13	0	0	0	31	0	0	0	0	0	0	0	0	16	0	0	0	23	28	0	0	69	0	11	44	0	0	22	0	0	30	0	0
b89fef30b7390e6d0f0150815cf26bf5	0	0	0	0	0	0	0	0	0	0	0	0	0	0	0	0	0	0	0	0	0	0	0	0	71	247	0	0	0	0	0	0	0	0
36e1a96f4e435ae106c114b61d3285f4	0	20	0	0	0	0	52	21	21	0	9	88	0	0	6	0	0	0	0	0	0	0	44	0	0	30	0	0	0	6	9	9	0	0
342eec6eaa1b9d63cfa117700ef3600c	0	0	0	0	0	0	0	0	0	0	0	0	0	0	0	0	0	0	0	0	0	0	0	314	0	0	0	0	0	0	0	0	0	0
89159bf3b705e49413626fe77618eb02	0	0	0	0	0	0	140	0	0	0	0	0	0	0	54	73	0	0	0	0	46	0	0	0	0	0	0	0	0	0	0	0	0	0
b33e5c378501bb7f17ad2356a647243a	88	82	0	0	0	0	0	0	0	0	0	0	0	0	0	136	0	0	0	0	0	0	0	0	0	0	0	0	0	0	0	0	0	0
3007ef1f1b19aa7c2630a8782af3e39c	16	0	0	0	0	0	0	0	77	69	0	0	0	0	12	17	0	0	0	0	0	0	67	0	0	0	0	0	0	0	0	48	0	0
86ff7cd32f45a6059e8a2dcbfe5f0f9c	0	0	0	0	0	0	0	0	0	0	0	73	0	0	0	0	0	0	0	0	0	0	0	0	0	0	0	0	0	233	0	0	0	0
48b88607cc3ed105413b19f148cc73e1	9	19	23	7	0	0	13	7	0	0	6	15	15	16	12	5	3	0	0	0	6	9	12	0	3	8	38	24	11	18	0	4	14	7
d59a61cff6df604ac11e122fafc4e110	0	0	0	0	0	0	0	0	0	0	0	0	0	0	0	0	0	0	0	0	0	0	0	0	0	0	264	40	0	0	0	0	0	0
e55a8b7187701db04f7b1bc7261888c7	0	0	0	0	0	0	0	0	0	0	60	54	0	90	0	0	0	0	0	0	0	0	0	0	0	0	0	0	74	25	0	0	0	0
77955e2bb0de6a02e965de9ba90ef333	0	0	0	0	0	0	0	0	0	0	0	0	0	0	0	0	0	0	0	0	214	88	0	0	0	0	0	0	0	0	0	0	0	0
e1289c6dca5e72b44527ae1541dfbc6e	0	0	95	39	0	0	0	0	0	0	0	0	22	0	0	0	0	19	0	0	0	0	36	0	0	0	24	26	0	0	0	0	40	0
3b5b7beb544ef423eaeb843945eccfdf	0	0	0	0	0	0	0	0	0	0	0	0	0	0	111	55	0	0	0	0	0	0	68	0	0	0	0	0	0	0	0	67	0	0
cde3aa331868ba7e2d41424c3fc11a4a	0	0	0	0	0	0	0	0	0	0	0	0	0	0	0	0	301	0	0	0	0	0	0	0	0	0	0	0	0	0	0	0	0	0
4d911a7314e8344d1696d7b01830bd37	0	12	6	17	0	0	0	89	5	0	3	0	0	2	8	22	7	5	5	3	0	0	0	18	13	18	4	0	0	4	22	13	0	23
37066f3d28d5ea45adf4064fa45f43c0	0	0	0	0	0	0	0	0	0	0	0	0	0	0	0	0	0	0	0	200	0	0	0	0	99	0	0	0	0	0	0	0	0	0
2e2a935b2c81b619494b16acb482baf1	0	0	0	0	0	0	40	26	0	0	0	0	0	0	0	0	0	0	0	0	0	0	0	0	0	0	0	0	54	178	0	0	0	0
15c3eaf53d3d44ff6acf9b4c79775b24	67	36	0	0	0	0	0	0	0	0	0	0	0	0	0	0	0	0	0	0	0	0	0	0	16	74	24	53	0	0	0	0	0	27
ec7ffb559b85aca6be76992de05017cc	68	53	0	0	0	0	111	64	0	0	0	0	0	0	0	0	0	0	0	0	0	0	0	0	0	0	0	0	0	0	0	0	0	0
83d0f2dd9b92f98cb4ae3f0c630b2406	0	0	0	0	0	0	0	0	0	0	0	0	0	0	0	0	0	0	0	0	0	0	0	0	0	0	0	0	0	296	0	0	0	0
33fb394516b2a9c58fa82bc570ba5093	0	0	0	0	19	0	0	0	0	0	0	0	0	0	0	0	0	0	0	0	0	0	0	275	0	0	0	0	0	0	0	0	0	0
56dc3d28e11a8148581611cb5d2939fc	14	15	0	0	0	0	0	0	33	41	0	0	0	0	0	53	0	0	21	31	0	0	0	0	11	6	30	28	0	0	0	0	10	0
1ae70b35d6964d1b441bbc2aca2c2985	0	0	0	0	0	0	0	0	0	0	0	90	0	19	0	0	20	24	0	0	0	0	0	0	0	17	69	20	34	0	0	0	0	0
31c0b805e5537c5ffc01823277bb65eb	0	0	0	0	0	0	0	0	0	0	0	0	198	95	0	0	0	0	0	0	0	0	0	0	0	0	0	0	0	0	0	0	0	0
a2780f1d9b3801d4627c93244a93e854	0	0	0	80	0	0	0	0	0	0	96	116	0	0	0	0	0	0	0	0	0	0	0	0	0	0	0	0	0	0	0	0	0	0
75dc85321995578a1d6521b19c7817b9	0	0	0	0	0	0	118	174	0	0	0	0	0	0	0	0	0	0	0	0	0	0	0	0	0	0	0	0	0	0	0	0	0	0
46766129cbf4c20496cb7b861509ec0b	0	0	0	0	0	0	0	0	0	0	0	0	0	292	0	0	0	0	0	0	0	0	0	0	0	0	0	0	0	0	0	0	0	0
67d5c7decebd6eb3672f73b64b547f7e	0	0	0	0	0	0	0	0	0	0	138	153	0	0	0	0	0	0	0	0	0	0	0	0	0	0	0	0	0	0	0	0	0	0
ee3ccfcb928017735c68f096149044bb	0	0	0	0	0	0	0	0	0	0	0	0	0	0	0	0	0	0	0	0	0	0	114	0	0	0	0	0	0	0	0	177	0	0
dabd479d2434bd462c821abe98dc53ea	0	0	76	40	0	0	15	0	12	0	0	0	0	29	0	6	34	17	0	0	8	0	0	0	0	0	0	0	0	18	12	0	0	22
fc3f8408ae609d6d1818c012820bc946	12	10	49	51	0	0	0	0	0	0	0	11	0	12	0	0	8	14	0	0	0	0	59	0	0	0	0	23	22	0	0	17	0	0
257d7118982807dac4295d2b7449a437	0	0	0	0	161	0	0	0	70	12	0	0	0	0	0	0	0	0	0	0	0	0	32	0	0	0	0	0	0	0	0	13	0	0
17f894ab1196a0397933e6a750f48445	0	53	0	0	0	0	0	0	0	0	110	30	0	0	0	55	0	0	39	0	0	0	0	0	0	0	0	0	0	0	0	0	0	0
9db7aa46b23d0852fb70c8f170999470	0	0	0	0	0	0	0	0	0	0	0	0	0	0	0	0	0	0	0	0	0	0	0	0	0	0	42	236	0	0	0	7	0	0
650476076de1579b3f0999e4859e4692	0	0	0	0	0	0	0	0	73	33	0	0	29	0	42	0	0	0	0	0	0	0	79	0	0	0	0	0	16	0	0	12	0	0
f4b4ca8550ae66f05c486440586410cc	0	0	0	0	0	0	0	0	0	0	0	0	0	0	0	0	47	235	0	0	0	0	0	0	0	0	0	0	0	0	0	0	0	0
12c9029e3a8e4273a238d7ae19f5b376	0	0	0	0	68	49	44	12	0	0	0	4	0	9	0	0	0	0	4	17	0	0	0	0	0	0	74	0	0	0	0	0	0	0
c22e86ff385de0046542819a36b97cf5	0	0	77	13	0	0	12	0	0	0	0	0	0	0	0	0	0	0	0	0	10	4	0	0	31	88	0	0	16	8	0	0	5	14
99461e73f3bb17e8658edf95a81f8e0b	0	0	0	0	0	0	0	0	0	0	0	0	151	127	0	0	0	0	0	0	0	0	0	0	0	0	0	0	0	0	0	0	0	0
1cfc74db7e817e68d0371286c8c75510	0	0	0	0	0	0	0	0	0	0	0	0	0	0	0	0	121	0	0	0	87	69	0	0	0	0	0	0	0	0	0	0	0	0
d29ffa0cebdde833801555bffd4a44ee	0	0	0	0	0	276	0	0	0	0	0	0	0	0	0	0	0	0	0	0	0	0	0	0	0	0	0	0	0	0	0	0	0	0
b8f98df83e63861e0dde5391e24471b3	0	0	107	56	0	0	0	0	0	0	0	0	0	0	0	0	0	0	0	0	0	0	0	0	0	0	30	0	0	0	0	0	81	0
7d2ea95094e3d5356ab8c66557285b6e	27	52	0	0	0	0	0	0	0	0	0	0	0	0	0	0	0	0	0	0	0	0	0	0	0	0	100	91	0	0	0	0	0	0
c55e4a4044d48a56b766b6fdc152a2c3	0	0	0	0	0	0	0	0	0	0	0	0	0	0	0	0	0	0	0	0	0	0	0	0	0	0	0	0	0	270	0	0	0	0
cd71c368ebf0b1cc2c3362d51bde732b	0	0	181	61	0	0	0	0	0	0	0	0	0	0	0	0	0	0	0	0	0	0	0	0	0	0	0	0	0	0	0	0	0	27
4f71185874e0cd44c14da5ebe92607a0	0	0	0	0	0	0	194	75	0	0	0	0	0	0	0	0	0	0	0	0	0	0	0	0	0	0	0	0	0	0	0	0	0	0
20f6cc04bb812baa4d1383f8d5db5f82	0	0	0	0	0	0	0	0	0	0	0	0	0	0	0	0	58	173	0	0	36	0	0	0	0	0	0	0	0	0	0	0	0	0
95a4b259c09701388611662cb192164d	0	0	0	0	0	0	0	0	0	0	0	0	0	0	0	0	0	0	0	0	159	108	0	0	0	0	0	0	0	0	0	0	0	0
5fc48e2585eb2e9fe69af0486c981515	0	0	0	0	0	0	0	0	0	0	0	0	0	0	0	0	0	0	66	48	0	0	101	0	18	33	0	0	0	0	0	0	0	0
658eec314ddedbecc5d78499ee3804a8	0	0	265	0	0	0	0	0	0	0	0	0	0	0	0	0	0	0	0	0	0	0	0	0	0	0	0	0	0	0	0	0	0	0
35381448309490650cfa260540016702	0	0	5	228	0	0	0	0	0	0	0	0	0	0	0	0	0	0	0	0	0	0	0	0	0	7	14	10	0	0	0	0	0	0
3941695d6d1a535aa5d74cdb115d6721	0	0	112	44	0	0	0	0	0	0	0	0	0	0	0	0	0	0	0	0	0	0	50	0	0	0	46	12	0	0	0	0	0	0
b531b6eacbaaed366e8d64c6b134d1a3	0	0	0	0	0	0	0	56	0	0	0	0	0	0	0	0	0	0	0	0	23	0	0	0	68	40	0	0	0	0	0	0	44	33
49c39c34bb8493e48351bfaa6358312a	0	0	0	0	0	0	0	0	0	0	0	0	0	0	0	0	261	0	0	0	0	0	0	0	0	0	0	0	0	0	0	0	0	0
4dfaca77b69aaa30ca0f27404fb3f9ed	0	0	0	0	0	0	53	0	0	0	0	0	0	0	0	0	0	0	0	0	0	0	0	0	91	62	0	0	0	0	0	54	0	0
7828d170d0814e8ca6b26b7856f46e3c	0	0	0	0	0	0	0	0	0	0	0	0	0	0	0	0	0	0	0	260	0	0	0	0	0	0	0	0	0	0	0	0	0	0
9b557e88b238e0ecb71de4a610b25901	0	0	0	0	0	0	0	0	0	0	0	0	0	0	0	0	0	0	0	0	0	0	0	0	0	0	0	0	0	0	0	0	155	105
f68a71fc70faa7f3ecac34407c108919	0	0	28	0	0	0	0	0	0	0	0	0	0	8	0	0	0	0	0	0	0	0	0	0	0	0	9	0	0	0	0	0	214	0
c3223ce465fe50f15aa3a461c48d344c	0	0	0	0	0	0	0	0	23	52	0	0	0	0	0	32	0	0	31	82	0	0	39	0	0	0	0	0	0	0	0	0	0	0
07432ec3d76609171e64980b02884482	0	0	134	13	0	0	0	0	0	0	0	0	0	0	0	0	36	14	0	0	0	0	0	0	0	0	0	0	0	0	0	0	48	13
185c1394dc3715ade9d9c2321452582c	0	0	183	75	0	0	0	0	0	0	0	0	0	0	0	0	0	0	0	0	0	0	0	0	0	0	0	0	0	0	0	0	0	0
f7e8b454d5b64e978054a1339f6565a1	0	0	0	0	0	0	0	0	0	0	0	0	0	0	0	0	0	0	0	0	0	0	0	0	0	0	0	0	227	31	0	0	0	0
602e030c876ce686622396474c168698	9	0	29	22	0	0	0	0	0	0	0	0	3	65	0	0	0	0	0	0	0	0	0	0	0	12	56	60	0	0	0	0	0	0
512a8c048251e0e32a83433cdd6c432e	0	0	60	34	0	0	0	0	0	0	0	130	0	0	0	0	0	0	0	0	0	0	0	0	0	0	0	0	31	0	0	0	0	0
fd48aea8147068a7d788fdb5b9db8f2b	0	0	0	0	0	0	0	0	0	0	0	0	0	0	101	154	0	0	0	0	0	0	0	0	0	0	0	0	0	0	0	0	0	0
bdbfd671ec7c344b473e9bdb497988b8	0	0	0	0	0	0	0	0	0	0	0	0	0	0	252	0	0	0	0	0	0	0	0	0	0	0	0	0	0	0	0	0	0	0
c63fc2e78dc9fcb519be699f1206a280	0	0	0	0	0	0	0	0	0	0	0	0	0	0	0	0	0	0	0	0	0	0	0	0	0	0	0	0	147	105	0	0	0	0
43de6d78411a55bbdfee9befe91d550d	0	0	3	0	0	23	74	0	0	0	0	0	0	0	77	4	0	5	0	0	0	0	0	4	0	0	61	0	0	0	0	0	0	0
741115983a9c204381c5199b52061bd0	0	0	0	0	0	0	0	0	0	0	0	0	0	0	0	0	0	0	0	0	92	0	0	0	0	0	0	0	0	0	0	159	0	0
b3efc664e5e1379c4eda38abf0d0314d	0	0	0	0	0	0	0	0	0	0	0	0	0	0	0	0	0	0	0	0	0	0	0	0	0	0	251	0	0	0	0	0	0	0
f85b127a66b72b069b5701a5c6a61881	0	0	0	0	0	21	54	0	0	0	0	0	0	0	26	0	0	0	17	52	0	0	0	0	0	0	51	0	0	29	0	0	0	0
a3f5110a76da4793b23f1c4b0ffd7b20	0	0	0	0	0	0	0	0	0	0	0	0	0	0	0	0	0	0	0	0	0	0	0	0	0	0	22	9	49	69	0	0	16	85
dc40ca551ee009bda03fded6c189b473	0	0	0	0	0	0	0	0	0	0	0	0	0	0	0	0	0	0	0	0	249	0	0	0	0	0	0	0	0	0	0	0	0	0
ec849f142479c0f25b6d704b71f54b9c	75	43	0	4	0	0	0	0	0	0	0	0	0	0	0	0	0	0	0	0	0	0	0	0	0	0	0	0	0	0	0	0	60	65
77b9a8e0cf1b8df78f6a5e5cf7b47486	0	0	33	10	0	0	0	0	0	0	22	0	65	13	7	16	28	22	0	0	0	0	0	0	8	7	6	9	0	0	0	0	0	0
2400c7ba064304775460464592d9ce7a	0	0	0	0	0	0	0	0	0	0	0	0	0	0	0	0	0	0	0	0	0	0	0	0	0	0	137	109	0	0	0	0	0	0
feb482d6e0561478824630805d654f4e	0	0	0	0	0	0	0	3	0	0	0	0	0	38	0	0	0	0	0	0	0	0	0	0	0	0	31	172	0	0	0	0	0	0
d259ecd0b3a358374c06c12151acd842	43	51	0	0	0	0	0	0	0	0	85	63	0	0	0	0	0	0	0	0	0	0	0	0	0	0	0	0	0	0	0	0	0	0
2011b45256ca95f3fc9f7e20d5b610cb	0	0	0	0	0	0	0	0	0	0	103	138	0	0	0	0	0	0	0	0	0	0	0	0	0	0	0	0	0	0	0	0	0	0
ac535921b036b0be8682afd6bb80e51a	0	0	0	0	0	0	0	0	0	0	0	0	58	82	0	0	0	0	0	0	0	0	0	0	0	0	28	73	0	0	0	0	0	0
a647fd57e4470cdd5ad2865147850a52	0	0	138	0	0	0	101	0	0	0	0	0	0	0	0	0	0	0	0	0	0	0	0	0	0	0	0	0	0	0	0	0	0	0
af76e444fea58434094b53716783e211	68	54	0	0	0	0	0	0	0	0	0	0	0	0	16	0	0	0	0	0	0	0	0	0	0	0	71	29	0	0	0	0	0	0
1bce4330640f47db525c9a2db4df30ee	16	0	0	0	0	0	0	36	11	0	0	0	0	0	0	0	0	0	0	0	17	0	26	66	0	0	0	16	0	27	0	23	0	0
c4dc3dcc33c29c3c5cd2285bec52576e	0	0	14	34	0	14	7	0	46	0	0	9	0	0	0	8	0	0	0	30	0	10	12	0	0	26	0	17	0	0	0	11	0	0
15f37b23929efa540612ca2c652b8355	0	0	28	0	0	0	0	0	0	0	0	0	0	0	57	71	0	0	0	0	0	0	0	0	0	0	0	82	0	0	0	0	0	0
654d6b9c58ff7f63ef1c5d63690265c4	0	0	0	0	0	0	0	0	0	0	0	0	0	0	0	0	18	33	0	0	0	0	0	0	0	0	0	0	0	0	0	0	173	13
3badd1b559a657f4e2c66bd4b1cbe71e	0	0	0	0	0	0	0	0	0	0	0	0	0	0	0	0	0	0	64	173	0	0	0	0	0	0	0	0	0	0	0	0	0	0
1d4bca175038f65e5dfff74b389954a0	0	0	0	0	0	0	0	0	0	0	0	0	0	0	0	0	0	0	0	0	49	27	0	0	0	0	76	85	0	0	0	0	0	0
47955da756594673b509bac0d2da9b24	0	0	0	0	0	0	0	0	0	0	0	0	0	0	0	0	0	0	112	123	0	0	0	0	0	0	0	0	0	0	0	0	0	0
f8b95d648c74bed7e27d6202325fdaa5	0	0	36	0	0	0	0	0	0	0	0	0	0	0	0	0	0	0	0	0	0	0	0	0	0	0	14	34	57	93	0	0	0	0
e9c89119ccb790f49bdf0b5e13433497	0	0	0	234	0	0	0	0	0	0	0	0	0	0	0	0	0	0	0	0	0	0	0	0	0	0	0	0	0	0	0	0	0	0
23aa3c97b86fda2f1bf71fafb3045928	0	0	45	0	12	23	0	0	0	0	30	18	0	0	0	20	0	0	0	0	0	0	0	0	0	0	0	0	54	31	0	0	0	0
df979a168d46c19033dfc3c96eb0f388	0	0	0	0	0	0	0	0	0	0	0	0	177	56	0	0	0	0	0	0	0	0	0	0	0	0	0	0	0	0	0	0	0	0
4b2c1dca9074e88a2bbd2f2abd9daff9	0	0	0	232	0	0	0	0	0	0	0	0	0	0	0	0	0	0	0	0	0	0	0	0	0	0	0	0	0	0	0	0	0	0
2c378284548159dc58b9ecdea5f0e3c9	107	12	15	0	0	0	0	0	37	3	10	0	0	14	0	0	0	0	33	0	0	0	0	0	0	0	0	0	0	0	0	0	0	0
e8eb9d5960ee96c97ef47ba15b0bf3f5	0	0	231	0	0	0	0	0	0	0	0	0	0	0	0	0	0	0	0	0	0	0	0	0	0	0	0	0	0	0	0	0	0	0
360a4ab25235eacbbd8ac1a5bf4b47ac	101	129	0	0	0	0	0	0	0	0	0	0	0	0	0	0	0	0	0	0	0	0	0	0	0	0	0	0	0	0	0	0	0	0
a1cada78af7f7316cbe7596e88353c63	0	0	85	145	0	0	0	0	0	0	0	0	0	0	0	0	0	0	0	0	0	0	0	0	0	0	0	0	0	0	0	0	0	0
f4b13f84f7c8206c210cd1bd2b64ded3	0	0	0	44	0	0	0	0	0	0	0	0	0	0	0	0	0	0	0	0	0	0	0	49	0	0	0	0	24	0	111	0	0	0
f5c06a4b6e9a25761bed867803e32df4	46	49	0	0	0	0	0	0	0	0	0	0	0	0	0	37	0	0	0	0	0	0	0	0	35	59	0	0	0	0	0	0	0	0
8c24c5e4d6195a401885157c51746f6c	0	0	110	116	0	0	0	0	0	0	0	0	0	0	0	0	0	0	0	0	0	0	0	0	0	0	0	0	0	0	0	0	0	0
d9db2493fdd00152925e4af23d44d4d7	0	0	82	13	0	0	0	0	0	0	0	0	12	18	7	0	0	0	0	0	0	0	0	0	0	0	22	48	0	21	0	0	0	0
d8229e408b26727dd19310f88aa5defa	0	0	144	29	0	0	0	0	0	0	0	0	0	0	0	0	0	0	0	0	0	0	0	0	0	0	0	0	33	0	0	0	17	0
971ae1d4371c700b97f32d782c09c8ce	0	0	0	0	0	0	0	0	0	0	0	0	0	0	0	0	0	0	0	0	0	0	0	0	0	0	0	0	0	0	0	0	165	56
c9cb89c7238c1d1ce1e1e3d8718f73c4	0	0	0	0	0	0	0	0	0	0	0	0	0	0	0	0	0	0	0	0	0	0	0	0	0	0	0	0	0	0	217	0	0	0
770f335c07951056f45bcb2166c9a41f	0	0	60	33	0	0	0	0	0	0	4	0	0	0	0	0	0	0	0	0	0	0	0	0	0	0	52	44	7	16	0	0	0	0
7d07db0b3dc79063558e6341efe13030	0	0	71	143	0	0	0	0	0	0	0	0	0	0	0	0	0	0	0	0	0	0	0	0	0	0	0	0	0	0	0	0	0	0
12c1485da61d5c504927d19b5bd83539	0	0	0	0	0	0	122	92	0	0	0	0	0	0	0	0	0	0	0	0	0	0	0	0	0	0	0	0	0	0	0	0	0	0
e7448819f58538642e9c80e1a0265af9	0	0	0	0	0	0	0	0	0	0	0	0	0	0	0	17	0	0	0	0	18	18	0	0	0	0	0	0	132	27	0	0	0	0
66fab7fca12d8d4897d39097000c1ebe	0	0	0	211	0	0	0	0	0	0	0	0	0	0	0	0	0	0	0	0	0	0	0	0	0	0	0	0	0	0	0	0	0	0
a3348edb3459e88e475ffce2172216ee	0	0	0	0	0	0	0	0	0	0	0	0	0	0	0	0	31	180	0	0	0	0	0	0	0	0	0	0	0	0	0	0	0	0
48b0cf635f66efedf06734cdb44c39af	0	0	0	0	0	0	0	0	62	87	0	0	0	0	0	0	0	0	0	0	0	0	0	61	0	0	0	0	0	0	0	0	0	0
739f35450761b940202a1c00733d6306	0	0	174	35	0	0	0	0	0	0	0	0	0	0	0	0	0	0	0	0	0	0	0	0	0	0	0	0	0	0	0	0	0	0
77a47347f6f355693f3859964d66ac0a	0	0	0	0	0	0	0	0	0	0	0	0	0	0	0	0	0	0	0	0	0	208	0	0	0	0	0	0	0	0	0	0	0	0
5a979b58cbc9cd4d376fdca67fee9ee3	0	0	24	24	0	0	0	0	11	0	0	16	0	15	0	0	0	29	0	0	0	0	0	0	5	34	16	33	0	0	0	0	0	0
ffc9c90ad3a76eb03a93f15cb78d34af	0	0	0	0	0	0	0	0	0	0	0	0	0	0	0	0	0	0	0	0	0	0	0	0	0	0	206	0	0	0	0	0	0	0
5fb9da512221f8e8ae123db4ec61c2c9	0	0	139	66	0	0	0	0	0	0	0	0	0	0	0	0	0	0	0	0	0	0	0	0	0	0	0	0	0	0	0	0	0	0
2c21e7884d94e32b52262a523a41dbdd	54	36	0	0	0	0	0	0	0	0	0	0	0	0	0	0	0	0	0	0	0	0	0	0	0	0	84	29	0	0	0	0	0	0
35d732eeb3a66117a2f792fdccd8234f	0	0	38	0	0	0	0	0	0	0	58	10	0	0	0	0	0	0	0	0	0	0	0	0	0	47	0	0	0	0	0	0	50	0
2736fc92c3bb9ea3513014edb5c0b730	0	0	0	0	0	0	0	0	0	0	0	0	29	37	0	0	0	0	0	0	0	0	137	0	0	0	0	0	0	0	0	0	0	0
2aca9591bd544e65a228e0ec9044edd5	0	0	22	47	0	0	19	9	0	19	0	0	0	0	0	0	8	0	0	0	0	15	0	36	0	0	0	0	0	10	13	0	0	4
57bf139e522e5108f6c972cc8c68552d	0	0	0	0	0	0	7	22	0	0	0	0	0	0	0	0	0	0	0	0	76	96	0	0	0	0	0	0	0	0	0	0	0	0
de52d013f197e5a107c4d4610f7f6ded	0	0	0	0	0	0	0	0	0	7	15	35	0	0	0	0	38	40	0	0	0	0	0	0	0	0	35	31	0	0	0	0	0	0
ae4f4279b2105e56c5013972d5bd4ae3	0	0	0	0	0	0	0	0	0	0	0	0	0	0	0	0	0	0	0	0	0	0	110	0	0	0	0	0	0	0	0	91	0	0
2ea537cda69981ef7aac01a4ff540bd0	0	0	0	0	0	36	0	0	0	0	0	0	0	0	0	0	0	0	0	0	0	0	0	0	5	159	0	0	0	0	0	0	0	0
58c8c5ad7112d57d8bbe0dfc2a9e50a5	0	0	0	0	0	0	0	0	0	0	126	74	0	0	0	0	0	0	0	0	0	0	0	0	0	0	0	0	0	0	0	0	0	0
3e42041972c3e1fd4b337fc8b8c96027	0	0	0	0	0	0	0	0	0	0	0	0	88	60	0	0	0	0	0	0	0	0	40	0	0	0	0	0	0	0	0	12	0	0
f68d0286a2ef042bfaa1c5ad02b21c46	0	0	0	0	0	39	0	0	0	0	0	0	0	0	0	49	0	0	0	0	0	0	0	0	0	0	0	30	39	42	0	0	0	0
d6c4ad93ccbe47ee2f4bacbabf00f2b6	0	0	0	0	0	0	0	0	0	0	0	0	0	0	0	0	0	0	0	0	0	0	199	0	0	0	0	0	0	0	0	0	0	0
0701a6a869e8589ff41b09b8316ea86f	141	39	0	0	0	0	0	0	0	0	18	0	0	0	0	0	0	0	0	0	0	0	0	0	0	0	0	0	0	0	0	0	0	0
aa4e3c1c7bab5fe759a9f2104640905c	0	0	0	0	0	0	0	0	0	0	0	0	0	0	0	0	0	0	0	0	0	54	0	0	0	0	0	0	0	90	21	33	0	0
482fca13cbcd12b26d86b25413d3b148	0	0	0	0	0	0	0	0	0	0	0	0	0	0	0	0	0	0	0	0	0	0	0	0	0	0	147	51	0	0	0	0	0	0
b0c074ba2b7eb3dbd2ede5a1f6e53909	0	0	0	0	0	0	66	0	6	0	0	0	0	0	0	0	0	0	42	76	0	0	0	0	0	0	0	0	0	0	0	0	6	0
5d6c10aeffc741918617c66d133024b6	0	0	0	0	0	0	0	0	0	0	0	0	0	0	0	0	0	0	0	0	0	0	0	0	0	0	133	63	0	0	0	0	0	0
09094f6a367577f2c3045879017272a8	0	0	0	0	0	66	0	0	0	0	0	0	0	0	0	0	0	0	0	0	0	0	76	0	0	12	0	0	0	0	0	40	0	0
3268ec2709e7b58cad61b32d871445a3	22	171	0	0	0	0	0	0	0	0	0	0	0	0	0	0	0	0	0	0	0	0	0	0	0	0	0	0	0	0	0	0	0	0
0f75bfb7a4ad26b9c11a91ce5a1af396	0	0	60	29	0	0	0	0	0	0	0	0	0	0	0	0	0	0	0	0	0	0	0	0	0	0	0	55	49	0	0	0	0	0
d438628470394506a9efddcb5a4d2f72	17	0	8	10	0	0	0	0	0	0	0	19	16	5	16	20	0	0	14	0	0	0	17	0	9	0	0	5	0	12	0	11	6	6
9e59b93949f6f391aac9569e3826c172	0	0	0	0	0	0	0	0	0	0	0	77	0	0	0	0	0	0	0	0	0	38	18	0	0	0	15	7	0	0	0	36	0	0
5c22d4e6768613ebc8fb22009931ef3c	0	0	10	8	0	0	0	0	0	0	5	39	0	0	0	0	0	0	0	0	0	0	102	0	0	0	0	0	6	0	0	20	0	0
5dd3ecc43ab81cdfb0317fa19449326d	0	189	0	0	0	0	0	0	0	0	0	0	0	0	0	0	0	0	0	0	0	0	0	0	0	0	0	0	0	0	0	0	0	0
e1c43de870a74c4da43ecf9f97b8451a	0	0	79	80	0	0	0	0	0	0	0	0	0	0	0	0	0	0	0	0	0	0	0	0	0	0	0	0	30	0	0	0	0	0
b23b2778283cb5a90796f4ce44fe90f8	0	0	16	172	0	0	0	0	0	0	0	0	0	0	0	0	0	0	0	0	0	0	0	0	0	0	0	0	0	0	0	0	0	0
a68f461f9177a3cbd31bc9a681bfc04d	0	0	0	0	0	0	0	0	0	0	0	0	0	0	0	0	33	155	0	0	0	0	0	0	0	0	0	0	0	0	0	0	0	0
856e5eefdd0ec43bef6626d4a628b309	0	0	0	0	0	0	0	0	0	0	0	0	0	0	0	0	0	0	0	0	0	0	0	0	0	0	0	0	66	122	0	0	0	0
30f0720aa9eddc99e86bbd273d092757	0	0	0	0	0	0	111	76	0	0	0	0	0	0	0	0	0	0	0	0	0	0	0	0	0	0	0	0	0	0	0	0	0	0
715f63f8751dc64094ba185107711921	0	0	14	6	0	0	11	12	0	0	6	16	5	0	0	0	0	29	6	16	0	14	12	0	0	11	9	0	0	0	0	9	9	0
11fb49976465b17628f80b948a1de1a0	0	0	185	0	0	0	0	0	0	0	0	0	0	0	0	0	0	0	0	0	0	0	0	0	0	0	0	0	0	0	0	0	0	0
47fff122c32b3841eb7e1ad245bb04eb	0	0	23	63	0	0	0	0	0	0	0	0	0	0	0	0	14	16	0	0	0	0	0	0	0	0	24	44	0	0	0	0	0	0
99d211e8dd84f8c3d97f43239eb698ea	0	0	0	0	0	0	0	0	0	16	0	0	0	0	0	0	0	0	66	102	0	0	0	0	0	0	0	0	0	0	0	0	0	0
0a509b87b3ea4a5822ebeff35d262afe	0	0	0	0	0	0	0	0	0	0	0	0	0	0	0	0	0	0	0	0	0	0	86	0	0	0	0	0	0	0	0	98	0	0
0f3257961cb3f2608e06c3d39f256770	0	0	0	0	0	0	50	0	0	0	0	0	0	0	0	0	61	0	0	0	0	43	0	0	0	0	0	0	0	0	0	29	0	0
e8bb10978b07ba7b938d6c4bcf11e7d6	0	0	0	0	0	0	0	0	0	0	0	0	0	0	0	0	0	0	0	0	0	0	111	35	0	0	0	0	0	0	0	37	0	0
ada0dd1ab33a55aefd0fa31a0ecd3683	84	43	0	0	0	0	0	0	0	0	0	0	0	0	0	0	0	0	0	0	0	0	0	0	0	0	0	0	55	0	0	0	0	0
9443868404e7f4a414425dd2b0f93e9a	0	0	0	0	0	37	0	0	0	0	0	0	0	0	0	0	0	0	0	0	63	0	0	0	82	0	0	0	0	0	0	0	0	0
99d26347fd60acf404d04c7584cab996	0	0	0	0	0	0	0	0	0	0	0	0	27	0	33	37	0	0	0	0	0	0	14	32	0	0	0	0	0	0	39	0	0	0
edbbcd6990de1abdcfccb58cf132c254	0	0	0	0	0	0	0	0	0	0	0	0	80	102	0	0	0	0	0	0	0	0	0	0	0	0	0	0	0	0	0	0	0	0
a959293df3171fdede205a1384557e90	0	0	0	0	0	0	0	0	9	0	0	0	0	5	0	0	0	0	0	167	0	0	0	0	0	0	0	0	0	0	0	0	0	0
d504b951060a9147d665b700357a291c	0	0	0	0	0	0	0	0	0	0	0	0	10	0	0	0	15	110	0	0	0	0	0	0	0	0	0	0	27	19	0	0	0	0
531c6705d378545ec11e408d6b7ff554	0	0	0	0	0	0	0	0	0	0	0	0	0	0	0	0	0	0	0	0	0	0	0	0	0	26	54	101	0	0	0	0	0	0
019d71f630a0d36939ea2c5c15e103ae	0	0	29	7	0	0	16	0	46	3	0	0	7	44	0	0	0	0	0	0	0	7	18	0	0	0	0	0	0	3	0	0	0	0
2022ea8da6874c709a24453bd82faf03	0	0	15	10	0	70	0	0	0	0	0	0	46	33	0	0	0	0	0	0	0	0	0	0	0	4	0	0	0	2	0	0	0	0
fb252269dd7631b3faf7f460c8cb9ffc	0	0	0	0	0	0	0	180	0	0	0	0	0	0	0	0	0	0	0	0	0	0	0	0	0	0	0	0	0	0	0	0	0	0
27fd63028a71fe354fdbc8cea64857de	0	0	0	64	0	0	0	0	24	0	0	0	11	0	4	0	23	9	14	6	0	0	5	0	0	0	13	6	0	0	0	0	0	0
288fd6fbaf9fd05e109484a048e3782f	0	0	0	0	0	0	0	0	0	0	0	0	0	0	178	0	0	0	0	0	0	0	0	0	0	0	0	0	0	0	0	0	0	0
75cdff170392310d355e97dae4b383fa	0	0	0	0	0	0	0	0	0	0	0	0	0	0	0	0	0	0	0	0	0	0	0	0	0	0	0	0	119	59	0	0	0	0
17bb6c2d96cf53474347dd60defc3ef3	0	0	0	0	0	0	0	0	0	0	0	0	0	0	0	0	0	0	0	0	0	0	0	0	0	0	0	0	0	0	178	0	0	0
c9e24ea04f7ce4e809c6ac6801ac171e	0	0	0	0	0	0	0	0	0	0	0	0	0	0	0	0	0	0	0	0	0	0	0	0	0	0	0	0	0	0	0	0	67	111
e352cf22fbf3ea130427647804a579d5	0	177	0	0	0	0	0	0	0	0	0	0	0	0	0	0	0	0	0	0	0	0	0	0	0	0	0	0	0	0	0	0	0	0
a652c1ded1bd2466f5a45d42f98209b1	0	0	0	0	0	0	0	0	0	0	0	0	0	0	0	0	0	0	0	0	0	0	142	0	0	0	0	0	0	0	0	35	0	0
e439b90b8fb75f4b1bc4589fe2bfd660	0	0	0	0	0	13	0	0	54	7	0	0	18	3	0	0	0	0	0	0	51	12	15	0	0	0	0	0	0	0	0	3	0	0
d48eff3173e9ed9d71fb608b0c21336b	0	0	0	48	0	0	0	0	0	0	0	55	12	16	0	0	0	0	0	0	0	0	0	0	0	0	25	10	3	6	0	0	0	0
f631ffac8f6dfc0572fb3c4c7e736efb	53	17	0	0	0	0	0	0	0	42	0	0	0	0	41	0	0	0	21	0	0	0	0	0	0	0	0	0	0	0	0	0	0	0
8ec1999107940ba0ae18d47ec4b42770	0	14	0	22	0	0	0	0	0	0	0	0	0	0	0	0	0	0	0	0	0	0	0	0	0	0	20	12	60	46	0	0	0	0
bd71a36230d685e640e2b1628ee8c2d4	0	0	0	0	0	0	0	0	0	0	10	36	0	0	0	0	0	0	0	0	0	0	128	0	0	0	0	0	0	0	0	0	0	0
ab784401c35f8c6631ceecaba62966f7	0	0	0	0	0	0	0	0	0	0	0	0	0	174	0	0	0	0	0	0	0	0	0	0	0	0	0	0	0	0	0	0	0	0
cdebe8f0fc68fe1ac35667832d5c7db9	0	0	0	0	0	0	0	0	0	0	0	0	0	0	0	0	0	0	0	0	0	0	0	105	0	0	0	0	0	0	69	0	0	0
6101deed86817e7096bbb2cb59abd283	0	0	0	0	0	0	0	0	0	0	0	0	91	82	0	0	0	0	0	0	0	0	0	0	0	0	0	0	0	0	0	0	0	0
4ed1957dc3595b2da93cb8e82ae0c316	0	0	0	0	0	0	0	0	0	0	0	0	0	0	0	0	111	62	0	0	0	0	0	0	0	0	0	0	0	0	0	0	0	0
067e1c8597b54dbee80b7225f02cc0b7	0	0	0	0	0	0	0	0	0	0	0	0	0	0	0	0	0	0	0	0	0	0	0	172	0	0	0	0	0	0	0	0	0	0
141ea1d72757e1df92a9ea223e2662c7	6	7	7	67	0	0	0	0	0	0	0	0	25	43	0	0	5	11	0	0	0	0	0	0	0	0	0	0	0	0	0	0	0	0
facab7d956d179a82ec329a55b3653be	0	0	0	165	0	0	0	0	0	0	0	0	0	3	0	0	0	0	0	0	0	0	0	0	0	0	0	3	0	0	0	0	0	0
70fe48a5b4f8c9afadbbfa102265f165	9	8	12	0	0	4	5	7	52	16	0	0	0	0	6	0	0	0	9	10	0	0	13	0	5	0	0	0	0	0	6	8	0	0
b9ee93af99c0694241d2cc1956a257d2	0	0	0	152	0	0	0	0	0	0	0	0	0	0	0	0	0	0	0	0	0	0	0	0	0	0	0	0	0	3	0	0	15	0
93d41b0b989a6eafd638a84b297c05be	0	0	0	0	0	0	0	0	0	0	0	0	0	0	0	0	0	0	0	0	24	26	0	0	0	0	113	4	0	0	0	0	0	0
24aacf8fbed98878802210a518e1e1d2	0	0	0	0	0	0	0	0	0	0	0	0	0	0	0	0	0	0	0	0	0	0	0	0	89	78	0	0	0	0	0	0	0	0
e2276bd4962d1193b6dac063d3690987	75	0	0	0	0	0	0	0	0	0	0	0	0	0	0	0	0	0	0	0	0	0	47	0	0	0	0	0	44	0	0	0	0	0
41c18291b0b5cb4bd0946d602e88409b	0	0	0	0	32	21	0	0	0	0	58	12	0	0	0	0	0	0	0	29	14	0	0	0	0	0	0	0	0	0	0	0	0	0
86c2c8768aa786d3f3b1ae0dd92c4169	0	0	0	0	31	37	0	0	0	0	0	0	0	0	0	0	0	0	0	0	0	34	0	0	31	0	0	0	0	0	0	0	0	33
55f88e4bf3dc84112afe2e6cb20d73d3	0	0	0	0	0	0	0	0	0	0	0	0	0	0	0	0	0	0	0	0	0	0	0	0	0	0	24	142	0	0	0	0	0	0
cd566489c5feb5bbd99fbad2fcdab791	0	0	0	0	0	0	0	0	0	0	0	0	0	0	0	0	0	0	0	0	0	0	0	0	33	132	0	0	0	0	0	0	0	0
850925e1e52dbf9b30113cc126b7bc2e	0	32	0	0	0	0	0	0	0	0	0	0	0	0	0	0	0	0	60	72	0	0	0	0	0	0	0	0	0	0	0	0	0	0
9d03bda3b95af3fcca3f01553c3bc0f3	0	0	0	0	44	0	0	18	0	0	0	0	0	0	14	36	0	0	0	0	0	0	0	0	15	0	0	5	0	0	15	0	0	17
8d74655e212f666cf029a8789862d83d	0	0	0	0	0	0	0	0	0	0	0	0	164	0	0	0	0	0	0	0	0	0	0	0	0	0	0	0	0	0	0	0	0	0
297d8c101eac8c31a643a8bbb1559e83	0	0	163	0	0	0	0	0	0	0	0	0	0	0	0	0	0	0	0	0	0	0	0	0	0	0	0	0	0	0	0	0	0	0
99e2f498c47e71cc552dc709d82334e1	0	0	0	0	0	0	51	112	0	0	0	0	0	0	0	0	0	0	0	0	0	0	0	0	0	0	0	0	0	0	0	0	0	0
5c22b3d0840e25f17544875e179b8920	0	0	0	0	0	0	0	0	0	0	0	0	0	0	0	0	0	0	0	0	0	0	0	0	0	0	0	0	56	107	0	0	0	0
296675e341968304933ba3640534e608	64	98	0	0	0	0	0	0	0	0	0	0	0	0	0	0	0	0	0	0	0	0	0	0	0	0	0	0	0	0	0	0	0	0
b0e6a188e4c14909b7a09ce789caeed7	0	7	0	0	0	8	0	0	4	0	0	4	0	18	10	6	0	0	0	4	15	14	16	0	0	0	0	0	35	16	0	5	0	0
cb385936037253a78ce3fd5bc7c9a81a	0	0	0	0	0	0	39	8	0	0	0	91	9	15	0	0	0	0	0	0	0	0	0	0	0	0	0	0	0	0	0	0	0	0
da630e68d5921ae9abb12157dd2ab008	0	0	0	0	0	0	0	0	0	0	0	0	19	27	6	0	0	0	0	0	0	0	0	0	0	59	0	0	24	25	0	0	0	0
119f1e058ba6ad50235d53a5bb204a47	20	28	0	0	0	0	0	0	0	0	13	12	0	0	0	15	0	0	0	0	15	13	22	0	0	0	7	0	0	0	0	14	0	0
bdc0f9f1ca120bdb742dd01b1c218a26	0	0	0	0	0	0	0	0	0	0	0	0	0	0	0	0	0	0	0	0	159	0	0	0	0	0	0	0	0	0	0	0	0	0
0a265de8de9ccd3133dc0d2f4b0ba913	0	0	0	0	0	0	0	0	0	0	0	0	0	0	0	0	0	0	0	0	0	0	0	0	35	123	0	0	0	0	0	0	0	0
5e749177ca4d14623d35594ff5f00f96	0	0	0	0	0	0	0	0	0	0	90	67	0	0	0	0	0	0	0	0	0	0	0	0	0	0	0	0	0	0	0	0	0	0
eda0e9c3500afdf4cd578ac9e0ea270d	2	5	0	0	0	0	0	0	0	23	0	0	0	0	126	0	0	0	0	0	0	0	0	0	0	0	0	0	0	0	0	0	0	0
f58cc289a83d86f6595f5c64878e7117	0	0	0	0	0	0	0	0	0	0	0	0	0	0	0	0	0	0	0	0	0	0	0	0	0	0	60	96	0	0	0	0	0	0
0c60e6efefed78db78e23d31e84d4454	0	0	24	24	0	0	0	0	0	20	0	0	10	10	0	0	3	5	0	0	3	4	0	0	4	6	20	21	0	0	0	0	0	0
c9ed8bc5e5ce2ca3550088936acc3ae1	0	0	0	0	0	0	0	0	0	0	0	0	0	0	0	0	0	0	0	0	0	0	0	87	0	0	0	0	0	0	67	0	0	0
f685ff7f30fe740738dd02135542b949	0	0	0	0	0	4	0	0	0	0	8	33	0	0	0	0	0	0	0	51	0	0	0	0	0	0	0	0	0	31	0	0	18	7
08fc2745fb21959853ba0e0d2d9d59b3	23	0	0	0	0	0	0	0	26	0	0	0	0	29	24	0	0	0	0	0	0	0	0	0	0	0	0	0	28	10	5	0	0	6
0a840aa61dd3711049aff90ba8a76db5	0	61	0	0	0	0	32	52	0	0	0	0	0	0	0	0	0	0	0	0	0	0	0	0	0	0	0	0	0	0	0	0	0	6
3f60b26f3b8a04f28e2f952ea494b97e	0	0	94	0	0	0	0	0	0	0	0	0	0	0	0	0	0	0	0	0	0	0	13	0	0	0	0	0	0	44	0	0	0	0
579e3de3fdf1b7554f4277771cfc177e	0	0	58	34	0	0	0	0	0	0	0	0	17	8	0	0	0	0	0	0	0	0	9	0	0	0	0	25	0	0	0	0	0	0
8c34b2535b1eb5ed87bd0d7e91e72005	0	0	0	0	0	0	0	0	0	0	0	0	0	0	0	0	0	0	0	0	0	0	0	0	0	0	0	0	0	0	0	151	0	0
f8f8462ab553cf5bfa500edbd9bec11b	0	0	0	0	0	0	0	0	0	0	0	0	0	0	0	0	0	0	0	0	0	0	0	0	0	0	0	0	0	0	0	0	151	0
9906ec77fa8a32aaf32cb4c6f86c200d	0	0	0	0	0	0	0	0	0	0	40	0	41	26	0	0	0	0	0	0	0	0	0	0	0	0	0	0	0	0	0	0	43	0
e86ec49f5691b5ac3bb29d91ab9d6aaa	22	29	0	0	0	0	0	0	0	27	0	0	25	16	12	0	0	0	0	0	0	0	0	0	0	0	0	17	0	0	0	0	0	0
810721edb7a4c66c866171c5047c7564	0	0	0	0	0	0	0	0	0	0	0	0	0	0	0	0	0	0	0	0	0	0	0	0	0	0	75	73	0	0	0	0	0	0
44e354413d176c1e50adfdd7c2b945bd	0	40	0	0	0	0	0	0	76	31	0	0	0	0	0	0	0	0	0	0	0	0	0	0	0	0	0	0	0	0	0	0	0	0
d9850cf95824379cd212a6bf22609821	0	7	0	0	0	0	0	0	107	26	0	0	0	0	0	0	0	0	0	0	0	7	0	0	0	0	0	0	0	0	0	0	0	0
801245b04fe98da1130d9ab0e3bc7d7d	0	0	0	0	0	0	0	0	0	0	0	0	0	0	0	0	0	0	0	0	0	0	147	0	0	0	0	0	0	0	0	0	0	0
143c1a0abc0a127344ebb1aad7581245	0	0	0	0	0	0	0	0	0	0	0	0	0	0	0	0	0	0	0	0	44	0	0	0	0	0	0	0	0	0	0	0	102	0
b3710061b53e172ba158f0f3da25a43b	0	0	67	0	0	0	0	0	0	0	0	0	0	0	0	0	0	0	78	0	0	0	0	0	0	0	0	0	0	0	0	0	0	0
a8986bc5c16f7945e0e36aeaec5ed89d	0	0	0	0	0	0	0	0	0	0	0	0	0	0	0	0	0	0	0	0	0	0	0	0	0	0	0	0	0	0	0	145	0	0
3933e7a816f30143bb33f58f62aa0143	0	0	0	0	0	0	0	0	0	65	0	0	0	0	0	0	0	0	0	0	0	0	0	0	0	0	0	0	0	0	79	0	0	0
d4286b77444eb9753f9bb9cf33d5f37f	0	0	0	0	0	0	0	0	50	93	0	0	0	0	0	0	0	0	0	0	0	0	0	0	0	0	0	0	0	0	0	0	0	0
ae51d2d7e9e9dd3b3f6d367d43230de6	0	0	0	0	0	0	0	0	0	0	0	143	0	0	0	0	0	0	0	0	0	0	0	0	0	0	0	0	0	0	0	0	0	0
f88afdebe1d929b1721a90fd1c19e09a	0	0	0	0	0	0	0	0	0	0	47	94	0	0	0	0	0	0	0	0	0	0	0	0	0	0	0	0	0	0	0	0	0	0
03f2dfd3803cc82ac6f4c3404ddc4691	0	0	0	0	0	0	0	0	0	0	0	0	0	0	62	79	0	0	0	0	0	0	0	0	0	0	0	0	0	0	0	0	0	0
737f524a98b1192c74ff11130229b40c	0	0	0	0	36	104	0	0	0	0	0	0	0	0	0	0	0	0	0	0	0	0	0	0	0	0	0	0	0	0	0	0	0	0
b6546a2ad152d768604671556ef960a5	0	0	0	0	0	0	0	0	0	0	0	40	0	0	20	0	0	0	0	0	0	0	0	0	0	0	64	16	0	0	0	0	0	0
5149142229aab30fc8f5ad9b01d03a7c	0	0	0	0	0	25	0	15	0	10	0	0	0	0	4	64	0	0	0	0	0	0	0	0	0	0	0	7	0	0	0	14	0	0
3eda5840933259a00bba994606e95942	0	0	0	0	0	0	0	0	0	0	0	0	0	0	0	0	39	90	0	0	0	0	0	0	0	0	0	0	0	9	0	0	0	0
76983b31627ff06f6c3a7b1be7c1b7f3	0	0	0	0	0	0	0	0	0	0	0	0	0	0	87	0	0	0	0	0	0	0	0	0	0	0	0	0	49	0	0	0	0	0
3cf0c6a2cea0d97b020b3bc1b04a8b27	0	0	0	0	0	0	0	0	0	0	0	0	0	0	0	77	0	0	10	49	0	0	0	0	0	0	0	0	0	0	0	0	0	0
badc2991fde81155c3e95229740e1ff9	0	0	0	0	135	0	0	0	0	0	0	0	0	0	0	0	0	0	0	0	0	0	0	0	0	0	0	0	0	0	0	0	0	0
e26bfb111296cb6a3eabdd79cfc748c5	0	0	49	53	0	0	0	0	0	0	0	0	0	0	0	0	0	0	0	0	0	0	0	0	0	0	9	23	0	0	0	0	0	0
a0c1c7b3a6d9798a91ac4e3713cb84b3	0	0	0	0	0	0	0	0	0	0	0	0	0	0	0	0	0	0	0	0	0	0	0	0	0	0	0	0	134	0	0	0	0	0
023c1511ccac0150ba4a1b196d45ea29	36	19	0	0	0	0	0	0	19	30	0	0	0	0	0	0	0	0	14	0	0	0	0	0	15	0	0	0	0	0	0	0	0	0
9d863afdb0d6108e8afbd84157807d53	16	8	9	0	0	0	0	0	5	0	0	6	0	4	6	0	0	0	0	10	0	0	16	0	0	0	0	9	6	6	0	24	8	0
40b5e6512dff01b3dc041b86d42e8065	0	0	0	0	0	0	0	0	0	0	0	0	0	0	0	0	0	0	28	0	0	0	0	0	0	0	0	0	0	0	0	0	61	44
404b183ac6e5f27296031215eb2cfc69	0	0	0	0	0	0	0	0	0	0	0	0	0	0	0	0	0	0	0	0	0	0	71	0	0	0	0	0	0	0	0	62	0	0
53bd7556425ad6fcacea6b6eaf4d1889	0	0	14	0	0	0	7	0	0	0	4	11	9	55	4	0	0	0	0	0	0	0	7	0	0	0	0	0	0	0	0	0	21	0
33c6995e51da4533284f5af6d9e8f0d6	0	0	0	0	0	0	0	0	94	21	0	0	0	0	0	0	0	0	11	6	0	0	0	0	0	0	0	0	0	0	0	0	0	0
b118c1d1fa89ca0e90c56b7d5ead887a	0	0	0	0	0	0	0	0	0	0	0	0	0	0	0	0	0	0	0	0	0	0	0	36	0	0	0	0	0	0	96	0	0	0
62c5b182287a8eb5c18808f9321b2bc3	0	4	0	0	0	0	0	0	0	0	4	12	0	0	5	7	0	0	7	3	0	8	34	0	0	0	0	0	0	0	0	9	31	7
9ea322a175f8e3e508cd5a18940f06d3	0	0	0	29	0	0	0	0	0	0	0	0	0	0	0	0	0	0	0	0	0	0	0	0	0	0	0	0	33	20	0	0	20	29
9264b3a3b48c2247fe36b6a65efefb9e	0	0	0	0	0	0	0	0	0	0	0	0	0	0	24	44	0	0	0	0	0	0	22	41	0	0	0	0	0	0	0	0	0	0
ec1e791890c1e524eabc2da1a5bad3e9	0	0	0	0	0	0	0	0	0	0	0	0	0	0	0	0	0	0	0	0	0	0	24	0	0	0	0	0	0	0	0	107	0	0
35c548c8f7a2550f34679576fe40ca00	0	0	0	0	0	0	0	0	0	0	0	0	0	0	0	0	0	0	0	0	0	0	0	0	0	0	48	83	0	0	0	0	0	0
4d20e27a430c4c8e2c2d66c27742cc6f	0	0	0	0	0	0	0	0	0	0	0	0	0	0	0	0	0	0	0	0	0	0	0	130	0	0	0	0	0	0	0	0	0	0
03b630973c2c11e5ee6d993470031dd5	0	0	0	0	0	0	0	0	0	0	66	13	0	0	0	0	0	0	0	50	0	0	0	0	0	0	0	0	0	0	0	0	0	0
b021a69e63123520d8680276f41e3a44	0	0	0	0	0	0	0	0	0	0	0	0	0	0	0	129	0	0	0	0	0	0	0	0	0	0	0	0	0	0	0	0	0	0
c2db8b6c65602581d181bef1927d4021	11	0	5	0	0	0	11	0	7	16	0	0	0	5	0	0	0	0	0	0	12	3	5	9	9	0	10	6	0	0	0	6	13	0
77d9a81dba7f2afeae2e506e603f0502	0	0	0	0	0	128	0	0	0	0	0	0	0	0	0	0	0	0	0	0	0	0	0	0	0	0	0	0	0	0	0	0	0	0
28aa9c57fe2eca54811c48956d82c3fc	0	0	34	28	0	0	0	0	6	0	0	10	0	11	0	0	0	0	0	0	0	6	0	0	0	0	0	16	9	7	0	0	0	0
d1e3afece576de596f9d37dc5c5e00d5	0	0	76	51	0	0	0	0	0	0	0	0	0	0	0	0	0	0	0	0	0	0	0	0	0	0	0	0	0	0	0	0	0	0
ef8285fee0c456bb62e92bacb9dcf912	10	0	45	0	0	0	0	0	11	0	0	0	0	0	0	0	0	0	0	0	0	0	0	0	0	0	59	0	0	0	0	0	0	0
3bc1ab71d870fa8a8c97cc85c846f0ca	0	0	0	0	0	0	38	0	0	0	0	0	0	0	0	0	0	0	0	0	0	0	0	0	0	47	0	0	0	0	0	0	0	40
4a129f5d6cf0a07c1c481f219a6f644e	0	0	0	0	0	0	0	0	33	2	0	0	0	0	0	0	0	0	3	15	0	0	33	0	5	10	6	11	0	0	0	7	0	0
46b236157c5c67677d5e4f1d76bb8ab5	0	0	0	0	0	0	0	0	0	21	0	0	40	0	23	41	0	0	0	0	0	0	0	0	0	0	0	0	0	0	0	0	0	0
bca4afe1d6857554da62695e338a85df	0	0	0	0	0	0	0	0	0	0	0	0	0	0	0	0	0	0	61	64	0	0	0	0	0	0	0	0	0	0	0	0	0	0
5fdce470782283209b3a8697f8431bed	0	0	0	0	0	0	0	0	0	0	0	0	48	76	0	0	0	0	0	0	0	0	0	0	0	0	0	0	0	0	0	0	0	0
0ab4e46e7735a9d1f9d98d0667cf0d6e	0	0	0	0	0	0	0	0	0	0	0	0	0	0	0	0	0	0	0	0	0	0	0	0	80	43	0	0	0	0	0	0	0	0
2f7675f22dba5c8f2c53ebdcf144b797	18	0	0	0	24	0	58	0	0	0	0	0	0	0	0	0	0	0	0	0	0	0	0	0	0	0	0	0	0	0	0	22	0	0
03b47c785bc7293b01267b610c82244e	0	122	0	0	0	0	0	0	0	0	0	0	0	0	0	0	0	0	0	0	0	0	0	0	0	0	0	0	0	0	0	0	0	0
e4fa4c42a40bdbad935bab56f9d96ee0	0	0	0	0	0	0	0	0	122	0	0	0	0	0	0	0	0	0	0	0	0	0	0	0	0	0	0	0	0	0	0	0	0	0
98c2cb185e0e9ed683fcd7ac2ec5f0ae	0	0	0	0	0	0	0	0	0	0	89	33	0	0	0	0	0	0	0	0	0	0	0	0	0	0	0	0	0	0	0	0	0	0
dfbc31a2fea5b05d9db02149956c9a89	10	6	0	7	12	8	0	0	12	10	0	0	0	0	15	0	0	9	0	0	0	2	0	0	0	5	0	0	0	5	0	0	10	10
a72678305789ca58a4306a62ad68637d	14	0	12	28	0	0	11	0	0	0	0	0	0	18	10	0	0	0	0	0	0	0	8	0	0	0	0	0	0	11	0	0	9	0
1a075aac26d22c5b75fbf7ddbd354e57	0	0	0	0	0	0	0	0	50	26	0	0	0	0	0	0	14	11	0	0	0	0	0	0	0	0	0	0	0	0	0	0	13	6
2bc5b223e982bf2838cf642f9e8ead08	0	0	0	0	0	0	0	0	0	0	0	0	0	0	0	0	0	0	0	0	0	0	0	0	0	0	0	0	0	0	0	0	52	68
bd641677422c813db4ec0c9030018a83	0	0	0	0	0	0	0	0	0	0	0	0	0	0	0	0	80	39	0	0	0	0	0	0	0	0	0	0	0	0	0	0	0	0
d9d4ae6e0b4d972d66601990348c6159	0	0	0	0	0	0	0	0	0	0	0	0	0	0	0	0	69	50	0	0	0	0	0	0	0	0	0	0	0	0	0	0	0	0
b53c0cfb0dcc48c0338f4b84a7da5a73	0	0	0	0	0	0	0	0	0	0	0	0	0	0	0	0	0	0	0	0	0	0	0	0	0	0	58	61	0	0	0	0	0	0
3df47aa08b3eedd0e3b3062da49edc37	0	0	0	0	0	0	0	0	0	0	0	0	0	0	0	118	0	0	0	0	0	0	0	0	0	0	0	0	0	0	0	0	0	0
db8c655f152cd278c76815cf5b925ff4	9	8	10	10	0	0	0	0	0	0	0	16	14	0	14	0	11	17	0	0	0	0	0	0	0	0	0	8	0	0	0	0	0	0
ff81f7bc23ee4251ceeb3871133a2edf	0	73	0	0	0	0	0	0	0	0	0	0	0	0	0	0	0	0	0	0	0	0	0	0	0	0	0	0	0	0	44	0	0	0
e6e5cd8a4b86fbf17914231fb12b4a1f	0	0	36	0	0	0	0	11	0	0	0	0	21	0	0	0	0	0	0	0	0	0	0	0	0	0	18	8	0	0	0	0	23	0
5cf65718a22999b9141412b31c1aafce	0	0	0	0	117	0	0	0	0	0	0	0	0	0	0	0	0	0	0	0	0	0	0	0	0	0	0	0	0	0	0	0	0	0
63ceca707ee5164aeec332f2e36b903e	0	0	0	0	0	0	0	0	0	0	0	0	0	0	0	0	0	0	0	117	0	0	0	0	0	0	0	0	0	0	0	0	0	0
cb32f6cf1b963482a6cab6a2b9477ad3	0	0	27	19	0	0	0	0	0	0	0	0	0	0	0	0	12	14	0	0	0	0	0	0	0	0	0	31	6	7	0	0	0	0
be29e139a9703a1ae39b2b5c22c50327	0	0	63	53	0	0	0	0	0	0	0	0	0	0	0	0	0	0	0	0	0	0	0	0	0	0	0	0	0	0	0	0	0	0
4cadd982fbb7a98c5e96228e1abd8090	0	0	0	0	0	0	0	0	0	0	0	0	0	0	0	0	0	116	0	0	0	0	0	0	0	0	0	0	0	0	0	0	0	0
3d2c451a8ad2b4cabfc7817af268d241	0	4	8	25	0	0	0	0	0	0	0	18	0	12	0	0	0	0	0	0	0	0	0	0	0	13	16	9	0	8	0	0	2	0
77f9b767648536c0c576ab168172cb61	0	0	0	0	0	0	0	115	0	0	0	0	0	0	0	0	0	0	0	0	0	0	0	0	0	0	0	0	0	0	0	0	0	0
e689fde578cc9dc9334dccdd6f6db354	0	0	0	0	0	0	0	0	0	0	115	0	0	0	0	0	0	0	0	0	0	0	0	0	0	0	0	0	0	0	0	0	0	0
264d2a5f4e227db352d81ceb4f44f628	0	0	0	0	0	0	0	0	0	0	115	0	0	0	0	0	0	0	0	0	0	0	0	0	0	0	0	0	0	0	0	0	0	0
0989541c47ee688aba32f5ffceac6de4	0	0	0	0	0	0	0	0	0	0	0	0	0	0	0	0	0	0	0	0	0	0	0	0	3	7	88	17	0	0	0	0	0	0
8511e372f8f0c995b0e9034c18270d47	0	0	0	0	0	0	61	51	0	0	0	0	0	0	0	0	0	0	0	0	0	0	0	0	0	0	0	0	0	0	0	0	0	0
724f7659ee324f8586af5645f1bad83d	0	0	0	0	0	0	0	0	0	48	0	0	0	0	0	10	0	0	0	0	0	0	0	30	0	0	0	0	0	0	24	0	0	0
f46ec8ea20a7a3da1b89001676ae2c17	0	0	0	0	0	0	0	0	0	0	0	0	52	0	0	0	0	0	0	0	41	0	0	0	0	0	0	0	0	0	19	0	0	0
824d87f528968d8fad3661441e449f28	0	0	0	0	0	0	0	0	0	0	0	0	0	0	0	0	0	0	48	64	0	0	0	0	0	0	0	0	0	0	0	0	0	0
001ed1314d60a591da70327889c3f9a6	5	9	11	13	0	0	0	13	0	0	0	5	0	7	0	0	4	3	0	0	0	0	11	0	0	16	7	0	0	0	0	7	0	0
cbc1f0bdf3abdfab1c1d72a2813bbd0f	0	0	0	0	0	0	0	0	0	111	0	0	0	0	0	0	0	0	0	0	0	0	0	0	0	0	0	0	0	0	0	0	0	0
c72b40c11d12eab5200cecfe643835cc	0	0	0	0	0	0	0	0	0	0	7	104	0	0	0	0	0	0	0	0	0	0	0	0	0	0	0	0	0	0	0	0	0	0
274dc265f1b2fb787bf80b806d23d818	0	0	0	0	0	0	0	0	0	0	0	34	0	0	22	0	0	0	0	0	0	0	14	0	0	0	0	0	0	0	0	41	0	0
184af34fd95c24abce85a63bd22464a9	0	0	0	0	0	0	0	0	0	0	0	0	0	0	0	0	0	0	0	0	0	0	111	0	0	0	0	0	0	0	0	0	0	0
56e44fd82aae9fda59d0ebf10a0b4020	0	110	0	0	0	0	0	0	0	0	0	0	0	0	0	0	0	0	0	0	0	0	0	0	0	0	0	0	0	0	0	0	0	0
19137bee00cdb56ab8136e11f060ab48	0	0	0	0	0	0	0	0	0	0	0	0	0	0	0	0	0	0	0	0	0	0	61	0	0	0	0	0	0	0	0	49	0	0
6309f6db8bb949900d8088b2e0bbd635	0	0	0	0	0	0	0	0	0	0	0	0	0	0	0	0	0	0	0	0	0	0	65	0	0	0	0	0	0	0	0	45	0	0
9b11769e928e6381870c47111947c4e1	0	0	0	0	0	0	0	0	0	0	0	0	0	0	0	0	0	0	0	0	0	0	0	0	0	0	0	0	0	0	0	0	52	58
939124bdaaffee0c795cfb2af3c8c273	30	32	19	28	0	0	0	0	0	0	0	0	0	0	0	0	0	0	0	0	0	0	0	0	0	0	0	0	0	0	0	0	0	0
9cabf01651326c25faa6582d9a39ead8	0	0	0	0	0	0	0	0	0	0	0	0	0	15	0	0	0	0	0	0	0	0	13	0	0	0	38	22	0	0	0	21	0	0
37c6bc3e3bde4c36c8662e6b7b10fa76	0	0	0	0	0	0	0	0	0	0	0	0	0	0	0	0	0	0	31	30	0	0	48	0	0	0	0	0	0	0	0	0	0	0
660a13953e1cf7cca6016328203f7fd7	0	0	67	22	0	0	0	0	0	0	0	0	0	0	0	0	0	0	0	0	0	9	0	0	0	0	0	0	6	4	0	0	0	0
fede70a8385a86189eae65027686d034	0	0	0	0	0	0	0	0	0	0	0	0	0	108	0	0	0	0	0	0	0	0	0	0	0	0	0	0	0	0	0	0	0	0
5a03bb7d0976d8b01de1983f905561fe	0	0	0	0	0	0	0	0	0	0	0	0	0	0	0	0	0	0	0	0	0	0	53	0	0	0	0	0	0	0	0	55	0	0
bf2ed0eea4e5c1ad798da312c9582452	0	0	29	52	0	0	0	0	0	0	0	0	0	0	0	0	0	0	0	0	0	0	0	0	0	0	11	15	0	0	0	0	0	0
87cae5b4b39a820a9f1c1d364a67b850	0	0	0	0	0	0	0	0	0	0	0	0	0	0	0	0	0	0	0	23	0	7	0	0	0	0	0	0	77	0	0	0	0	0
9d3ef1a2010cc9495c5ad8fde6f76489	17	12	0	0	0	0	0	0	0	18	17	37	0	0	0	0	0	0	0	0	0	0	0	0	0	2	0	0	0	0	3	0	0	0
05de514a04e42e3d9fdfcdcef3b2f35e	0	0	44	45	0	0	0	0	0	0	0	0	0	0	0	0	0	17	0	0	0	0	0	0	0	0	0	0	0	0	0	0	0	0
413262bdab7a88ca2c24fb5f12c032e1	0	0	27	25	0	0	0	0	0	0	0	0	0	0	0	0	0	0	0	0	0	0	4	0	0	0	23	27	0	0	0	0	0	0
b56bd27be4565609774b51d37a3c442c	0	0	0	0	0	106	0	0	0	0	0	0	0	0	0	0	0	0	0	0	0	0	0	0	0	0	0	0	0	0	0	0	0	0
144cd119e6c590e64ea93464eac3d4e6	0	0	0	0	0	0	0	0	0	0	106	0	0	0	0	0	0	0	0	0	0	0	0	0	0	0	0	0	0	0	0	0	0	0
bdc11254f74df34ad25aa661d05131a8	0	0	0	0	0	0	0	0	0	0	0	0	0	0	0	0	0	0	0	0	0	0	0	0	0	0	0	0	39	67	0	0	0	0
c5cf75875996f849ba7a97a48d5bedfe	0	0	0	0	0	0	0	0	0	0	0	0	0	0	0	0	0	0	0	0	0	0	0	0	0	0	0	0	0	0	0	0	106	0
14076368bb02862b85dbef9ef75d98c4	5	6	0	0	0	0	0	0	0	0	0	5	0	0	0	16	0	0	15	24	0	0	0	25	5	0	0	0	0	0	4	0	0	0
fe44ad2de663c97e151cc170d5d85341	0	0	105	0	0	0	0	0	0	0	0	0	0	0	0	0	0	0	0	0	0	0	0	0	0	0	0	0	0	0	0	0	0	0
6aa6bb5083e62ae02f4b9a0eb1ad9cb5	0	0	0	0	0	0	0	0	0	105	0	0	0	0	0	0	0	0	0	0	0	0	0	0	0	0	0	0	0	0	0	0	0	0
742e47676cbcbde8266463ab76f814f8	0	0	0	0	0	0	0	0	0	0	0	0	0	0	0	0	0	0	0	0	0	0	0	0	105	0	0	0	0	0	0	0	0	0
cb184dfe014a0fcfc9a27c2bf6343155	0	0	0	0	0	0	0	0	0	0	0	0	0	0	0	0	0	0	0	0	0	0	0	0	0	0	0	0	0	0	0	0	105	0
f88c2e7e2cf48333162890bb3b37f192	0	0	0	0	0	0	0	0	16	21	0	0	0	0	0	0	0	5	0	0	0	0	0	0	28	0	0	0	0	0	0	0	10	23
6e54722652985666836bfac2a0f6a40d	0	0	0	0	0	0	0	0	0	0	0	103	0	0	0	0	0	0	0	0	0	0	0	0	0	0	0	0	0	0	0	0	0	0
e5cf6ceb0d3e4bcdc1d86516bde6774b	0	0	0	0	0	0	0	0	0	0	0	0	0	0	0	0	0	0	0	0	0	0	0	0	0	0	47	56	0	0	0	0	0	0
8007c27f7f37dcd632382efcc43a61d5	0	0	0	0	0	0	0	0	0	0	0	0	0	0	0	0	0	0	0	0	0	0	0	0	0	0	0	103	0	0	0	0	0	0
7eef7642f462cfa0ceb3effc8391608c	48	54	0	0	0	0	0	0	0	0	0	0	0	0	0	0	0	0	0	0	0	0	0	0	0	0	0	0	0	0	0	0	0	0
f684646dfcf50e81e29f70bea4744060	0	50	0	0	0	0	0	0	0	0	0	0	0	0	0	0	0	0	0	0	29	23	0	0	0	0	0	0	0	0	0	0	0	0
6c6e5bb33b0fce3fb5f1a29b3f0c793b	0	0	0	0	0	0	0	0	0	0	0	98	0	4	0	0	0	0	0	0	0	0	0	0	0	0	0	0	0	0	0	0	0	0
94ce2b20ab3768db86f83201422f8da5	0	0	0	0	0	0	0	0	0	0	0	0	0	0	102	0	0	0	0	0	0	0	0	0	0	0	0	0	0	0	0	0	0	0
e655958bb61aaa7f03e29f540b08f938	0	0	101	0	0	0	0	0	0	0	0	0	0	0	0	0	0	0	0	0	0	0	0	0	0	0	0	0	0	0	0	0	0	0
f0c230fbacf8f8dddc18ccf0998ed4d0	0	0	0	0	0	15	0	0	0	0	0	0	0	0	0	0	25	8	0	0	0	0	0	25	0	0	0	0	0	0	28	0	0	0
42d02a66307b0d45391dbc8d3368ca5d	0	0	0	0	0	10	0	0	17	9	0	11	0	0	0	0	0	0	0	0	0	0	16	11	0	15	0	0	0	0	0	6	6	0
2f278d7fb2c58254282faaa2399de88c	0	56	0	0	0	0	0	0	0	0	0	0	0	0	44	0	0	0	0	0	0	0	0	0	0	0	0	0	0	0	0	0	0	0
05fae37d0ee74e9de8538403e9d552dd	0	0	47	0	0	0	0	0	0	0	0	0	0	0	0	0	0	0	0	0	0	0	0	0	0	0	27	26	0	0	0	0	0	0
0bcabddf60a41d4a36077510e1712c97	6798	13176	24276	33446	4087	25222	9812	24373	22514	44646	4205	8838	8070	17091	28030	59739	2324	9101	6346	39125	4458	477	16524	133896	2462	5825	5094	6388	15297	29430	72918	7279	4345	6808
3fc794515bf65e2ab4c5901330c8cde7	326	257	98	56	96773	56816	28998	64806	151	0	100	174	3197	2769	51	118	22505	53927	7282	7282	69874	43630	2460	588	63886	43445	441	237	88	177	252	10183	40951	35086
0e46ad7072fb94065930912894a53dab	98	224	0	87	24943	12871	11894	58293	0	0	0	99	1713	1815	0	0	14180	34214	7292	6373	0	0	18098	0	0	0	0	0	0	134	0	66856	27153	30283
5a65f2abfc58bb41d829e43933cce0af	14838	11034	9510	5963	1514	2723	3859	13691	12346	25074	6314	1137	7503	5674	8928	9276	3390	10179	1564	8641	3706	3713	6748	12072	8086	7469	5933	6298	6070	7932	25323	5773	18293	21831
f149d087b9d9190c13c9768db156d473	2896	8965	9581	2499	1334	955	11125	3841	4792	12311	4939	4247	3758	12002	8106	12570	2367	1999	17050	1702	5979	3190	5755	5053	14730	10850	5600	2237	6349	15235	15971	5732	5378	6733
fee83c54f6b43309045244dc0413cc31	6759	16006	5309	7604	2433	7436	3137	6221	1406	5904	21635	5419	6594	5223	6697	3972	8284	6625	1541	2299	4420	5127	11204	0	6550	5497	9948	9209	6896	8125	0	6800	4336	5466
02e31f73e9e493a72dd28697716eb3f4	6177	4226	0	0	119	17235	2936	3246	10	7	0	6	56	193	3741	7558	0	0	12736	22139	0	7	16932	24	12231	24038	138	0	6523	8470	0	13060	0	0
04be57cc468b50e15e22e37a454f37fb	13465	47113	0	0	1029	4267	0	0	2114	2585	0	0	3850	4834	721	1952	146	381	0	0	319	4823	0	0	3452	4982	28309	32220	0	0	0	0	746	913
62aa105ab348f7100b9953e99056ffda	652	136	13064	6273	0	526	1637	788	12440	13856	1109	1992	4813	19178	7366	464	0	110	9929	14224	189	139	6773	0	390	166	8442	10676	2802	4775	0	3236	3501	1097
32529b2de19e35303efc9dc36904a15a	15150	25393	0	0	96	1874	243	1483	0	77	0	0	797	2239	2922	30115	430	2379	0	0	0	0	921	28396	0	0	3149	6545	0	0	15802	6069	471	535
ad6abe0f4fde77b417068e322a63d098	0	0	0	0	0	0	417	4756	0	0	0	0	0	0	0	0	3278	8037	0	0	45579	47255	7247	0	0	0	0	0	0	0	0	23007	0	0
b268cbffade3bce02cfd96c9a633c8cb	3753	2669	22797	7067	10242	787	13529	4325	1096	2478	1170	1551	2225	6643	1470	2131	3263	3470	573	579	3174	4359	2984	995	709	365	5467	1915	2343	5720	594	3565	2237	5439
c3f5de2c05d71c6f65203d6091fb7204	28	0	0	0	38356	5907	0	9	0	0	761	9	0	0	0	0	0	0	0	0	3216	986	1345	49232	7452	2578	0	0	0	0	13613	1078	0	0
3ecc70faff4bdd89b4909c19abc60502	3659	4972	5944	7317	124	815	11401	3531	6920	4753	11086	11069	1173	35	6857	6782	291	390	855	1583	1204	154	3391	0	1288	3483	5661	159	4736	9747	0	1242	275	298
9a0c57bdcaebb4b5fc0bf9454325a44a	6840	16397	0	0	882	15850	4479	15767	7342	9837	0	0	3280	2909	5892	17162	1691	6565	0	0	531	163	0	0	0	45	0	0	0	34	0	0	604	752
a053368cb43140f3b9b2b488ec600341	0	0	0	0	0	0	478	7649	0	0	0	0	0	0	0	0	0	0	0	0	0	0	0	0	62999	43895	575	0	0	0	0	0	0	0
d31946ac62c338a6279f5cde6abac97a	524	2681	5042	3908	235	8727	5171	6088	1189	4929	0	26	2464	9222	2723	7798	1131	5502	2292	6857	681	2395	5651	9090	498	1721	1874	903	0	44	3738	4028	1716	1821
6742005a939385e535e860f7eb937996	0	0	22	0	0	0	0	0	0	0	20738	21965	13044	51470	0	0	0	0	0	0	0	0	0	0	0	0	7	0	0	71	0	0	0	0
efc04281a5aed33e01a78a8c55bfba4a	0	0	809	1498	7464	9627	1877	8929	3226	8587	0	0	2335	3061	0	0	584	4158	0	0	6277	1663	4963	12036	0	0	0	24	2681	4829	6682	7189	23	3254
b42d14f83e30f70313b6888abe5dd301	605	938	0	0	71	1046	945	537	3799	2932	924	983	1264	3348	2332	1178	152	664	6961	14436	0	0	6175	11349	89	350	1902	1665	5696	11914	14367	3208	529	305
1a89852fad79f532d990a55828db5fc6	4240	6474	2862	2068	0	6433	1157	2453	3697	3609	2871	3749	2068	5029	2356	4982	173	642	1216	3452	1773	2182	3035	0	1278	4743	2228	1832	5338	4065	0	916	3195	1058
1914b9b6898fa62f5a2e5aa2299d3d19	1675	1416	2993	1225	1973	2761	3619	2842	2331	1515	2648	2419	1445	756	2276	1539	849	1389	5132	7226	869	817	3434	6038	2672	2362	1385	1233	1089	4252	5826	1529	1324	1013
fc873d414bc9c33bbf566b5635b4428f	3681	11698	12089	11851	0	0	1072	435	4137	3870	990	1371	1098	8832	3825	2576	70	477	0	0	403	1274	0	0	815	2252	795	770	2089	4547	0	0	300	168
9a8024f5a683054e27156e91b5d314d9	471	1736	8167	5491	84	1351	2077	1447	2212	2541	1927	2311	1447	12298	812	728	148	260	0	0	315	551	1898	6291	615	3398	1870	1993	1981	4763	4859	155	717	297
fbea32340ebbd4a86fef3093859ee2cf	0	0	0	0	0	0	0	0	0	0	8279	672	0	0	0	0	2804	10280	0	0	0	0	0	0	0	0	0	0	19547	32647	0	40	0	0
e081b6d223c27e52dd071b31ef43ad4b	1590	8063	1788	1817	0	8214	9154	8905	160	499	0	16	0	0	0	21	2608	7357	3492	11600	0	0	1959	0	0	0	1413	1045	0	0	0	12	997	1029
759cc32f1bc109b13435b078f73ac5fd	796	5671	1890	2919	129	4016	656	1279	8235	8875	679	1471	1339	3635	3690	7218	189	700	0	0	768	2321	0	886	1010	5150	1507	2445	1095	830	167	0	720	527
34402f48d8a0037241f6e20a7efea8fb	2167	2454	2894	1095	5372	1652	2101	1717	2025	2777	3955	3562	1209	1052	2616	2537	562	1113	941	1274	462	273	2108	2171	2549	1717	772	3139	2820	2371	2816	1240	1166	3880
cfd49ed5906cca8bed30531d3d16f68a	937	1326	855	219	1007	4014	2387	1273	3741	550	654	236	5122	3919	0	0	581	1052	3191	12000	5569	3846	1346	1290	877	535	799	1240	1316	1439	5520	679	484	884
f8607ad79495a0f9c40fe1b8c2695ade	3636	6555	3823	347	1669	7019	806	1766	1887	2084	4432	580	736	722	3732	1151	307	412	5414	4094	413	466	3036	1046	2035	1263	1726	1382	768	229	1447	1140	1361	861
2f8115078669f424678a48807851e25d	3241	0	2894	1189	0	26	9492	1402	0	0	0	1932	0	0	0	0	2056	1921	5670	23332	0	0	5133	0	0	0	4912	0	0	0	0	2153	0	0
7f6f4c67a388fa18f2cff1200212d33c	759	696	2003	1188	61	1158	682	721	4544	1762	601	254	148	342	3763	2365	87	763	5217	3965	162	208	0	12380	112	117	382	390	1174	7675	10082	0	588	623
75d389379e1627159d544ec0cbbeb045	1757	4255	451	932	1189	700	1308	870	2878	0	1625	210	6996	5149	4471	3391	0	905	1314	2907	1289	553	233	4942	0	1519	3074	3902	674	1052	368	929	3801	1021
196bc8f0df710ff79bf43aa503b996d4	0	0	18518	7489	0	0	0	0	0	0	0	0	0	0	0	0	0	0	0	0	0	0	0	0	0	0	4449	1545	0	0	0	0	17829	9792
4876ed20e32d1b7f81c1a1c67c86f126	3046	5297	353	117	924	392	543	16	1652	1133	3248	3336	319	746	2311	8280	78	347	0	0	209	1428	0	4324	3720	5635	983	900	1290	2869	2058	0	717	283
150bcbb5f9fe1f688232463c5d294618	0	339	6329	0	1356	127	1601	403	604	141	12235	935	3817	2491	2481	866	2307	1292	0	0	1416	699	0	265	404	79	318	158	768	2138	3593	0	4164	4110
fda8ea9fa6508c3a73e4a699c9b0b1d8	1562	5460	1778	2576	6	4061	380	2296	2680	3442	885	1207	409	871	1384	3306	101	760	360	793	497	808	4238	0	952	1672	2923	1348	913	1838	0	4023	524	525
8e4eea59d64be338479fa8c23a7be834	7004	4196	1276	235	0	0	603	783	1588	593	1714	1159	252	0	1376	149	0	0	5625	6563	4237	482	3314	0	629	1051	125	117	2505	3706	0	252	2935	1488
6105d220f32a7ad94a3ecd1eb12fae3c	0	0	101	3423	0	0	0	0	8506	2942	1312	28505	0	0	679	466	0	0	0	0	0	0	0	0	724	64	1813	4046	0	0	0	0	0	0
4147b6a307d5884b03347163b9494659	943	316	10518	3723	0	0	801	265	0	0	176	7005	1242	5067	432	135	1851	2680	0	0	0	0	1256	0	361	3231	4949	1788	103	495	0	1011	3604	286
db29f3da99f7a021b74c3435c6f06796	676	2280	1034	81	571	1450	1613	1148	1026	2905	1475	1342	1364	417	1895	2137	419	406	1155	1947	1242	1612	2734	2999	693	923	2544	932	2458	4741	743	717	2048	797
eb76d4e3b6e5f7011ac3f60a100c5604	2918	1624	8615	2219	565	31	1836	1362	44	249	493	2650	2615	2393	1987	562	765	45	126	881	275	327	228	32	1227	89	11422	1160	1143	959	58	96	564	758
1bb2414a1ec95193a780d75d07ce1917	2227	10389	301	188	832	2549	460	627	517	52	4151	1352	1258	224	1590	3637	122	1013	95	276	606	31	822	674	2679	1430	1639	949	1688	817	732	2488	1094	432
85aa32637e0c3c709d4aa4bc4344d914	757	504	1980	2035	1932	1964	648	1022	0	0	2185	1751	507	781	805	1359	731	332	2710	3513	112	371	1158	2352	872	2147	881	1108	1092	740	1836	3178	322	1048
879aa7b1e530b43e73cd1402648cf7f3	1877	14564	736	523	30	982	155	157	2781	7413	1430	531	57	123	0	0	75	226	80	165	1190	697	2197	0	1275	981	774	327	0	0	0	1828	0	0
6acc7efa36b22bc9042e66276f98791c	4629	1388	78	2463	29	1734	2695	3629	0	298	0	0	0	1068	0	0	50	0	2392	1428	353	0	0	189	1922	155	644	0	3604	7038	3116	0	984	88
ef988a18fd4ae78719e22c37be1fe843	323	428	51	512	0	590	2460	1252	2409	6979	0	665	0	0	305	1080	205	227	790	189	1541	100	1147	171	3133	4064	340	1238	1442	743	2066	3431	1509	399
9510e0510ed7654577558b5034975987	3579	9339	83	1227	0	0	2467	1038	5208	0	0	0	390	53	965	0	0	0	643	269	0	0	601	0	1769	365	2816	69	5572	573	0	0	2126	588
b244021b1b715a2be133b3f3d2b5c95a	779	1642	2215	585	18	2259	493	647	1263	1238	1002	1178	1417	2840	330	1128	424	1139	1934	5828	0	0	1854	0	890	1194	498	504	851	215	0	1459	1649	1122
d032259bbd355a7706a3fcbf0701d369	1481	3752	1732	550	316	621	3395	1974	2201	1367	1204	617	297	1134	1105	558	362	328	1063	1573	2348	68	2318	584	393	229	1225	578	1462	871	897	735	632	371
56e1ae4f9244ef9cee48d1643c4d2e41	4820	4919	60	173	1379	384	379	458	3535	6787	878	25	311	31	3349	306	26	471	4296	83	102	38	145	404	1983	157	50	189	125	354	278	112	345	697
cd9f94b932a20a654dd38104b51573fb	437	846	5655	164	720	1842	251	673	2752	2691	242	115	910	1003	1952	1509	154	85	737	1046	157	654	3082	1041	1062	1338	2168	695	412	1067	612	1057	237	42
64301e4521f4b587fafc8300f0ee0ef3	0	0	2433	5224	0	0	0	0	0	0	0	0	13328	16415	0	0	0	0	0	0	0	0	0	0	0	0	0	0	0	0	0	0	0	0
dfca003fb08a5463540b9bc38dfcc53e	0	0	4127	2352	0	0	0	0	0	0	0	0	345	888	0	0	0	0	0	0	3419	16946	0	0	0	0	0	0	2488	6829	0	0	0	0
082e9c6055f2bd9947b69a1febfc6f90	1105	1377	1024	673	0	3872	2170	1169	419	950	1053	2211	726	738	251	885	849	1075	1370	2561	1288	320	2085	0	1087	2659	494	581	177	514	0	1093	2015	517
bb6c9709bdcd4427c3a1f365f7ebb79e	0	0	549	1123	2700	3592	0	1991	970	2809	0	0	403	557	0	0	173	1669	0	0	2747	703	4292	4354	0	0	0	0	461	1089	2268	4756	0	0
86a49932d739f30223c6b1362e886a6c	4955	8749	2405	1306	0	0	267	212	3860	4238	2077	177	91	143	0	0	0	49	0	383	438	497	1315	0	1435	1030	923	423	856	374	0	0	635	268
bbce9f20648f9baffc076cdb13707e28	0	0	0	0	0	0	0	0	0	0	22836	13882	0	0	0	0	0	0	0	0	0	0	0	0	0	0	0	0	0	0	0	0	0	0
d61d70b586e5f0fd8d557e308308d045	681	784	2391	499	767	952	1311	904	642	903	722	707	1339	826	888	950	480	659	827	1410	950	493	1845	1412	1109	1020	3370	1535	954	1155	508	1376	1269	436
2d0a3e3666b775fcdf3208027dcd75c3	0	0	0	0	0	0	0	0	0	0	0	0	0	0	0	0	0	0	0	0	0	0	0	0	0	0	0	0	0	0	0	0	17191	18692
be6283526a0af453c323de4dae1d4ea8	2478	3469	0	0	0	0	0	0	0	0	0	0	391	1737	534	1597	825	3405	0	0	0	0	7035	0	0	0	825	426	891	1876	0	10102	0	0
763bc0db308f25f06e427e8e218c768b	2970	1706	5047	1209	196	779	623	267	84	134	2085	36	312	3270	252	1604	571	254	195	121	129	603	65	1110	80	410	2361	71	2773	111	274	0	820	3888
629070808fdebbc8b9d33c746fe55a63	0	0	0	0	0	0	0	0	0	0	0	0	0	0	0	0	12587	21632	0	0	0	0	0	0	0	0	0	0	0	0	0	0	0	0
7b8e93df4ff9ef23fa414e338e4d959e	1207	1411	321	52	0	64	2154	40	3987	7878	3316	354	935	4323	52	279	1325	206	15	21	0	0	1471	0	53	380	436	97	1156	186	0	1328	190	127
f807d375d2845a4257655f3db57064a6	1019	1389	1546	335	439	1034	936	507	638	725	2819	850	534	485	820	529	757	786	1170	2019	1794	2041	1596	0	1371	761	0	0	1037	723	0	112	1804	1945
2ffee82b8c681347adda01e223a98fcf	0	1881	995	768	0	0	0	0	1802	1578	0	0	928	5990	0	648	0	0	0	0	1037	804	0	2297	1691	1610	123	0	886	4062	1914	0	2568	874
3f48f45adf6b0596b8baf50e5b948a6b	858	933	683	573	0	171	131	247	2417	3367	167	806	500	1652	1113	2119	194	519	0	0	113	149	4798	0	410	849	766	611	728	1453	177	3671	789	135
9ebf70934ed1bd72fff2ec1e7f758006	901	1223	360	444	545	1777	731	470	2179	152	1031	139	524	0	578	373	323	473	193	971	356	278	579	2282	1774	323	19	398	3973	1179	248	716	652	4607
9e1891a6296dcc5dcb38a283089046db	0	0	0	0	0	8	0	0	0	0	0	0	0	0	0	0	0	0	0	0	0	0	6546	0	0	0	0	0	0	0	0	23157	0	0
59a9e2ae608dade566f78da7beddf0de	715	782	769	372	327	504	660	713	0	0	888	495	641	405	2214	1746	669	745	1907	778	151	226	173	2886	690	506	613	1061	254	569	3024	931	2557	634
74b173add7d3b68b0e1becf9b71c1863	733	1980	2104	355	226	205	722	246	929	192	1365	761	903	440	1182	900	355	538	801	2075	193	582	1586	703	819	899	1402	1419	967	925	506	378	601	671
7ac84ced9ae7e334cf581a13a9616f93	478	1416	3248	1899	0	32	296	152	0	114	226	1571	568	3359	1102	342	998	705	198	1257	586	257	1094	0	173	311	1681	923	805	2027	0	512	1356	299
3e44aec98b8717dfe6a9dd3f54b98b47	2012	0	0	0	0	0	0	0	0	0	0	730	0	0	1638	0	0	0	3171	5111	0	0	0	0	0	0	9824	5495	0	0	0	0	0	0
7a548d5f7e4b0d14bb297b700c5feb86	2547	1595	313	0	2648	200	4368	162	403	207	0	0	0	0	953	1421	172	168	816	1329	388	81	0	5199	328	116	0	0	962	634	1573	0	830	87
21cc3eb4e837f64bdd4b5608b9ea6c8e	0	0	2194	425	0	158	0	0	5262	2269	0	0	173	139	1044	119	158	169	0	0	7378	0	0	0	0	0	0	0	0	0	0	82	5170	2721
53992de147812dea15a4b419ca5dc046	0	0	0	0	0	0	9716	14972	0	0	0	0	0	0	0	0	444	1281	0	0	0	0	0	0	0	0	0	0	0	0	0	0	0	0
1b9d34cd3490bf33f60cc0856d918a5b	0	0	13171	12859	0	0	0	0	0	0	0	0	0	0	0	0	0	0	0	0	0	0	0	0	0	0	0	0	0	0	0	0	0	0
cdf7c21f6010cc0eb78305c9f5b35607	0	0	878	551	0	0	118	148	190	985	508	266	602	8047	0	0	154	66	0	0	644	883	677	0	90	555	1431	4307	1040	1104	4	1652	446	272
ddaf4d4018e9f2e08e195fc8117c05ad	119	256	5430	2029	0	0	78	243	2154	1051	88	881	529	938	204	237	446	727	0	0	288	987	251	0	338	2729	567	730	902	884	0	1019	959	248
6fed55510d145c772b292c63ea2903aa	0	0	0	0	0	0	0	0	0	0	12122	13176	0	0	0	0	0	0	0	0	0	0	0	0	0	0	0	0	0	0	0	0	0	0
635e57396eb56e396592b5bf2c51a095	17	94	5023	1026	0	0	33	46	0	0	84	8661	330	1357	0	0	157	2847	0	0	157	514	0	0	0	2199	21	0	148	54	0	0	1716	126
b93c6c0f8dac39d794fff4ec81f33b1c	771	926	154	21	1409	139	1445	92	1015	587	2896	958	568	515	798	513	220	386	424	455	176	105	1041	1519	238	262	586	761	400	601	472	1534	675	249
abd7b42be7258c9b07a3e30c41fe26e3	380	389	1408	936	165	510	759	761	0	0	332	383	815	848	749	581	275	255	614	565	301	407	1169	2679	527	958	910	921	789	472	1061	531	788	369
e595e3aed6c6bade1d7515e95a16e036	241	472	1101	494	1294	3094	355	465	347	931	609	523	541	681	283	496	171	696	867	1427	1526	253	594	0	1059	1281	322	524	168	504	0	589	175	362
04de6ade699799f8e3e0b11835d69c01	346	981	534	463	2872	1664	1412	731	781	403	467	452	211	261	535	727	198	836	626	1530	281	51	497	261	167	548	1306	458	669	105	306	370	225	571
d67228742c2a98adc5462165c33dbb02	1745	612	2503	820	18	459	2242	582	512	734	433	648	213	477	845	878	865	315	245	654	275	247	388	260	225	173	612	135	1382	170	707	0	1067	355
6a7375ec29baa5e5e6fc7533f5a52dc8	0	0	0	0	0	0	0	0	0	0	601	1759	58	412	0	0	0	0	3371	9970	0	0	0	0	0	0	2220	297	555	1111	0	0	0	0
148e3b29a95bf0ed7db6ab63231f7e88	0	0	0	525	0	272	0	570	0	0	151	142	422	84	369	1148	0	0	2454	806	72	0	0	0	3136	1867	0	0	1363	0	5157	0	683	755
47d76baf58315adb564e57b86e5ffc1d	128	1099	60	47	1215	467	355	659	624	1481	322	134	76	29	598	6125	12	69	166	140	232	404	76	1055	1279	12	41	154	486	72	508	271	862	679
f05589e1c6f01ea7cb7f6c2b4244d0be	1847	3299	628	436	0	0	1627	836	0	0	0	0	0	0	0	222	968	1476	0	0	0	111	0	0	1378	633	0	0	826	25	0	0	2331	3214
8c9c02d5d148086bd118ce9ef926cdce	15	9	278	126	0	151	2779	112	0	10	0	662	0	0	895	65	48	1735	0	52	124	167	3993	0	1942	0	0	0	1469	1851	0	3078	9	75
6dd75b4e5737f775767b1821933e9b1d	259	325	148	50	0	759	365	692	465	389	350	1148	872	2575	813	404	0	38	551	611	273	544	687	312	44	136	1097	994	2563	160	729	839	111	42
dcbeaf5d8bf09a9ef2a34da792566b33	1299	1445	1282	168	282	0	762	0	252	173	1116	195	0	725	1512	1247	316	300	110	474	191	697	503	1609	0	0	0	0	1005	1101	1719	0	343	364
5bfa3ea7ccc9e12f692d960f360ef92f	711	399	2778	144	530	342	743	313	637	88	925	238	677	595	862	255	332	320	266	352	628	382	863	1171	575	241	539	250	533	149	305	628	769	501
42615d24b5cfb8b1df455a1eb95948be	397	1423	137	511	302	1815	152	188	184	246	533	23	149	147	2299	602	156	100	1621	494	748	627	1480	315	567	452	296	331	89	208	0	848	204	138
b645e51dad4cd0ec8e5c1048fe852dcc	0	0	0	0	0	0	0	0	0	0	11341	532	0	0	0	0	0	0	0	0	0	0	0	0	0	0	0	0	0	0	0	0	1152	4567
3bb64025ce5c8ddc4b8716324c4ced63	2446	0	0	0	0	0	0	0	0	0	0	0	0	0	2031	0	0	0	2581	2060	0	0	0	0	0	0	3765	4583	0	0	0	0	0	0
066bb5447100b3df56828e9ce559381f	509	2240	169	93	0	0	299	117	298	260	98	179	194	424	785	2328	0	55	547	2480	313	30	536	92	218	118	753	1328	193	505	637	407	645	559
8271218f849e05b00a0c60dbc12be124	3438	909	613	1536	30	345	227	1487	52	437	92	196	736	306	556	127	792	362	362	148	94	287	96	0	117	279	577	150	268	476	0	491	397	704
971dc6a7a20cd1e43f0919797660c052	0	0	4496	1939	13	2476	0	0	0	0	235	768	0	0	0	0	87	224	1875	3707	0	0	0	0	0	0	0	0	262	524	0	0	0	0
833aec5de6c706de2b0b34c475c8ae18	757	498	0	84	95	2293	318	1897	0	0	0	0	169	684	1173	8270	0	0	0	0	0	0	0	0	0	0	0	0	60	154	0	0	0	0
438907def3f5ecf25e6d8dc6ce400c50	69	251	309	333	0	111	358	324	147	138	115	660	141	312	298	132	70	105	3913	4703	43	33	130	126	103	218	850	1730	55	38	133	139	95	139
693321c80b798754c671a866375b556e	353	398	852	59	0	188	822	285	576	260	550	1330	237	1068	363	162	238	1056	595	2915	269	163	554	0	416	330	0	0	202	455	0	181	686	754
c8503d69dddb59451acd4a3a88abcb05	0	0	93	156	0	215	1104	0	921	1009	2647	227	0	0	2000	27	619	231	0	0	2009	731	1282	0	0	0	0	0	761	378	0	439	428	810
ff42d400ef534d74a78e908e88d12e6d	649	561	468	81	45	81	566	388	1330	1063	399	191	418	321	1156	526	223	43	865	955	517	66	565	119	483	121	118	597	1437	315	228	198	170	652
a3a509ef0455cb18d965f5a315933805	389	4519	0	0	0	0	0	0	0	0	0	0	0	0	0	0	0	0	0	0	0	0	0	0	2047	3237	20	0	3138	2460	0	0	4	0
6776c807814c7b5d10108da122acf4ac	0	0	1405	14311	0	0	0	0	0	0	0	0	0	0	0	0	0	0	0	0	0	0	0	0	0	0	0	0	0	0	0	0	0	0
5429c6d79f9fad8a89ad5b148ac1f1ab	811	0	131	1424	0	0	0	0	0	0	0	0	16	0	1046	4587	0	0	514	0	0	0	0	0	0	0	893	2015	2003	2116	0	0	0	0
f9d40eaf5a38d0c17ef96e88be9fbc93	0	0	0	0	0	0	0	0	0	0	0	0	0	0	0	0	0	0	0	0	0	0	0	0	5878	9588	43	0	0	0	0	0	0	0
ee78721b8a757817678350aea44baaf9	494	547	1983	539	0	0	383	376	0	611	500	371	481	558	403	436	314	443	414	604	162	79	745	552	644	501	425	317	370	382	452	380	665	298
ffaca5d1ced900d95feaebb62626ef66	834	777	10	700	0	0	100	63	182	605	337	685	30	154	2502	4783	0	0	287	116	0	0	280	0	49	330	264	702	86	55	623	227	268	135
e4c2ba5bdf2b9560556716a35678d8b8	0	2818	187	0	0	0	332	643	485	402	395	110	1449	956	491	149	164	116	182	295	225	437	435	532	273	169	765	0	0	0	1268	160	715	1005
72bb973edb88a881e4931c2570780360	0	0	1798	481	0	0	395	1292	0	0	505	853	0	0	0	0	0	0	0	0	1567	187	0	0	0	0	0	0	2497	4695	0	0	351	288
f34030c96ee323671caf7e964d285146	252	331	41	0	0	2088	42	31	203	695	0	126	1185	3642	30	56	0	0	0	0	170	378	58	154	338	1095	1489	1080	178	425	147	0	468	131
bd43da6563c22c6688b0fce2f09779c3	498	365	1335	371	60	176	641	446	258	347	576	158	2343	916	239	73	205	162	33	42	412	166	778	138	124	113	996	666	168	293	63	298	697	468
41d121570049eefd38c62b238ad47c0b	171	1868	293	155	75	87	615	319	227	25	212	232	166	82	0	0	66	87	640	1226	117	30	489	747	197	0	2241	3469	24	0	88	146	244	0
47ea3b6c5e097a3696f03c2ca1fe992a	0	0	1922	1301	0	0	0	0	0	0	36	462	662	1291	0	0	1067	2010	0	0	0	0	0	0	184	2336	1001	1232	69	134	0	0	261	121
68c6a17c70d502aef61fa10765451be3	397	377	207	109	0	659	302	735	678	419	106	385	104	272	273	381	221	207	600	670	440	91	744	843	628	742	234	138	494	567	1299	493	175	72
eb267ca279e6e798c05a47c3343f6b2c	256	911	501	140	275	520	59	833	332	448	1472	294	213	176	221	330	175	485	357	319	383	182	256	1177	1012	865	39	180	139	163	421	171	317	276
ad15cc26d10fb674e2468d0a6f70ac16	236	374	90	55	28	538	34	142	0	0	228	121	92	41	732	2609	14	78	462	1148	282	112	833	1149	254	275	0	71	24	123	1142	1209	477	855
68dcd2497402856a8602533bd62ec1c6	0	46	68	23	82	91	1852	73	0	14	97	1163	35	602	71	24	42	12	314	3656	399	7	688	1574	13	5	168	47	62	1679	27	7	328	18
660493082491aa8e76a4e37cdff7e10d	521	749	802	0	528	490	806	308	332	208	1360	162	660	480	462	958	37	109	205	386	157	0	0	0	1612	606	0	0	314	278	0	0	383	173
825092d24f563aa7a273571040884803	0	0	0	0	0	0	0	0	0	0	0	0	0	0	4196	8875	0	0	0	0	0	0	0	0	0	0	0	0	0	0	0	0	0	0
b250482e384354986e46f76250328dc4	0	0	582	101	0	0	23	105	0	0	0	0	3978	1437	0	0	3558	19	0	0	388	0	0	0	747	415	1353	185	22	85	0	0	0	0
646bbb22ade5e059bb019f76a707ef04	472	0	976	38	0	347	466	571	850	480	369	772	143	125	192	551	0	0	0	0	0	0	0	464	117	745	754	828	649	1232	859	0	708	189
36cadf8ee76ddeaba6cb12f8212d19a8	0	0	0	0	0	0	124	184	0	0	0	0	494	90	0	0	0	0	1236	246	0	0	0	0	0	0	999	639	206	1341	0	0	995	6078
010119aba004884efb70fc6b9a4bb74c	27	17	1545	2446	0	161	536	94	0	0	28	19	145	919	254	66	0	82	0	0	216	120	583	20	63	1010	194	1747	649	404	34	1111	98	0
f11b8becfd83a7e6a187dab59b8159e1	0	0	8496	1033	0	0	273	38	0	0	17	0	89	423	0	0	0	0	0	0	0	9	0	0	0	0	469	847	185	323	0	0	0	0
0abe89f88e19d77ebe23f89d5c9c6963	0	0	0	0	0	0	0	0	0	0	6050	6078	0	0	0	0	0	0	0	0	0	0	0	0	0	0	0	0	0	0	0	0	0	0
ada2017bde68857cc868015dd06a1f95	0	0	1606	1649	0	0	216	382	0	0	0	0	3768	318	0	0	0	0	3756	299	0	0	0	0	0	0	0	0	0	0	0	0	0	0
312fcc11c09505b96acb58e82461acb9	0	0	0	157	0	0	0	148	0	0	0	0	0	0	0	0	0	0	0	0	0	0	0	0	687	6197	26	0	0	0	0	0	4234	338
d249cfe1b4c5e5c4731b0debaca1a986	0	0	3467	8260	0	0	0	0	0	0	0	0	0	0	0	0	0	35	0	0	0	0	0	0	0	0	0	0	0	0	0	0	0	0
9248117937d07ab9e6bac871258569af	0	0	3049	8707	0	0	0	0	0	0	0	0	0	0	0	0	0	0	0	0	0	0	0	0	0	0	0	0	0	0	0	0	0	0
001baa91b22ce24bf67201c0baba2e3d	0	0	0	0	0	0	0	0	0	0	318	0	0	0	0	0	0	0	4003	0	0	0	0	0	0	0	0	7139	0	0	0	0	0	0
b4f79d950eba0465a0190d254b0165aa	139	1477	0	0	0	0	127	0	0	0	0	0	0	0	0	0	0	0	1423	4840	0	0	0	0	2351	960	7	0	0	0	0	0	0	0
b5803ea738c83b01d4dc6e456f93d1eb	0	270	0	0	0	254	557	0	2776	262	46	727	981	325	223	284	0	0	0	0	224	59	1187	0	179	110	629	996	519	134	0	62	0	144
172496e3bccadc2ea5a313d643c43918	613	393	72	24	71	33	2	68	314	652	668	205	538	224	846	913	24	11	825	751	56	8	522	356	260	189	80	148	195	176	138	320	84	743
8d0aba5e897242ef62f154b6845b0b4d	0	0	0	0	0	0	0	0	0	184	4979	0	0	0	2627	0	0	0	0	0	0	0	0	0	0	0	0	2691	0	0	0	0	0	0
20f65a76edde68de055ec907ffe4004e	112	56	593	767	0	0	321	80	0	0	29	1444	241	1669	176	73	439	1658	0	0	25	107	0	0	23	1146	393	45	692	104	0	0	235	51
70b6e2ce02ffb8d5bac59f3c5b2b837e	681	577	110	83	146	134	183	0	1091	996	0	62	233	81	447	1478	356	76	118	227	86	0	695	0	125	107	201	369	188	0	818	657	0	0
4e6edeb9855d67209558e768c080e51a	889	1798	194	703	0	292	86	56	199	103	407	207	162	164	194	355	88	166	0	0	0	83	295	0	161	876	906	645	74	228	128	550	0	69
d6290dd1498012bef1835552452b3cba	60	472	392	35	0	977	0	0	0	186	13	254	390	1386	169	411	51	1385	0	0	0	0	0	0	64	1254	146	31	936	1351	0	0	69	0
7c8c8ebde51f642089f65e43719fd377	86	459	194	186	0	0	601	720	67	306	0	0	82	19	1219	1475	20	60	0	0	566	69	0	0	40	0	145	371	699	70	1796	0	460	59
ac2b4042da0c9dbb53f62d5634777c26	150	434	878	114	322	652	431	173	491	246	275	154	248	424	113	327	94	252	205	622	176	42	648	214	194	223	233	153	221	301	69	259	207	179
224b17da57bcc7af420e5b2f73bb37cb	122	449	135	34	543	1203	325	276	327	268	202	302	183	55	166	229	0	95	162	1107	17	0	446	1256	231	244	171	251	48	70	268	396	42	54
24710ae4b0d4c71e8335fec51964b36d	0	0	0	0	287	1329	168	369	0	0	0	0	0	0	0	0	1891	1244	0	0	1087	1328	0	0	0	0	0	0	287	385	0	0	0	1051
27f6fef202af0df9ea2d94a234e1654e	401	308	0	0	0	283	581	310	632	298	195	248	430	279	388	138	0	0	518	596	382	87	1076	50	0	0	934	96	381	246	270	274	0	0
d3f9b4af3dfbd256befe3da55d9f2486	369	353	551	124	0	233	1053	413	551	371	349	67	122	274	129	286	405	102	78	356	0	15	26	0	296	30	421	71	331	0	502	0	1389	77
153bfe400f2bbf6698a453bf5c03881d	0	0	0	0	0	0	0	0	0	0	0	0	0	0	0	0	0	0	0	0	0	0	0	0	0	0	0	0	2874	6406	0	0	0	0
349236ccf42533e15075985c302a0145	110	84	235	792	509	2231	112	234	285	421	97	68	86	22	84	410	22	104	163	170	91	52	261	1270	88	273	68	175	0	32	204	297	94	103
1be5a1f77082d7ed4f4f72038cc1b1bb	142	703	23	381	0	62	127	1542	190	3691	5	28	215	0	27	684	8	10	0	11	0	0	20	29	22	0	40	240	603	163	181	40	0	0
fce7f53b784f93676ff9109703878057	0	0	0	0	0	0	0	0	0	0	0	0	0	0	0	0	4331	4800	0	0	0	0	0	0	0	0	0	0	0	0	0	0	0	0
9b46e138f0c53404d13a85094b9286e9	175	277	376	46	39	37	585	281	57	99	358	316	228	212	329	212	37	273	50	568	26	30	762	269	148	261	176	193	142	747	352	261	1099	93
2439cce72c6f9b394ed5aa795dd68e00	204	532	1738	211	13	181	888	80	0	0	390	253	181	137	105	316	6	14	549	215	188	530	141	567	476	296	128	27	33	191	248	67	145	50
62d3d66de6f16b802099060355c5b2e5	0	0	0	0	0	0	0	0	0	0	0	0	0	0	2649	6230	0	0	0	0	0	0	0	0	0	0	0	0	0	0	0	0	0	0
fd4798a8043b63b63e9c7fa16804b54a	0	0	0	0	0	0	0	0	0	0	0	0	0	0	0	0	0	0	0	0	0	0	2430	0	0	0	0	0	0	0	0	6437	0	0
ab1856b642e00aa38f924cd6dc1b2f4e	0	0	0	0	0	0	0	0	0	0	0	0	0	0	0	0	0	0	0	0	0	0	0	0	1329	7366	31	0	0	0	0	0	0	0
721bcff42d953bf3155699ea25c6d52f	312	337	153	276	188	2607	116	218	184	304	167	60	177	117	206	256	93	70	169	177	81	198	266	235	155	391	146	190	55	73	70	375	146	145
65d29f690e7dd2a26cb172640d34cee5	43	195	1706	844	0	0	0	0	0	0	0	0	300	708	161	130	302	1028	0	0	0	0	0	0	306	1005	814	808	0	0	0	0	232	126
3efa5f025b46e3271dfee31230ba1c49	2343	153	59	298	0	81	0	0	0	35	0	34	191	0	18	0	0	64	27	1272	70	0	1774	0	22	0	20	0	28	67	0	2003	138	0
c7005596e78e7d8cc5ea872864078a45	0	0	0	0	0	0	0	0	0	0	0	0	0	0	0	0	0	0	0	0	0	0	0	3503	0	0	0	0	0	0	4895	0	0	0
2cbd92bd7eace07713c4268d980d128c	0	0	0	0	0	0	0	0	0	0	0	0	0	0	0	0	0	0	0	0	0	0	0	0	0	0	6384	1829	0	0	0	0	0	0
0f8cedbe7bf386c2f6bb029dfe3164ab	484	345	154	224	34	373	166	471	307	141	191	96	109	54	97	32	73	252	658	759	251	296	431	0	209	439	308	259	97	193	0	223	255	105
800ef66b051841e81fb5caa634922a9b	222	321	613	0	208	0	0	0	153	311	959	0	0	117	197	171	166	215	302	422	1077	456	376	0	295	0	0	0	215	183	0	0	473	613
6992540d3cdf0f94b885ad8224eefaa3	0	0	0	0	0	0	0	0	0	0	0	0	0	0	164	0	0	0	0	0	0	0	1440	0	0	0	103	906	1774	962	0	2627	0	0
cbfdf82c5fd8c05d63ae526022844fc5	0	95	187	125	144	122	210	567	197	294	415	57	183	53	82	204	84	67	197	202	258	82	737	548	163	49	0	149	57	89	815	223	781	478
ff5ab937750662874bdba0916d4aec8c	0	0	0	0	0	0	0	0	0	0	4801	257	0	0	0	0	581	2247	0	0	0	0	0	0	0	0	0	0	0	0	0	0	0	0
16e8fb734a850698b51ab6ef7ba3fc26	0	0	680	401	0	0	323	306	0	0	0	0	0	0	0	0	0	0	0	0	549	3047	0	0	0	0	0	0	687	1887	0	0	0	0
92aabbc8a8d5f9d20c6124909c44f9d7	788	2204	2564	2124	0	0	0	0	0	0	0	0	0	0	0	0	0	0	0	0	0	0	0	0	0	0	0	0	0	0	0	0	0	0
8aeb15adffa553fc8f49d00d71d547c1	0	0	0	0	0	0	0	0	0	0	0	0	0	0	0	0	1123	6417	0	0	0	0	0	0	0	0	45	39	6	0	0	0	5	0
a13091b6d6bbc5213fd2e02dcfb32389	152	650	146	230	42	197	48	503	229	273	236	91	149	292	169	602	147	130	148	163	141	49	237	174	219	116	551	368	0	36	337	317	168	295
f8b0096e661ae9ae26cb56c99a8d2106	0	0	3069	4486	0	0	0	0	0	0	0	0	0	0	0	0	0	0	0	0	0	0	0	0	0	0	0	0	0	0	0	0	0	0
eff2e9c9f16b2f7c3e022893a30872fa	11	48	59	29	0	0	0	0	0	0	0	0	0	0	0	30	0	0	0	0	0	0	3109	0	592	2491	25	0	0	0	0	1002	0	0
d8b081b9f1999a3faf8a405fcc2c7d53	0	0	0	0	0	0	0	0	0	0	0	0	0	0	6643	663	0	0	0	0	0	0	0	0	0	0	0	0	0	0	0	0	0	0
c755d7315f7b2163b24266aaafe0b280	383	355	840	252	176	273	143	233	144	0	302	33	209	113	307	128	83	145	110	124	236	226	0	314	81	64	657	83	0	0	637	0	277	131
9fc94c7c209018002eb5371ee1fe0485	230	49	1172	2916	0	0	0	0	0	0	0	0	0	0	0	0	0	0	0	0	0	0	0	0	209	2434	22	0	0	0	0	0	27	0
00f2f6c520a5a18c7a957412041e0a39	219	342	289	223	282	534	69	201	186	572	222	181	128	129	273	439	110	140	232	327	98	72	215	0	355	292	66	0	49	92	0	217	173	278
b2c69fd74ff1b68c68b52b0a6828bf88	501	688	94	166	0	211	0	0	260	190	308	0	213	111	202	385	0	0	539	488	88	119	184	46	129	326	157	727	94	0	0	497	80	86
8e22f6883ebd3dda8b648679d41a1984	0	0	0	13	0	0	0	0	0	0	41	36	0	0	964	93	167	179	822	389	253	2279	480	0	0	0	0	0	34	580	0	553	0	0
d440ebb6bec3b6513ca4bbe19693c45d	530	584	224	107	0	64	161	84	0	0	160	631	143	377	364	246	112	254	0	0	17	49	176	0	17	60	736	524	173	233	0	340	460	17
10ab27f71a63f45bd1d24158871041f4	0	0	1055	2042	0	0	0	0	0	0	0	0	0	0	0	0	0	0	0	0	0	0	0	0	0	0	0	0	0	0	0	0	2238	1488
c4ad90a6e9cca48c6e5617b507bf40bf	0	408	2182	276	0	0	163	26	173	91	33	0	49	547	69	175	406	37	142	61	26	60	52	0	0	0	80	0	516	170	242	6	782	43
5b0cbde9b8e71adf20f0aba039c1133f	0	0	0	0	0	0	1574	2779	0	0	0	0	186	953	0	0	0	0	0	0	0	0	0	0	0	0	737	544	0	0	0	0	0	0
6f27a66c6d43a0461c2c9baa52c05e3f	0	0	2354	176	0	0	120	13	0	0	17	0	65	552	105	0	531	1043	0	0	0	0	554	0	0	0	516	326	84	109	0	96	69	26
329742f79c413a55ecb36b606f002515	0	0	0	0	0	0	0	0	0	0	0	0	0	0	0	0	0	0	1615	3657	0	0	0	0	0	0	0	0	661	704	0	0	0	0
86d018e13a2d6efdb122d65e2fe6d245	0	0	0	0	0	0	0	0	0	0	4631	2005	0	0	0	0	0	0	0	0	0	0	0	0	0	0	0	0	0	0	0	0	0	0
f9d311588c1326e95e93bf0832d5a24b	0	0	0	0	0	0	0	0	0	0	0	0	0	0	0	0	0	0	0	0	4088	2504	0	0	0	0	0	0	0	0	0	0	0	0
4b414fcd7e87bf2f4835a959800aa56f	0	0	0	0	0	0	0	0	855	2583	0	0	969	1399	0	0	0	43	0	0	0	0	137	0	0	0	123	75	0	0	0	399	0	0
a840e9f4d3f3ab9aadc1b5370fec765f	18	2099	222	1567	0	0	0	0	0	0	0	0	1085	316	0	0	0	548	0	0	0	0	0	0	0	0	0	0	0	0	719	0	0	0
464016358431b8495d4cc2d9d9f33c20	0	0	0	0	0	0	0	0	0	0	0	0	0	0	0	0	0	0	0	0	0	0	1502	0	0	0	0	0	0	0	0	5014	0	0
8a5a698d3ad32d70b1f97cf0f8524943	0	0	0	0	0	0	0	0	0	0	0	0	0	0	0	0	0	0	0	0	0	0	1463	0	0	0	0	0	0	0	0	5024	0	0
d7f52d97e04b0ca40ec14d49ba375c1f	0	0	0	0	0	0	0	0	0	0	0	0	1122	719	0	0	0	0	0	0	2494	2131	0	0	0	0	0	0	0	0	0	0	0	0
69a4010d70b33a6fcfd2ed04a4356962	237	335	0	0	0	0	0	0	0	0	6	103	0	37	16	332	0	0	0	0	0	0	0	2785	35	143	470	546	314	45	1006	0	0	0
f72b829a1bebe79b8665aacc0441d913	0	0	0	0	0	0	0	0	0	0	0	0	0	0	0	0	0	0	0	0	938	3861	0	0	0	0	0	0	0	0	0	0	1300	289
b44dd5f49de7c094c76a05971533a2ac	0	0	625	699	0	0	376	190	0	0	276	384	240	335	112	50	0	84	0	0	0	0	305	0	197	247	252	397	501	322	0	347	236	198
8f82108d4f1b41051b3bf2d7883d145d	0	0	38	313	0	0	0	0	0	0	18	1146	726	863	0	0	213	660	0	0	0	0	0	0	0	0	551	298	454	107	0	0	904	39
6a868a07575ada34d062e621e6304ddb	0	0	0	0	98	556	774	136	420	0	67	0	79	0	1009	1424	0	76	71	0	64	0	42	0	769	0	36	63	60	0	0	119	141	306
0c7945919d4fe1a4f344355b6dca56b7	109	181	920	215	0	39	92	0	312	107	49	249	108	609	34	22	112	237	104	573	0	0	311	0	46	261	301	189	84	483	0	48	363	83
db5af6f0c0a7ac2ac7a6e1fc814d1b4b	667	33	0	0	0	17	0	16	178	220	113	77	565	185	178	48	27	16	992	637	0	0	0	0	211	705	89	21	503	92	485	0	115	13
d56a8538e070e54779f9e62c1742c117	54	183	460	207	0	0	659	202	0	52	90	81	113	232	32	39	129	275	145	308	60	171	100	0	190	288	126	288	118	295	0	751	351	112
b79ea072b394a6bbccdc137d5784937f	0	0	0	0	0	0	0	0	0	0	0	0	0	0	0	165	0	0	0	0	0	0	0	0	0	0	0	0	117	341	0	0	3661	1679
d948d7a25bb8b4ff9607c3010bf01404	0	0	0	0	0	0	0	0	1920	4012	0	0	0	0	0	0	0	0	0	0	0	0	0	0	0	0	0	0	0	0	0	0	0	0
9406a9aaee4ad7313d2a4494e77cee52	116	463	154	187	19	263	61	103	306	154	214	127	178	51	80	173	76	146	530	584	55	91	368	132	84	124	50	94	97	110	69	117	343	198
cfb1ec105b84d98e247653e6d7459513	0	0	389	0	237	153	0	93	178	106	600	0	79	548	0	0	118	461	0	0	182	44	1283	0	105	135	91	404	0	143	0	315	0	132
c797908c873698502e3b5a2175f6452c	0	0	328	1128	0	1151	0	0	1009	135	0	0	0	0	40	60	0	0	358	752	0	0	0	0	0	0	0	0	179	20	230	0	402	0
5e69dc112de9605e86dfd5c6801d8a2a	169	292	36	320	23	668	128	184	0	193	470	103	76	118	79	296	76	424	122	167	116	47	275	0	173	361	29	199	193	139	0	92	111	68
826dd5be0c6b831bf6052767b1166a96	246	43	124	57	0	0	32	0	0	0	191	55	96	148	0	0	57	161	0	10	11	39	2104	0	0	56	181	38	31	10	0	1719	227	39
5784c76e8c978057efabade9393718b1	0	0	0	0	0	0	0	0	0	0	0	0	0	0	0	0	0	0	0	0	0	0	0	0	0	0	0	5605	0	0	0	0	0	0
be81f51c4743257444cba793a0d4e67a	0	0	0	0	380	749	854	707	0	0	0	0	568	393	0	0	166	246	0	0	150	98	688	0	0	0	0	0	0	0	0	574	0	0
063eddd5c78d37308b308bb46189b263	93	723	0	0	11	9	3027	0	0	0	10	0	0	0	0	0	0	0	0	102	0	0	321	244	0	0	0	0	106	282	612	0	0	0
d8a5de46914cc3a622ad9d0cb0b0a4a2	187	120	90	232	121	227	63	72	0	17	86	56	90	76	0	0	28	153	0	0	70	169	107	0	80	53	131	40	368	682	0	1319	784	106
7dcc0c4d1ff1d403d2df205762c8adb7	107	251	231	235	49	285	97	78	319	197	298	166	127	59	142	137	115	182	96	152	146	69	200	157	209	211	52	144	157	103	58	133	261	216
47d89593933fe3cce42d11e193df53b4	50	97	0	0	0	0	0	0	656	1491	0	0	0	0	12	8	0	0	0	0	0	0	2260	0	0	0	0	0	0	0	0	840	0	0
611ad189e8f3f74a49c66b1d8636b25a	84	247	16	13	0	0	107	49	0	0	0	0	451	940	77	39	0	0	0	0	0	0	0	0	105	792	1592	804	0	0	0	0	0	0
d4a4109c7e8e83e8b8aa6a27e78ad44f	0	0	603	10	0	0	0	0	0	0	0	0	168	1107	229	283	0	0	0	0	0	0	0	0	386	227	301	0	843	822	193	0	134	0
f32ba8d8b54dc97fcf7c8a219fbffd07	31	48	241	1247	0	124	36	28	72	214	9	34	25	45	95	281	93	82	95	244	506	351	34	217	0	30	62	248	70	172	373	90	42	18
ca1be63f09b670a9140697f081472d4e	0	0	0	0	0	0	0	0	0	0	0	0	1072	4012	0	0	0	0	0	0	0	0	0	0	0	0	0	0	0	0	0	0	0	0
0f2337d06f3871e0c43e5d0c6cef62a7	0	0	417	59	0	0	551	88	0	0	0	0	54	150	0	0	48	0	1542	569	216	246	0	0	0	0	525	175	0	0	0	0	200	158
7276a188b753c95cac9dc4c492dd2133	0	0	3084	161	0	0	0	0	0	0	0	0	151	935	111	0	65	183	0	0	0	0	0	0	0	0	104	34	0	0	0	0	86	20
5777ca222f3b9db477b12a2354ed28e9	132	336	423	576	0	0	317	92	0	0	0	0	127	470	0	0	152	215	0	0	0	0	0	0	287	271	667	670	0	0	0	0	101	96
70bd52699ab742bd381c470af9fd49f6	0	0	0	0	0	71	0	0	0	0	0	0	0	53	29	0	0	0	13	0	839	0	0	2186	14	0	0	0	0	1608	0	0	0	0
d5cd9f244845e1fb906ca71a3d23ef07	0	0	28	29	24	216	54	134	197	116	123	58	87	144	136	1942	49	95	0	0	147	0	183	0	69	219	0	0	101	211	0	224	208	0
033fdb613af185b48593d253fb03caa1	0	0	0	0	0	0	0	0	0	0	0	0	0	0	0	0	0	0	0	0	0	0	0	0	382	2274	1411	726	0	0	0	0	0	0
60a030bcebe98ca0632bf4097c6a0b67	0	0	350	0	318	0	0	0	0	533	613	0	0	0	0	0	0	0	0	315	1677	0	261	0	0	0	0	0	0	0	0	0	327	378
e46e9052247c8d209afef24f5920218f	0	0	0	0	0	0	0	0	0	35	323	95	433	809	0	0	0	0	0	767	0	0	0	169	0	0	102	283	579	200	0	0	205	765
0e65aa2f085500bb9a5f9928e07f51df	72	96	371	289	0	0	0	0	0	0	338	756	26	51	88	13	118	52	0	0	101	23	0	0	43	52	442	234	219	344	0	0	403	610
d75f547380738e8bfa19b1781b495c9d	0	1118	293	0	0	0	126	110	107	0	178	77	185	126	0	0	28	0	76	0	0	0	484	0	0	0	29	0	0	0	0	59	959	765
8d1dbd51d9b27ea9ee51b67fe4f26c41	0	0	0	0	0	0	0	0	0	0	0	0	0	0	0	0	0	0	0	0	0	0	0	0	0	0	3622	1053	0	0	0	0	0	0
fba797123e1fbff9d4f0116d5edb8e93	0	0	388	44	0	0	238	34	0	0	0	0	161	83	0	0	56	32	1246	1066	0	0	0	0	48	45	444	74	321	61	0	0	244	54
2b7a7728d06fc6414c07ed0c6e746a3a	0	42	0	0	0	0	48	16	0	0	0	22	22	3698	27	9	58	0	0	0	0	0	182	0	0	8	8	36	39	33	23	262	30	39
d42f1099f2b9c2f2eb29b3e1dec16988	0	0	0	0	0	0	0	0	939	3085	0	0	0	0	0	0	0	0	0	142	0	0	0	0	0	420	0	0	0	0	0	0	0	0
98b4aff7812219cd324c14b0d29543cc	0	0	0	0	0	0	0	0	0	0	0	0	0	0	0	0	3327	947	0	0	0	0	0	0	0	0	0	0	0	0	0	0	290	12
3217875d5701e03987f3ca738caf48e7	0	0	3837	651	0	0	0	0	0	0	0	0	0	0	0	0	0	0	0	0	0	0	0	0	0	0	0	0	0	0	0	0	0	0
65237c3f0222aecef0879e4d2b35a1c8	158	146	0	0	125	0	166	60	524	285	103	381	160	218	394	310	0	0	97	126	0	0	152	0	0	0	104	131	101	214	0	254	167	89
67df2eab1540ddf6c28cdd09afcd56a9	61	0	91	0	0	0	179	365	307	627	0	0	0	0	0	89	0	0	408	571	0	0	647	0	0	0	144	368	88	69	0	201	123	99
c91afb765e689d4a8264b81f2fa301b2	0	0	0	0	0	0	0	0	0	0	0	0	1552	1216	0	0	0	0	0	0	888	748	0	0	0	0	0	0	0	0	0	0	0	0
7e3f532e40e64f9c41b24932d5d287a8	0	0	32	20	0	0	0	0	0	0	32	386	216	1916	170	93	0	41	99	258	50	51	158	24	35	268	148	118	26	114	41	105	0	0
848d195a8a8950c43bcc27d3e7c8ec28	241	60	822	175	0	0	76	12	0	0	0	51	23	456	0	0	0	0	300	787	8	0	160	0	23	16	0	0	154	954	0	0	0	0
13c7d054958865a32a4ee3e77e73a42a	0	0	0	0	0	0	0	0	0	0	0	0	0	0	0	0	0	0	0	0	0	0	0	0	0	0	3254	955	0	0	0	0	0	0
a6026768c7cd63e4c0666595251d7540	157	27	31	0	0	11	0	39	0	34	127	0	0	336	0	0	0	0	0	0	69	0	0	2580	0	0	344	18	0	27	170	0	0	225
df51d47abdb91894352e2b9cb9b560b9	716	1576	0	0	0	0	0	0	0	0	0	0	0	0	0	0	0	0	0	0	0	0	1150	0	0	0	0	120	0	212	0	410	0	0
4fcf4232f30bc1b5fc1a7d39624a3904	0	0	0	0	0	0	0	0	0	0	0	0	1599	1018	0	0	0	0	0	0	0	0	0	0	0	0	642	920	0	0	0	0	0	0
34ba051132cf03337ec1ac8a1f6c15da	0	0	906	941	0	0	0	0	0	0	0	0	0	106	0	0	236	71	0	0	140	35	0	0	0	383	78	527	79	235	0	0	268	92
742bc8d6abe4d43c3d9e88e2b26d3fe7	66	133	161	96	0	0	900	218	25	59	77	472	32	139	128	77	0	88	53	715	109	54	122	0	0	69	57	0	0	0	0	111	95	0
0f77e156d335e67f3ff0fa204c53e543	0	0	3858	187	0	0	0	0	0	0	0	0	0	0	0	0	0	0	0	0	0	0	0	0	0	0	0	0	0	0	0	0	0	0
fa1b3caf6b3c028bb09b59e2edf261e8	0	103	0	0	0	0	0	0	98	567	0	0	0	0	155	2048	0	0	0	0	0	0	0	225	494	0	0	0	0	0	274	0	0	0
cde2f97e27332439aa748c4476dd7d9f	0	0	0	0	0	0	0	0	0	0	0	0	1277	2636	0	0	0	0	0	0	0	0	0	0	0	0	0	0	0	0	0	0	0	0
cbcaa45ee90b32ac28b7aa674c617d09	65	141	29	107	0	47	91	262	0	13	122	274	57	132	164	304	22	94	0	0	0	0	406	0	48	216	51	39	196	283	0	345	115	182
7617f332bb106ec4492eff370208b63b	164	246	18	50	0	141	98	107	58	100	104	54	33	29	116	422	35	97	141	244	0	0	199	28	316	390	0	5	118	144	11	90	112	94
7ebb4246bad29913408d3f225ecc0ec1	0	0	0	0	0	352	0	0	0	0	0	0	0	0	0	0	0	0	0	0	0	158	0	0	0	0	0	0	0	0	0	0	0	3251
c9e2ab43fdc2c17ad9f1e838a0f01a0a	0	0	92	96	0	638	0	0	0	0	87	206	86	191	0	0	42	215	0	0	0	0	0	0	142	405	1052	465	0	0	0	0	0	0
22b885b2571465c73ac5c40f11cc5ca1	0	0	0	0	0	0	0	0	0	0	1611	906	0	0	0	0	0	0	0	0	0	0	0	0	0	0	158	0	195	762	0	0	63	0
ce941323799db32b0115a02617202ae6	13	111	103	0	5	432	0	18	501	87	26	281	59	61	0	0	0	36	0	0	0	0	485	11	98	290	0	42	0	0	22	846	136	22
410fca715ae3a00b1149de508ebb126a	0	0	0	0	0	0	0	0	1897	1743	0	0	0	0	0	0	0	0	0	0	0	0	0	0	0	0	0	0	0	0	0	0	0	0
334c0f7da06961a079df17a7dd8544c3	217	130	0	0	0	0	115	94	440	118	213	26	0	0	217	332	0	33	156	127	83	39	0	202	170	0	0	26	76	120	472	0	26	108
91b0f8af85172c3ec8c035498d0e623e	0	0	29	230	0	0	341	26	0	0	0	308	46	9	0	18	31	57	90	39	0	0	434	0	17	440	623	425	33	17	0	281	29	12
bcf8a30534b8398b4890a35913c639db	0	0	0	0	0	0	0	0	0	0	0	0	764	322	31	0	0	0	157	13	0	0	941	0	81	184	0	0	0	0	0	981	0	0
6a745465fab654d7c33df7f703eff936	0	0	999	2459	0	0	0	0	0	0	0	0	0	0	0	0	0	0	0	0	0	0	0	0	0	0	0	0	0	0	0	0	0	0
5bc281be7363973d3a40dcd1f902b267	0	0	482	274	0	0	0	0	0	0	0	0	190	280	0	0	0	85	0	0	0	0	0	0	115	815	0	0	202	953	0	0	0	0
b51435930b5ee39ab4a06c58ba0c9ba4	0	0	0	0	0	0	0	0	0	0	0	0	0	0	0	0	0	0	0	0	0	0	0	0	0	0	0	0	0	0	0	0	1960	1423
ab030ae0c44369bbba91428a8be7847b	0	0	0	0	0	0	0	0	0	0	0	0	0	0	0	0	0	0	0	0	0	0	0	0	0	0	0	0	0	0	0	0	3320	0
84d6e4a087db6859e958968c7b164cca	0	0	0	0	0	0	0	0	0	0	0	0	0	0	0	0	0	0	0	0	1498	1707	0	0	0	0	0	0	0	0	0	0	0	0
c580f03873d92dc7ff9cd477798990fc	0	0	0	0	0	0	0	0	0	0	0	0	0	0	0	0	0	0	2291	885	0	0	0	0	0	0	0	0	0	0	0	0	0	0
c37faf2a76a03501977e991b8e084536	0	0	0	0	0	0	0	0	0	0	0	0	0	0	0	0	0	0	0	0	0	0	0	0	0	0	0	0	876	2255	0	0	0	0
af88d30912a5c3368a4cd3f84e9a4848	12	65	72	0	0	542	0	0	0	78	21	25	161	248	79	178	0	10	156	207	70	15	75	183	82	292	0	126	24	0	258	59	0	0
5419869d990b54b0fceff0873d81c4cd	0	20	368	674	0	0	83	19	0	0	0	109	78	382	0	0	114	95	0	79	39	13	0	0	8	58	490	174	107	11	0	0	107	0
cde0e5a2fb2f1d303b09622c917806b4	54	64	289	47	0	26	93	56	36	56	41	46	89	187	51	12	63	42	15	293	105	9	51	34	53	32	435	104	57	140	98	12	216	31
36afab73bc7ff88280fcba667982a0f4	0	0	397	470	0	0	0	0	0	0	0	0	0	0	0	0	0	0	0	0	0	0	0	0	0	1830	0	0	187	0	0	0	11	0
eaf714e78099e3975326eafa0aaffbe3	0	0	0	0	0	0	0	0	0	0	0	0	0	0	0	0	0	0	0	0	0	0	0	0	0	0	0	0	0	0	0	0	2878	0
ee4ce8e5b8813c916942438feddb5d83	0	0	0	0	0	0	0	0	0	0	0	0	0	0	0	0	1310	1562	0	0	0	0	0	0	0	0	0	0	0	0	0	0	0	0
35486f90b0564030977a18de69cb324e	0	0	0	0	0	0	0	0	0	0	0	0	0	0	65	0	0	0	0	2645	0	0	0	0	0	0	0	131	0	0	0	0	0	0
55fa8ec8dd8a85a1d4e69cb1b067de75	0	0	0	0	0	0	1137	962	0	0	0	0	0	0	0	0	101	636	0	0	0	0	0	0	0	0	0	0	0	0	0	0	0	0
8f9f134fee6210b14ce14323f7ae6d12	46	35	257	229	0	49	51	22	0	0	22	153	46	493	64	62	0	63	28	62	28	0	0	0	0	0	193	179	130	588	0	0	14	19
f12d2ea97278bb309d8ecbe2b9a1fb45	0	0	0	0	0	0	0	0	0	0	0	0	0	0	0	0	0	0	0	0	0	0	0	0	0	0	0	0	820	2006	0	0	0	0
8512fb7697351a690a8822c8c1286b9e	33	63	0	32	211	79	0	109	317	145	87	16	91	17	132	170	15	30	82	21	0	0	77	103	511	101	27	31	57	31	63	34	38	90
fef5b2c4c1e739f68ab28a9496763720	0	0	0	268	0	0	0	0	0	0	0	0	0	0	204	1101	0	0	0	0	0	0	0	0	0	0	0	0	637	602	0	0	0	0
764a7a4b40002d9831bb0e41ec5cf17a	91	0	2457	0	48	0	0	0	0	0	0	0	0	0	0	0	0	0	0	0	0	0	0	0	156	0	0	48	0	0	0	0	0	0
cb35d01d2e36206e8539b2bba8437777	0	0	876	350	0	0	0	0	0	0	0	0	0	0	0	0	0	0	0	0	0	0	0	0	0	0	998	219	176	177	0	0	0	0
0f93478839cd8091613cd8433e1a3931	0	0	0	0	0	0	0	0	0	0	0	0	0	0	0	0	391	2384	0	0	0	0	0	0	0	0	0	0	0	0	0	0	0	0
0207fb57f8db904c4d4256a14610773b	0	0	0	0	0	0	175	0	0	0	0	355	411	920	0	0	0	0	0	0	0	0	0	0	0	0	543	291	78	0	0	0	0	0
bf764537029d47b20e51787304b536e5	84	213	315	379	0	0	0	0	0	0	81	0	0	0	0	0	0	0	0	0	166	98	0	0	171	461	229	250	169	152	0	0	0	0
220e258aadc78408852b8664e99461df	400	297	270	129	0	102	0	0	0	0	0	0	0	0	0	0	88	86	0	0	164	123	0	0	0	0	467	76	0	0	0	0	297	263
13a83ec73ce81ca47a7f0472e76deb82	91	71	232	95	0	0	19	22	228	228	17	91	140	253	23	24	29	44	23	148	39	12	105	0	97	121	138	178	36	0	0	116	67	60
f84f7f357cb4af0b921ae4b0d2b0ffed	0	0	107	56	16	17	81	60	0	0	40	34	300	293	46	29	51	22	73	13	21	30	105	0	110	133	200	380	61	261	0	54	153	0
8ab08a3f04d97ae83a59a5cc2581b089	0	0	0	0	0	0	0	0	0	0	0	0	533	851	0	0	0	0	0	0	0	0	0	0	0	0	776	582	0	0	0	0	0	0
6515d45155ac4ee5bda618c2f558b71f	29	117	0	0	366	20	0	64	775	348	113	19	0	0	280	125	0	0	51	29	10	45	30	8	0	0	0	0	8	17	19	14	0	251
db8323c5a062bef8fa0ce38db010d7ea	0	0	0	0	0	0	0	0	0	0	0	0	810	1915	0	0	0	0	0	0	0	0	0	0	0	0	0	0	0	0	0	0	0	0
9e1ce6ff90102a6323ba01e4db1c0aae	203	450	0	0	0	0	63	136	181	325	0	0	0	0	0	0	0	0	15	37	0	0	154	0	146	451	0	0	25	64	0	357	59	7
df14951c674d5415bf532feb990dd148	0	0	39	106	0	0	0	0	0	645	0	0	101	207	0	0	0	0	198	58	0	0	330	0	0	0	122	0	862	0	0	0	0	0
8cfede8628ae9147b909fe81838a90ce	0	0	0	0	0	0	0	0	0	0	0	0	0	0	0	0	0	0	0	0	0	0	1091	0	0	0	0	0	0	0	0	1569	0	0
9f7925cdfd9abcf3b3bae3e09de6c8bc	0	0	0	0	0	0	0	0	0	0	0	0	0	0	0	0	245	2389	0	0	0	0	0	0	0	0	0	0	0	0	0	0	0	0
f0b1b6855bf9463ba30899bbae5448f7	512	352	0	0	91	128	0	432	0	0	0	0	0	0	61	0	68	190	0	0	0	0	108	0	0	85	0	68	0	91	0	0	122	311
75690387cea6cdc67b8784d85ce1d2e8	0	0	288	0	0	0	23	0	16	31	6	96	38	301	0	19	26	18	270	1184	68	6	0	24	0	13	0	77	13	40	0	0	30	0
162e76296c2e6156141b198e1887f488	0	0	158	137	0	0	71	30	0	0	0	0	0	0	0	0	247	302	0	0	0	0	0	0	0	0	178	1388	0	0	0	24	46	0
2d828fa02f8bc1c5e4b0cb9d908748a0	98	50	0	0	0	223	0	0	0	0	40	62	0	0	0	114	0	123	0	0	0	0	796	43	32	190	0	0	0	45	77	684	0	0
bc697b73842dd2c16d99f7633ff44b8a	0	0	0	0	0	0	0	0	0	0	0	0	42	114	1028	0	0	0	0	0	0	0	786	0	0	0	95	193	117	0	0	200	0	0
ecb527aef1b3db2f525738c3a3e28f74	0	0	24	0	0	0	0	150	0	0	0	0	0	0	0	0	0	0	0	0	0	0	0	1658	0	0	0	0	691	9	39	0	0	0
2d8218271e3659f63861574e9d2d82eb	11	21	17	12	0	0	24	23	0	0	21	185	73	201	10	15	0	103	23	69	31	111	377	0	73	601	0	0	37	73	0	328	126	0
914ea6e9c238cb1aea5f318dad210105	0	0	100	61	0	0	0	0	0	0	390	404	0	0	0	0	0	36	0	0	0	0	0	0	0	0	0	0	1299	239	0	0	25	0
ae499e17c11d2f09d85c8b6fa28c723f	13	67	150	185	0	56	244	101	0	64	0	0	122	133	35	0	78	56	68	120	41	37	179	0	52	123	19	11	69	153	0	159	148	63
0808ff5684fbeffaee205d1e1ba86a3d	0	0	0	0	0	0	0	0	0	0	0	0	0	0	182	839	0	0	536	936	0	0	0	0	0	0	0	0	0	0	0	0	0	0
29dc318e4782397fa2fdb11f395e0bae	0	0	333	389	0	0	0	0	0	0	0	0	363	435	0	0	150	58	0	0	0	0	0	0	8	207	132	407	0	0	0	0	0	0
a2ab00e62a03bad2643d668d349a0ca7	128	133	199	187	0	0	17	0	0	0	0	0	0	0	0	0	230	477	0	0	0	0	0	0	0	5	0	0	431	34	0	0	486	141
e9650dc64c6a3e364d75cd9477e722d3	0	0	0	0	0	0	0	0	0	0	0	0	132	646	0	0	0	0	0	0	0	0	0	0	0	0	0	0	984	690	0	0	0	0
8ebd5e1636e7adb86cebbabea6ab2143	0	0	0	0	605	550	86	90	0	0	0	0	0	0	0	0	173	203	0	0	526	200	0	0	0	0	0	0	0	0	0	0	0	0
766d06f2880385b07319f9285581d1c1	39	67	358	15	0	84	41	21	194	89	50	0	106	44	114	43	155	72	72	54	144	26	265	72	38	0	84	27	40	0	22	0	47	41
0c614dec4af1e82b63578491e164d26e	0	0	881	911	0	0	0	0	0	0	613	0	0	0	0	0	0	0	0	0	0	0	0	0	0	0	0	0	0	0	0	0	0	0
d4ee8e2cd3f89324222801dff4c74eee	0	0	424	518	0	0	0	0	0	0	0	0	0	0	0	0	0	0	0	0	0	0	0	0	0	0	758	683	0	0	0	0	0	0
bf7850f8dad6e529f4715824fc01d281	0	0	0	0	0	0	0	0	0	0	0	0	0	0	0	0	0	0	0	0	346	1484	0	0	0	0	0	0	0	0	0	0	524	0
e7b7aa8aac57de8b7f5e6e909684cd94	0	0	0	0	0	0	0	0	376	199	0	0	0	123	160	85	0	0	236	355	0	0	0	99	0	0	0	0	390	75	250	0	0	0
c46aef93739d62818a31538664e30a03	0	0	0	0	0	0	0	0	0	0	0	0	0	0	0	0	0	0	0	0	0	0	0	0	0	0	0	0	902	1443	0	0	0	0
0111fadb636d89fca598353301243633	0	0	0	0	2336	0	0	0	0	0	0	0	0	0	0	0	0	0	0	0	0	0	0	0	0	0	0	0	0	0	0	0	0	0
92b92968abd92b0d67e87b0cf5759e7a	0	0	0	0	0	0	0	0	0	0	0	0	0	0	0	0	320	1040	0	0	411	512	0	0	0	0	0	0	0	0	0	0	0	0
5521557ae3518ced54648db007d98cad	34	95	978	132	0	0	83	9	76	0	18	82	0	0	13	29	5	16	8	112	0	0	231	0	8	72	54	0	24	123	0	38	32	6
eae4a2deec10dbf5c166ed50542a137c	17	44	312	80	0	0	281	113	0	0	30	71	111	227	110	116	74	62	8	29	0	0	49	0	40	86	67	29	37	41	0	33	113	61
073a96baa4e8df7f75e66a7ce2254c4a	0	0	125	20	0	0	190	18	0	0	0	0	169	210	0	0	0	0	0	0	0	0	0	0	0	0	292	284	349	166	0	0	274	136
492119f0d526ae84c1053d349474886d	139	115	24	0	0	102	79	0	215	220	277	27	0	0	160	497	0	0	0	0	0	0	65	0	0	0	249	0	0	0	0	0	39	23
3e94f85aefaceaa0a6f7d8475f47f963	61	672	877	0	0	327	0	0	0	70	0	0	0	0	0	0	99	0	0	0	0	0	0	119	0	0	0	0	0	0	0	0	0	0
0c756a30bee880ac81f58122aea753d6	128	301	0	0	0	0	0	0	0	0	0	0	0	0	385	325	19	1042	0	0	0	0	0	0	0	0	0	0	0	0	0	0	0	0
d8393260366fca5549e1b4903eb1c508	0	0	0	0	0	0	0	0	0	0	0	0	0	0	0	0	0	0	0	0	0	0	0	0	0	0	1361	812	0	0	0	0	0	0
582a00940e200c089fa9e5d4a478ba2d	0	0	0	0	0	0	0	0	0	0	0	0	0	0	0	0	0	0	0	0	0	0	0	731	0	0	0	0	0	0	1430	0	0	0
53897d96f73567135853b402e4a0a639	0	0	0	0	0	0	0	0	0	0	105	597	0	139	0	0	72	130	0	0	0	0	0	0	0	164	289	75	0	0	0	0	434	138
54b4569775e121d274d8ac33b8b35150	0	0	1892	177	0	0	0	0	0	0	0	0	0	0	0	0	0	0	0	0	0	0	0	0	0	0	0	0	0	0	0	0	0	0
c60b0fca297ed11f94d50d6aeae7d190	0	0	0	0	0	0	0	0	0	0	0	0	0	0	0	0	0	0	0	0	0	0	0	0	0	0	1315	752	0	0	0	0	0	0
7ef611bdb44d048a12c722ad9c12b554	331	1731	0	0	0	0	0	0	0	0	0	0	0	0	0	0	0	0	0	0	0	0	0	0	0	0	0	0	0	0	0	0	0	0
f37e23f6beed43bca51d0b4dc09bdd26	0	0	130	114	0	840	37	47	0	0	37	64	112	216	0	0	61	331	0	0	0	0	0	0	0	69	0	0	0	0	0	0	0	0
94530937b94c0e380f131931f74a8703	19	27	165	127	0	68	53	42	68	0	66	79	113	50	84	113	24	65	0	0	16	30	77	21	69	92	24	88	45	58	10	76	175	110
867fff6faa5281b6dedd09b72ba1061e	0	0	0	0	0	0	0	0	0	0	0	0	0	0	0	85	0	279	385	534	0	18	319	0	0	0	0	0	0	74	0	346	0	0
c29a02b62e9f1bb8b59f3bf02790bfc5	316	321	0	0	0	0	0	0	0	0	0	0	0	0	0	0	0	0	0	0	0	0	0	0	132	1243	7	0	0	0	0	0	0	0
e0e0d81024303aa26248728e81a708b2	0	0	0	0	0	0	0	0	0	0	0	0	0	0	0	0	0	0	0	0	0	0	0	0	0	0	0	0	0	0	0	0	0	2012
1b43daa724e6384acd0969265b4e3c8e	0	0	0	0	0	0	0	0	0	0	0	0	0	0	0	0	0	0	0	0	0	0	0	0	0	0	2009	0	0	0	0	0	0	0
a4de443935665073778d4e217d88990a	0	78	60	0	0	0	0	0	0	0	0	251	0	0	0	0	92	158	0	311	0	0	0	0	0	0	129	51	108	589	0	71	51	36
f62dd7f4c568045ddf7c642f0f7d5221	48	64	251	24	0	0	57	35	0	0	41	27	386	356	71	52	13	25	169	28	0	0	0	0	50	25	0	0	43	67	0	0	93	38
59c49d20949e160461f86e11ee24eb0b	0	0	216	86	0	0	0	0	0	0	144	0	0	0	0	0	0	0	0	0	0	0	797	0	0	0	164	268	0	0	0	287	0	0
20b004f10a392411d80de840ff13adce	0	0	0	0	228	98	590	0	0	0	0	0	0	0	0	0	0	0	0	0	0	0	0	0	0	0	368	471	0	0	0	0	138	54
698cd753424d6380d289ba4d9f360504	0	0	0	0	0	0	0	0	0	0	0	0	0	0	0	0	0	1942	0	0	0	0	0	0	0	0	0	0	0	0	0	0	0	0
85cca45513d05422846dcf8b3c8e5323	0	0	0	0	0	0	0	0	0	0	0	0	0	0	0	0	0	0	0	0	0	0	0	0	0	0	0	0	0	0	0	0	1496	439
b66ba361c97c16ea76c69868c573beaf	0	0	0	0	0	0	0	0	0	0	0	0	0	0	0	0	368	335	0	0	0	0	0	0	397	374	0	0	0	0	0	0	258	195
5a0177507044605b44f115e03562eb55	0	0	378	110	0	0	0	0	0	0	0	0	165	316	0	0	84	85	0	0	0	0	0	0	0	0	301	157	127	196	0	0	0	0
27b166c2a5cf87865f044aaa2d38c7c4	0	0	0	0	0	0	0	0	844	704	0	0	0	0	0	0	0	0	0	0	158	210	0	0	0	0	0	0	0	0	0	0	0	0
4617b9a2bcab797279c8b95c1c92b415	26	0	0	0	0	0	0	0	0	27	0	0	56	17	169	53	0	23	50	0	0	25	84	0	284	63	62	0	101	71	0	0	468	332
71cf4b41dd54b346580a409373942d02	0	0	0	0	0	0	0	0	611	1297	0	0	0	0	0	0	0	0	0	0	0	0	0	0	0	0	0	0	0	0	0	0	0	0
df831fbd43e5e1f3589bde3bf7fb1201	0	0	0	0	0	0	0	0	0	0	0	205	0	0	141	92	0	0	0	1257	0	0	197	0	0	0	0	0	0	0	0	0	0	0
8d15071a1b3773014cde3a795e1752f9	0	0	0	0	0	0	0	0	0	0	0	0	0	0	0	0	0	0	0	0	0	0	696	939	0	0	0	0	0	0	0	256	0	0
b852d83c8208211acb37847ed138ce27	0	0	0	0	0	0	0	0	0	0	0	0	0	0	0	0	155	49	280	300	0	0	0	0	0	0	0	0	0	0	0	0	383	701
5f4176efea65e92601cfb315dbc3fe78	0	0	45	35	0	0	0	0	0	0	373	0	0	0	0	0	0	0	0	0	0	0	0	0	0	0	38	999	34	191	0	0	103	23
ef0f2ab59601e58afda07f5c67e62bc3	0	0	0	0	0	0	0	0	0	0	0	0	0	0	0	0	342	1487	0	0	0	0	0	0	0	0	0	0	0	0	0	0	0	0
038b15a29903398c04cc6103a01e0a26	28	19	278	76	0	25	19	26	71	43	34	82	57	34	34	53	15	55	129	127	31	0	42	0	28	115	121	42	57	86	0	66	22	13
670cd44d32a5c6e3e033e4e752f92574	223	116	500	161	0	0	0	0	0	0	0	0	0	0	85	106	16	12	0	0	0	0	0	0	39	159	0	0	193	213	0	0	0	0
13c69b91a18ac02ecaeb2daf5b3dd287	0	0	0	0	0	0	606	17	224	312	0	64	139	9	0	0	0	0	0	0	0	0	237	0	0	0	45	71	62	32	0	0	0	0
b7bb6d24688b804001d5ce69ca915350	0	0	0	0	0	0	0	0	0	23	0	0	0	0	0	0	0	0	473	1290	0	0	0	0	0	0	0	0	0	0	0	0	0	0
a9f8991f256e1d74f2e376ff6e5a310c	0	0	292	29	202	0	151	0	0	0	0	0	0	0	0	0	251	120	0	0	53	61	0	0	0	0	0	0	368	53	0	0	198	0
2c52a44d6ec6cff3c4f0a04dae849c2a	0	0	0	0	0	0	0	0	0	0	0	0	0	1773	0	0	0	0	0	0	0	0	0	0	0	0	0	0	0	0	0	0	0	0
3464af373133185bb43b243fb1a2c0f8	0	0	0	0	0	0	0	0	0	0	0	0	0	0	0	0	0	0	0	0	0	0	0	0	0	0	0	0	531	1221	0	0	0	0
fca837dd5ddfb04338ff5bdaf394b39c	181	49	0	54	0	21	0	12	139	17	8	15	35	20	26	0	30	0	0	0	0	22	15	0	9	0	301	47	27	40	0	674	0	0
c9c33636f25414f57dd89d1dc11c36a0	0	0	0	0	0	0	0	0	0	0	1741	0	0	0	0	0	0	0	0	0	0	0	0	0	0	0	0	0	0	0	0	0	0	0
aa3e5ab2f85836bc73800ee16cb6f13d	0	0	0	0	0	0	0	0	0	0	0	0	352	1224	0	0	0	0	0	0	0	0	0	0	0	15	0	0	0	0	0	0	69	67
c51d44cc935f43d3977595f9557a1d55	764	954	0	0	0	0	0	0	0	0	0	0	0	0	0	0	0	0	0	0	0	0	0	0	0	0	0	0	0	0	0	0	0	0
b5b60dd4a04f74c65d15083b83bb72da	38	47	60	26	0	15	89	49	0	0	46	17	38	47	57	49	38	42	0	0	27	0	83	149	39	31	0	41	32	51	225	71	218	91
b4adbbd3072c2b1dd709a11cc11ec3ce	0	0	0	0	65	1211	0	0	0	0	0	0	0	0	0	0	95	345	0	0	0	0	0	0	0	0	0	0	0	0	0	0	0	0
bb8a569bb8450e2eb78e14db4559209c	0	0	0	0	0	0	0	0	0	0	0	0	0	0	0	0	77	662	0	0	0	0	0	0	0	0	0	0	0	0	0	0	556	419
3b77af961a0dabc01190e237e38e0c9d	0	0	1328	381	0	0	0	0	0	0	0	0	0	0	0	0	0	0	0	0	0	0	0	0	0	0	0	0	0	0	0	0	0	0
39e054fee774d1e814425df84491d1ff	0	0	0	0	21	317	18	342	41	251	0	0	0	0	51	296	22	126	0	0	0	0	97	0	0	0	0	0	0	0	0	114	0	0
23b6677b5d96bae18e79cc30ac6aa152	0	0	0	0	0	0	0	0	0	0	0	0	0	0	0	1677	0	0	0	0	0	0	0	0	0	0	0	0	0	0	0	0	0	0
9a08a8062b2641487cf64e355f32ad4c	0	0	0	0	0	0	0	0	0	0	803	846	0	0	0	0	0	0	0	0	0	0	0	0	0	0	0	0	0	0	0	0	0	0
d5be225bcbf52fc6bc5c143159ed3a14	128	35	21	14	0	27	0	0	0	57	0	0	46	0	152	107	257	0	0	0	0	0	0	43	0	0	35	344	225	127	20	0	0	0
20916b54b58d03f75b032d54f5f2a694	144	74	37	25	0	0	192	74	191	141	0	0	0	38	0	92	0	0	0	0	0	0	0	104	129	74	0	0	67	174	79	0	0	0
0873b3eabe6cc7fcdd3b983013a60270	43	46	0	0	0	0	38	0	149	257	0	0	0	0	72	0	0	0	54	223	23	481	0	138	19	20	0	0	0	0	0	0	64	0
64c81b1d43b32867c777f46663319534	0	0	244	32	0	0	0	0	0	0	0	0	103	18	0	0	0	0	0	0	0	0	0	0	0	0	670	315	0	0	0	0	163	71
f1207b2e40308c3446c62a2fbe2aeabc	0	0	0	0	0	0	0	0	310	478	0	0	0	0	721	0	0	52	0	0	0	0	0	0	0	0	51	0	0	0	0	0	0	0
a82e8d970f66c1c61ada3f326506d185	0	0	0	0	0	0	0	0	0	0	1415	177	0	0	0	0	0	0	0	0	0	0	0	0	0	0	0	0	0	0	0	0	0	0
fed122bb3e275e716b8e1ee0d054ebf4	0	0	0	0	0	0	0	0	0	0	0	0	0	0	0	0	0	0	0	0	0	0	0	0	852	736	0	0	0	0	0	0	0	0
7874c996f5748ecaaa0a09c4615b4790	0	0	113	92	0	0	0	0	0	0	0	0	0	0	0	0	0	0	0	0	0	0	0	0	0	0	466	915	0	0	0	0	0	0
aa28d0ff25e9f25b2de7d86a1006db75	0	0	0	0	0	0	1256	243	0	0	87	0	0	0	0	0	0	0	0	0	0	0	0	0	0	0	0	0	0	0	0	0	0	0
8b462cd482b120be7c36281aa19c81af	0	0	0	0	0	0	0	0	0	0	0	0	0	0	0	0	0	0	0	0	0	0	475	0	0	0	0	0	0	0	0	1110	0	0
dd82539c61ab5174cae7da282a841f0a	0	50	21	33	0	0	0	0	0	0	0	67	66	0	0	0	0	0	173	262	0	0	58	0	244	51	151	342	0	0	0	66	0	0
fc1939d06e278c660a7e4b49d8af5b50	0	0	0	0	0	0	0	0	0	0	861	709	0	0	0	0	0	0	0	0	0	0	0	0	0	0	0	0	0	0	0	0	0	0
2aa33552563b0fab938d1483802f791e	82	50	0	0	0	121	0	0	78	0	0	0	165	77	0	135	0	0	0	0	0	0	0	361	0	0	0	0	322	175	0	0	0	0
9040a6db80371b2eb33d73c6d7392261	0	0	329	138	0	0	0	0	0	0	15	83	64	239	0	0	0	0	225	321	0	0	0	0	9	0	34	32	0	0	0	0	44	28
71abce8aab7f41e568251f345a64160b	0	0	0	0	0	0	0	0	0	0	0	0	0	0	0	0	0	0	0	0	0	0	0	0	0	0	0	0	0	0	0	0	0	1549
e2fe488a27c0cc7fc97ab1251ad7b843	0	0	0	0	0	0	0	0	0	0	0	0	0	0	0	0	0	0	0	0	0	0	0	0	76	1455	0	0	0	0	0	0	0	0
93343759e152e03caec136080ab355a9	0	0	104	638	0	0	0	0	0	0	0	0	0	0	0	0	117	51	0	0	0	0	0	0	78	253	0	0	0	0	0	0	147	129
55edd4fb4325ba209c3328096615f22c	0	0	0	95	0	0	0	0	0	0	0	0	144	549	0	0	0	0	0	0	0	0	0	0	0	0	254	211	223	35	0	0	0	0
b525732d783f5363145e01a126c3128e	187	566	0	0	0	0	0	0	0	0	0	0	0	0	0	0	0	0	0	0	0	0	0	0	421	336	0	0	0	0	0	0	0	0
2d6d1b9121cb2ecea28cee68da538bbc	0	0	333	253	0	0	0	0	0	0	0	0	486	418	0	0	0	0	0	0	0	0	0	0	0	0	0	0	0	0	0	0	0	0
f2c2506afb947d65c0a901210aefa463	18	57	36	49	0	25	0	0	132	111	64	69	18	17	64	172	21	22	34	39	23	0	0	0	22	44	0	43	157	65	0	0	122	57
cada68426e58700c219d814a0a407429	0	0	111	561	0	0	0	0	0	0	0	0	0	0	0	0	0	0	0	0	0	0	0	0	0	0	579	195	33	0	0	0	0	0
54c098e71679459766e52940f8b46ad7	0	282	168	240	0	0	0	65	0	0	8	340	46	113	0	0	0	0	0	0	0	0	0	0	0	0	113	16	0	86	0	0	0	0
d43c3943e864c982cd130a0429c1ce46	0	0	0	0	0	0	0	0	49	23	98	16	56	89	58	91	0	0	122	101	0	0	86	315	37	16	0	0	51	91	136	37	0	0
903772f7352e692c568e69d9127458db	0	0	0	0	0	0	0	0	0	0	0	0	407	1040	0	0	0	0	0	0	0	0	0	0	0	0	0	0	0	0	0	0	0	0
007e6b0db2f1c3178f1fe1b01c57334a	0	0	0	0	0	0	0	0	0	0	0	0	206	236	0	0	0	0	0	0	0	0	0	0	0	0	34	968	0	0	0	0	0	0
9d94265b31b5c812ca27a78675dee925	0	0	0	0	0	0	0	0	0	0	0	0	0	0	0	0	0	0	358	802	0	0	0	0	0	187	93	0	0	0	0	0	0	0
de868b44df087615f382207b58876d04	0	0	0	0	0	0	0	0	0	0	0	0	0	0	0	0	0	0	0	0	763	659	0	0	0	0	0	0	0	0	0	0	0	0
e11ac87770dfd52b3aac53fc8093d353	0	0	0	0	0	0	0	0	0	0	0	0	0	0	0	0	0	0	0	0	0	0	0	0	0	1411	11	0	0	0	0	0	0	0
5d5d94b1c13ea96254e030267a9b1b62	0	0	0	0	0	0	335	473	0	0	0	0	0	0	0	0	0	0	0	0	0	0	0	0	0	0	0	298	0	191	0	0	0	110
4d54cf8d8a16d062f94872afa7e0f036	0	0	0	0	0	0	0	0	0	0	0	0	0	0	568	833	0	0	0	0	0	0	0	0	0	0	0	0	0	0	0	0	0	0
6e28d35358cbd933024f28333991d804	42	46	26	15	5	237	59	57	121	113	26	27	10	11	22	21	0	0	62	73	66	37	105	20	18	30	24	25	13	0	16	0	35	23
e882ba49aca0b0440d48de2bf84e5861	0	0	0	0	0	0	822	558	0	0	0	0	0	0	0	0	0	0	0	0	0	0	0	0	0	0	0	0	0	0	0	0	0	0
f984aede2e1c2144baa19b589744a462	111	0	0	0	0	0	0	0	42	89	0	60	0	18	33	79	0	0	0	0	0	0	18	0	0	0	0	0	77	661	0	170	16	0
939bbf9cafa81cf90f985ff471a0cb43	64	97	62	98	0	0	0	0	0	0	38	10	36	189	38	50	16	75	0	0	0	0	75	0	0	66	23	53	56	99	0	201	0	27
4b25854134368b92422a439b0563b7d3	0	0	0	0	0	0	99	0	0	0	79	0	0	0	0	0	586	87	0	0	50	436	0	0	0	0	0	0	34	0	0	0	0	0
51b8c4bbb716bcef93638c93107fa0ef	0	0	0	0	0	0	0	0	0	0	0	59	0	0	123	446	106	103	0	0	0	0	0	0	0	0	77	62	186	205	0	0	0	0
b26c3a3a1024792ba06138fa41a4b340	0	0	202	180	0	0	0	0	0	0	0	0	0	0	0	0	0	0	0	0	0	0	0	0	0	0	0	0	0	981	0	0	0	0
00d0f94c69ac4997336da8d4ab900afd	0	0	0	0	0	0	0	0	0	0	0	0	0	0	0	0	0	0	0	0	0	0	1347	0	0	0	0	0	0	0	0	0	0	0
fa270e8eadcb91cf993079660d87df22	0	763	454	0	0	0	0	0	0	0	0	0	0	0	0	0	0	0	0	0	0	0	0	0	0	0	0	0	122	0	0	0	0	0
cac02919a12387b3b1131cb06b408c7c	16	0	186	51	0	48	37	26	64	50	7	86	18	118	26	79	0	19	62	74	7	20	50	46	8	27	38	96	26	31	0	0	15	0
405765a9123cf226ebbf8a2ad95c0d45	0	0	160	0	0	0	0	0	0	0	0	0	0	0	0	0	52	221	0	0	29	27	0	0	0	0	257	584	0	0	0	0	0	0
ab6ddd010ba1c317aa01539546232b68	19	13	0	18	0	117	27	33	170	116	0	23	21	20	19	57	0	0	20	91	22	22	65	138	13	29	0	19	45	37	166	0	4	4
a15a61af4061cef39a10d8bddc68c11b	0	0	0	0	0	0	0	0	0	0	447	880	0	0	0	0	0	0	0	0	0	0	0	0	0	0	0	0	0	0	0	0	0	0
9b7c70f1d5f4866aacfc6d2b8a8063ee	0	0	0	0	126	112	0	0	0	0	0	0	0	0	0	0	0	0	0	0	846	238	0	0	0	0	0	0	0	0	0	0	0	0
e6a8cecce445f19700b75f86c8e4bbb8	54	192	0	48	0	41	0	145	0	53	0	0	0	55	0	114	0	0	40	37	0	0	0	36	105	145	0	0	0	0	76	0	58	109
a7fde0fa3b1056cf1181bbdfef270d2f	0	0	200	64	0	0	0	0	0	0	0	0	0	0	0	0	229	803	0	0	0	0	0	0	0	0	0	0	0	0	0	0	0	0
94bb0658f193dd553298aa0b566cc624	0	0	0	0	0	0	0	0	466	827	0	0	0	0	0	0	0	0	0	0	0	0	0	0	0	0	0	0	0	0	0	0	0	0
90a68d34afb3820acff6907ac30d024e	0	0	0	0	0	0	0	0	0	0	0	0	0	0	0	0	0	0	0	0	0	0	0	0	787	500	0	0	0	0	0	0	0	0
1a1ecde770b7a96c7dfa1511e35c3920	0	0	322	84	0	0	0	0	0	0	36	53	56	259	0	0	0	25	0	0	10	58	0	0	0	0	251	43	52	0	0	0	29	8
66788ca05d7d755724247b67233da87b	0	0	191	0	0	0	0	0	0	0	320	0	0	0	0	0	0	0	0	0	554	0	0	0	0	0	0	0	0	0	0	0	0	220
1fac9b421350a22c43605235f71f860d	0	0	0	0	0	0	0	0	0	0	0	0	0	0	0	131	6	0	0	0	0	0	0	0	0	0	9	0	0	0	0	0	0	1125
dbff086338a30cf5e6e91dddc8674e05	0	0	0	0	0	0	0	0	0	0	0	0	0	0	0	0	0	0	0	0	0	0	0	0	0	1265	0	0	0	0	0	0	0	0
ce67494a3e636df233e6856b4968f243	0	0	0	0	0	0	0	0	0	0	0	0	0	0	0	0	0	0	0	0	0	0	0	551	0	0	0	0	0	0	709	0	0	0
048cf2c25257c75737e570124e199783	0	0	346	254	0	0	0	0	0	0	0	0	85	204	0	0	75	67	0	0	0	0	0	0	0	0	0	0	0	0	0	0	160	68
7ea8d56c72324d772c9699e36796a316	62	68	0	8	0	0	15	41	75	369	0	9	3	10	37	175	0	0	0	0	0	0	68	0	0	75	8	0	6	16	0	210	0	0
1ba1d1123cee34021851dadb81d033fe	0	0	37	36	0	0	0	0	0	0	31	260	54	85	0	0	5	8	0	0	0	0	69	0	20	21	28	154	51	120	0	35	170	63
a554b5bba45d9b8fc8a6f0211b63fbe6	0	0	0	0	0	52	962	0	0	0	0	0	0	0	0	0	0	224	0	0	0	0	0	0	0	0	0	0	0	0	0	0	0	0
a15957c828aecabaf62d5bfdb5c0ed0b	0	0	0	0	0	0	0	0	0	0	0	0	0	0	0	0	0	0	0	0	0	0	0	0	0	0	0	0	1069	168	0	0	0	0
5d494dbb9fe8b3d18366fd591e1cd741	0	0	82	144	0	0	73	10	0	0	56	49	71	213	0	0	40	43	34	89	0	0	0	0	14	17	0	0	90	43	0	0	100	67
e2f925d6639efb4ecd801c52dbdce0f6	0	0	151	49	0	0	38	18	0	0	0	0	0	15	0	0	59	71	36	107	0	0	96	0	0	13	61	181	164	97	0	30	20	28
336f453e1c175c4879dcae100fa053df	0	0	0	0	0	0	0	0	0	0	0	0	0	0	0	0	0	0	0	0	186	1041	0	0	0	0	0	0	0	0	0	0	0	0
41b339d84581feffd4b566c6aafcbae0	0	0	0	0	0	0	0	0	0	0	0	0	0	0	0	0	0	0	0	0	0	129	0	0	0	0	0	0	1081	0	0	0	0	0
dcb5e7b7a69eb4c2196b2b928ef54ef2	48	42	54	94	0	0	36	84	0	0	0	0	78	63	0	0	45	32	0	0	0	0	49	0	0	0	166	158	60	50	32	0	60	15
bec9bdee285aace6cafa1707b721e245	67	80	53	7	0	0	17	26	190	35	4	47	50	54	16	44	10	10	41	49	20	27	90	0	6	33	13	23	38	47	14	38	5	0
988890d4798c53b0d18473fde8534105	0	0	668	0	0	0	0	0	0	0	0	0	0	0	0	0	0	0	144	0	0	0	0	0	0	0	165	146	0	23	0	0	0	0
3b0cda68cbb12329116291315025972f	0	0	0	0	0	0	0	0	0	0	0	0	0	0	0	0	0	0	0	0	0	0	0	0	0	0	0	0	549	596	0	0	0	0
4c0e1951d0a963c6072ff17277989471	0	0	0	0	0	0	0	0	0	0	0	0	0	0	0	0	701	437	0	0	0	0	0	0	0	0	0	0	0	0	0	0	0	0
186deff76ae884577e1056f328b424f6	0	0	0	180	0	0	0	205	0	0	0	0	0	0	0	0	135	366	0	0	0	0	0	0	31	219	0	0	0	0	0	0	0	0
6386c3da9c033120703675e6e51c2cfc	0	0	0	0	0	0	0	0	0	0	0	0	0	0	0	0	0	0	0	0	0	0	914	0	0	0	0	0	0	0	0	219	0	0
b306907caa791f6eae0d7ee5b0b74ba9	0	0	177	179	0	0	0	29	81	254	0	0	0	0	0	0	0	0	0	0	0	0	79	0	0	0	88	159	0	0	0	74	0	0
f6cc92dc7bfb08c0d65b828b0eb6dc89	26	53	20	40	0	0	33	41	19	28	112	25	15	22	24	39	42	18	0	0	18	32	32	32	58	30	26	41	30	16	29	9	113	79
4552e245319d4fad4f91f1ccc4996d3a	25	13	201	0	0	0	16	0	14	20	0	0	0	696	8	0	13	0	0	22	7	0	19	0	0	0	47	0	0	0	0	0	0	0
dd7fae267d05760002a186d1b1282a07	0	0	0	0	0	0	0	0	0	0	0	0	0	0	0	0	0	0	0	0	0	0	0	0	0	0	782	313	0	0	0	0	0	0
3fb112d67455a5085632c7b0d931aa88	0	0	0	0	0	0	0	0	1091	0	0	0	0	0	0	0	0	0	0	0	0	0	0	0	0	0	0	0	0	0	0	0	0	0
b6309b06719020018e57a6df116b7e8e	0	0	520	488	0	20	0	0	0	0	0	0	0	0	0	24	38	0	0	0	0	0	0	0	0	0	0	0	0	0	0	0	0	0
ed029db6bf06258b04ddd474fa894ca9	0	0	0	1077	0	0	0	0	0	0	0	0	0	0	0	0	0	0	0	0	0	0	0	0	0	0	0	0	0	0	0	0	0	0
d8d094e0c63b4d853d9b623a3e7b4c76	23	28	0	0	0	0	65	20	83	73	40	79	54	0	46	97	0	0	63	78	28	0	70	14	0	17	134	28	0	0	15	18	0	0
bc7fe050d6f424e3d16e5f8375239361	0	0	0	0	0	23	0	0	0	0	0	0	0	0	0	0	0	0	0	24	0	0	14	0	0	0	695	315	0	0	0	0	0	0
d70af250bb8b2fc5501be5a87fb4a52d	0	0	0	0	0	352	0	0	0	0	0	0	0	0	0	0	0	0	451	266	0	0	0	0	0	0	0	0	0	0	0	0	0	0
a446c9ebc5eba9d3fb873745584ca4d9	0	0	0	0	0	0	317	92	0	0	0	0	45	242	0	0	0	0	0	0	0	0	207	0	0	0	0	0	39	20	0	103	0	0
894c9123ea623d0b3a75f953ec68bbbf	0	0	448	35	0	0	0	0	0	0	0	45	60	34	0	0	34	12	0	0	0	0	0	0	0	23	206	41	35	0	0	0	57	0
336ee9226c9198fd864bab1818b227df	0	0	0	0	0	0	0	0	0	0	22	0	738	155	0	0	0	0	0	0	0	0	0	0	0	0	96	0	0	0	0	0	0	0
432c9fb745f39def02825f6ea6e9a3e0	0	0	0	0	0	0	0	0	0	0	0	0	0	0	0	0	0	0	0	0	0	0	0	0	0	0	0	0	355	656	0	0	0	0
c5a0f64aae1c250d6e585973922a0334	14	25	65	44	0	0	12	0	100	64	0	0	39	71	16	14	0	12	32	92	16	21	68	0	34	43	17	67	29	0	56	56	0	0
42039d57d139487ea73237dd6a7e8484	0	0	0	0	0	0	0	0	0	0	0	0	45	18	338	191	0	0	0	0	0	0	226	0	0	0	0	0	115	0	0	66	0	0
c1186896ccc9fc54bbdbcec4fd7d6c18	0	0	0	0	143	258	0	0	0	0	0	0	0	0	0	0	0	0	149	351	0	0	97	0	0	0	0	0	0	0	0	0	0	0
900de5fa4415412899e27c3c18bbe9d8	0	0	0	0	0	0	0	0	0	0	193	90	0	0	0	0	0	0	0	0	0	0	0	0	0	0	0	0	119	595	0	0	0	0
6b564379e4e1435ba9968c0accdfb261	31	29	36	48	0	0	20	13	92	21	6	34	23	14	35	89	0	77	56	99	15	21	33	0	12	14	23	14	55	30	0	28	12	16
37b92ebd3dbb6384d3024728b3f5df4d	0	0	174	0	0	0	40	31	20	50	0	168	0	0	0	0	0	0	9	70	0	0	0	0	0	65	60	101	15	145	0	0	31	14
bc929664c67c6eab33dd34436ee73db0	0	0	0	24	0	0	32	48	0	0	14	120	28	10	0	0	12	87	20	32	0	0	0	0	77	145	198	28	11	30	0	0	55	22
cd73becfc35fa4eac51d863702b65ce5	21	8	0	0	0	0	0	0	0	0	0	0	0	0	0	0	0	0	0	0	0	23	335	0	8	545	8	0	0	0	0	38	0	0
92940017fc4daa59fbb0ee625eb098c4	0	0	0	0	0	0	0	0	0	0	0	0	121	204	0	0	0	0	109	75	0	0	0	226	0	0	0	0	0	0	251	0	0	0
2fa0f196c473bfece7eb377c855a6dc2	0	0	0	0	0	0	0	0	0	0	0	0	0	0	0	0	0	0	0	0	0	0	0	0	0	0	0	0	158	818	0	0	0	0
b379a28882a239f792559669b58033a9	0	0	109	24	0	0	127	4	0	0	0	0	0	0	525	88	24	6	0	0	0	0	0	0	0	0	0	0	0	0	0	0	32	0
b5813da9ee9b9a3c57b390476a20d58b	0	0	46	94	0	0	0	31	0	0	18	77	17	28	0	0	0	35	27	72	0	0	30	68	17	29	14	31	5	52	0	71	53	119
0f6d4828e8bd0e522174dc59c3bb8897	0	0	280	158	0	0	0	0	0	0	0	0	62	134	0	0	37	89	0	0	0	0	0	0	40	31	72	27	0	0	0	0	0	0
7ee7e0d8b4551421dac8f2acb3a0dd9a	0	0	0	0	0	0	0	0	582	334	0	0	0	0	0	0	0	0	0	0	0	0	0	0	0	0	0	0	0	0	0	0	0	0
97d418e374d1a96b97a506a945fd9f63	0	0	559	354	0	0	0	0	0	0	0	0	0	0	0	0	0	0	0	0	0	0	0	0	0	0	0	0	0	0	0	0	0	0
c580a97945764aed1293adb38e78d331	25	33	16	12	18	21	0	14	69	29	50	0	23	0	93	50	6	17	0	25	0	0	18	30	153	13	0	41	13	11	83	16	0	30
8fc7a83640f3d4cce6944d062b01c3da	0	0	0	0	0	0	0	0	0	0	0	0	42	0	0	0	0	0	351	496	0	0	0	0	0	0	0	0	0	0	0	19	0	0
63ffa9be08e3f51a9ec024925af6f502	0	0	283	507	0	0	0	0	0	0	0	0	0	0	106	11	0	0	0	0	0	0	0	0	0	0	0	0	0	0	0	0	0	0
6b23c3f5603ea10fb39b235aa9bccb51	0	0	0	0	0	0	713	191	0	0	0	0	0	0	0	0	0	0	0	0	0	0	0	0	0	0	0	0	0	0	0	0	0	0
6cf0dd6732d6d84e25a14e0f871b3f79	55	36	378	95	0	0	0	0	0	0	10	98	42	50	0	0	0	0	0	0	0	0	0	0	0	0	76	33	29	0	0	0	0	0
f9f48b6dae73b2b014aa2645bfa8f0c6	0	0	0	0	0	34	0	0	0	103	0	30	0	21	0	0	0	0	0	0	0	0	101	78	38	0	130	248	62	0	53	0	0	0
001ad7a21a17e536e05d6a8ecc5173a4	0	0	570	323	0	0	0	0	0	0	0	0	0	0	0	0	0	0	0	0	0	0	0	0	0	0	0	0	0	0	0	0	0	0
3bc11f9e816839e1466c53394884f45a	18	47	20	25	0	81	53	40	0	0	15	41	19	33	18	21	8	11	13	47	23	0	55	0	17	20	32	57	76	19	0	51	22	6
d2ab037cd22cdc1d459f0e2fe99ebdf4	0	0	0	0	0	0	376	492	0	0	0	0	0	0	0	0	0	0	0	0	0	0	0	0	0	0	0	0	0	0	0	0	0	0
6f286a1785d6863575c327888f1fcc9d	0	0	0	0	0	0	0	0	0	0	0	0	0	0	0	0	0	0	0	0	0	0	0	0	0	0	240	628	0	0	0	0	0	0
4f09e86540d6004daaa207e7f2e9d0bc	0	0	0	0	0	0	0	0	0	0	0	0	0	0	0	0	0	0	606	261	0	0	0	0	0	0	0	0	0	0	0	0	0	0
8d1706f968a899e7eef12e79a74e382c	0	0	0	11	0	0	13	0	0	27	0	58	31	15	23	0	0	0	125	183	25	40	78	0	94	62	37	0	0	0	0	44	0	0
bc1ec9adc3864433ad73b6695d4ebe35	0	0	68	29	0	0	0	0	110	284	0	0	0	0	0	0	0	0	0	0	0	0	0	0	0	0	85	285	0	0	0	0	0	0
abda632d9455f4107c4c079ef22b3d6d	0	0	0	0	0	0	9	7	0	0	0	0	0	0	66	74	0	0	0	0	0	0	0	0	35	85	82	499	0	0	0	0	0	0
a92124d0865dbb2d15689dfb8dfb0ab2	0	0	0	0	0	0	0	0	0	0	414	92	0	0	0	0	0	0	0	0	0	0	0	0	0	0	0	0	0	0	0	0	207	142
5c426eb7af5465c450366248bc9bbc22	0	0	0	0	0	0	0	851	0	0	0	0	0	0	0	0	0	0	0	0	0	0	0	0	0	0	0	0	0	0	0	0	0	0
f928c33c1320e561fd2d0d8beef3a4c5	0	0	87	34	0	0	0	29	0	70	0	0	48	49	63	50	0	0	0	0	0	0	24	0	0	22	64	56	25	97	0	0	89	29
4f375b4d705d39cf5d35b768bcc88b80	0	0	0	0	0	0	0	0	0	0	0	0	0	0	0	0	0	0	0	0	0	689	0	0	0	0	0	0	50	96	0	0	0	0
b1b32a1139e92e26583d756a025e163f	0	0	200	71	0	0	94	10	0	0	0	0	0	38	43	0	0	42	0	0	0	0	0	0	35	105	50	95	0	0	0	0	40	0
5c7059d7d93adc38114814f3021b7df2	0	0	0	0	0	0	0	0	0	0	0	0	0	0	0	0	0	0	0	0	0	0	0	479	0	0	0	0	0	0	328	0	0	0
827ebef73c1dc5a2bbeeca5bb3ce9934	0	0	0	0	0	0	0	0	0	0	0	0	0	0	109	690	0	0	0	0	0	0	0	0	0	0	0	0	0	0	0	0	0	0
1767b27ade3497fc7abbedb5bd25bd0f	0	0	0	0	0	0	0	0	0	0	0	0	0	0	0	0	0	0	0	0	0	0	635	0	0	0	0	0	0	0	0	161	0	0
1b3491827fbe990a2b73e801eaeee073	0	0	454	193	0	0	0	0	0	0	0	0	0	0	0	0	41	100	0	0	0	0	0	0	0	0	0	0	0	0	0	0	0	0
8c35941dbdcddffafb1eab85d4e0d4db	0	0	80	115	0	80	0	0	0	0	0	64	0	76	0	0	0	90	0	0	0	0	0	0	0	105	0	0	0	0	0	0	100	77
fde72f8d084f5b1fd32e00e3ac7fe230	6	0	86	219	0	0	5	0	0	0	6	71	33	44	25	0	5	0	0	0	0	0	39	0	0	0	45	88	42	16	0	21	30	0
d1ec63d7c347c9bcf728febcc1709e57	0	0	0	0	0	0	0	0	0	0	0	0	348	419	0	0	0	0	0	0	0	0	0	0	0	0	0	0	0	0	0	0	0	0
5db98c7e12b6987d293fac06c9072cad	0	0	0	0	0	0	0	0	357	406	0	0	0	0	0	0	0	0	0	0	0	0	0	0	0	0	0	0	0	0	0	0	0	0
4ea0c288c6d1f16c476d43dc83169750	0	0	0	0	0	0	0	0	0	0	0	0	0	0	0	0	314	447	0	0	0	0	0	0	0	0	0	0	0	0	0	0	0	0
55cb87f5c5f69836b930d4181aaa872b	0	0	279	62	0	0	0	0	0	0	0	9	0	0	0	0	113	7	0	0	25	15	0	0	0	0	175	9	0	0	0	0	58	0
cd9cde7b49d5930c331c6179baae32d0	0	0	0	0	124	0	0	0	0	0	0	0	0	0	0	0	0	0	0	0	625	0	0	0	0	0	0	0	0	0	0	0	0	0
35950e2c4e5df296ef29a02d88a59063	0	0	32	50	0	0	57	6	0	0	0	29	0	17	0	0	0	0	0	0	4	0	104	0	3	0	0	67	0	15	0	313	11	39
248bdb35753f2dcc53c0e63526ceb50f	0	0	0	0	0	118	0	0	0	0	0	0	0	0	0	0	288	328	0	0	0	0	0	0	0	0	0	0	0	0	0	0	0	0
98d99f5e042eb13f174b5199d90b1a94	19	0	0	29	0	0	0	0	33	232	0	0	0	0	25	38	0	0	45	64	0	0	87	100	0	0	0	14	0	0	46	0	0	0
b959a89eb77dbfd645ddf0f7be189c95	0	0	0	0	0	0	0	0	0	0	0	0	0	58	0	0	0	0	0	0	0	0	0	0	0	0	458	209	0	0	0	0	0	0
c5546b01a1b158a2728691f83f751b57	0	0	58	0	0	65	39	0	151	62	0	89	37	0	0	78	15	28	0	0	0	0	0	0	41	55	0	0	0	0	0	0	0	0
f4b51fdc9114d43b0626411fa966deee	0	0	0	0	0	0	401	314	0	0	0	0	0	0	0	0	0	0	0	0	0	0	0	0	0	0	0	0	0	0	0	0	0	0
c7f3a37dcb3fe7552493efe86eaaf10c	54	78	0	0	0	0	0	0	89	170	0	0	0	0	56	141	0	0	0	0	0	0	104	0	0	0	0	0	0	0	22	0	0	0
ca59453c4bb1968de1403aa40e4fd13c	0	0	0	0	0	0	0	0	0	0	0	0	26	25	378	39	0	93	0	0	0	0	0	0	0	0	106	47	0	0	0	0	0	0
d996418887a7ab0232ac015f369a57f7	0	0	213	127	0	0	0	0	0	29	0	0	0	0	0	0	6	171	0	0	17	147	0	0	0	0	0	0	0	0	0	0	0	0
e9e0b671a918806acd8c287623f38031	0	0	0	0	0	0	0	0	0	0	0	0	0	0	180	525	0	0	0	0	0	0	0	0	0	0	0	0	0	0	0	0	0	0
63fab3a31f5710fabbb455ce5cbd0c60	0	0	246	0	0	0	0	0	234	0	0	0	0	0	0	0	0	0	0	0	0	0	0	0	0	0	0	0	120	99	0	0	0	0
3ee00918050cadc94a8e156f8792adf2	0	0	0	0	0	0	0	0	0	0	0	0	0	0	0	0	0	0	0	0	0	0	698	0	0	0	0	0	0	0	0	0	0	0
d9be204d6d7beb644931423f9182aeb5	0	0	692	0	0	0	0	0	0	0	0	0	0	0	0	0	0	0	0	0	0	0	0	0	0	0	0	0	0	0	0	0	0	0
ec6deb0ba81014ebefb0992557a44131	0	0	0	0	0	0	13	57	0	0	0	92	0	0	49	105	3	32	0	0	0	0	0	0	0	79	0	0	45	35	0	0	38	137
2f1cf105847ccbbe7256f951eb3718cb	0	0	0	0	0	0	0	0	0	0	0	0	0	0	0	0	0	0	0	0	681	0	0	0	0	0	0	0	0	0	0	0	0	0
fb0996e90c715d822cf8babc3167d25e	0	0	0	0	0	0	0	0	0	0	0	0	0	0	0	674	0	0	0	0	0	0	0	0	0	0	0	0	0	0	0	0	0	0
113a427829fc0020a56c8e3fcd121983	0	0	128	36	0	0	0	0	0	0	0	0	221	94	0	0	0	0	0	0	0	0	121	0	0	0	0	0	0	0	0	72	0	0
8b34ea313bbc8f04a1552032396148b3	0	0	0	0	0	0	0	0	0	0	0	0	0	0	0	0	0	0	0	0	0	0	0	0	559	112	0	0	0	0	0	0	0	0
fc8549282445c282698c336238c88413	0	0	0	0	0	0	345	325	0	0	0	0	0	0	0	0	0	0	0	0	0	0	0	0	0	0	0	0	0	0	0	0	0	0
d518d5a5c9cfb9ce65d9e8659925a62f	0	0	0	0	0	0	293	128	238	0	0	0	0	0	0	0	0	0	0	0	0	0	0	0	0	0	0	0	0	0	0	0	0	0
ce613fa011b0c91976c8dbec8005d63b	0	0	0	0	0	0	0	0	128	529	0	0	0	0	0	0	0	0	0	0	0	0	0	0	0	0	0	0	0	0	0	0	0	0
2e51676e05741a5d420ed8d4312e0fa8	0	0	0	0	0	0	0	0	0	0	0	0	0	0	0	651	0	0	0	0	0	0	0	0	0	0	0	0	0	0	0	0	0	0
86cf448dfd0b196f1fc2c0a7b2ec29d6	0	0	115	12	0	0	17	0	0	10	11	37	0	0	0	0	40	46	0	0	13	3	0	0	28	120	82	54	19	13	0	0	8	17
6cd3702e5f897fa4e8acc99686202f6d	39	33	50	36	0	0	0	0	0	0	0	15	52	41	25	6	17	43	0	0	0	0	44	0	7	65	21	57	24	31	0	36	0	0
2b8e0be8f0608586609930567e173082	0	0	0	0	8	19	45	0	0	0	11	16	0	86	35	0	0	0	51	160	0	0	0	0	0	0	171	0	7	25	0	0	0	0
5f3d98b4380f90d9f6201e3f1802f370	0	0	0	0	0	0	0	0	0	0	0	0	0	0	0	0	0	0	0	631	0	0	0	0	0	0	0	0	0	0	0	0	0	0
8291d3297c3b178d287042f5b5be5af6	0	0	0	0	0	0	0	0	0	0	300	329	0	0	0	0	0	0	0	0	0	0	0	0	0	0	0	0	0	0	0	0	0	0
4037a779c63357e7c1e1557beff82601	0	0	0	0	0	0	0	0	0	0	0	0	0	0	0	0	0	0	0	0	0	629	0	0	0	0	0	0	0	0	0	0	0	0
44a16ce7e05904e1a889b5fd0c844960	0	0	0	0	0	0	0	0	383	237	0	0	0	0	0	0	0	0	0	0	0	0	0	0	0	0	0	0	0	0	0	0	0	0
38ed8bc2b61e0f3051661aba9d6dc167	0	0	0	0	0	0	0	0	0	0	0	0	0	0	0	0	0	0	0	0	0	0	0	0	0	0	325	293	0	0	0	0	0	0
05900b269cebf550f05d51bc7d0a43dd	27	21	48	134	0	0	0	0	71	0	24	19	0	0	17	33	0	0	0	0	0	0	74	0	0	0	8	35	46	42	0	18	0	0
8d606d636d62c916c1bda9dceb3d4dea	0	0	0	0	0	0	0	0	0	0	0	0	0	0	0	0	0	0	0	0	0	0	0	613	0	0	0	0	0	0	0	0	0	0
039f334eed8e82dc8275c444210b123c	0	0	184	4	15	97	0	29	0	0	0	0	0	0	0	28	35	23	0	0	0	120	66	0	0	0	0	0	6	0	0	0	3	0
9ff0d92933f07db05108cc52d7c2b29e	0	0	87	12	0	0	0	11	0	0	11	28	36	95	22	23	16	23	0	0	0	0	0	0	0	0	84	44	17	27	0	0	73	0
9ebd4c9d6f6d7ccf9f41163352090398	0	0	0	0	0	0	0	0	0	0	0	0	0	0	0	0	44	149	0	0	0	0	0	0	0	0	0	0	0	0	0	0	166	243
359dc9f7adae7a7f42fb3c0b09b692c5	0	0	0	11	0	0	0	0	0	0	0	7	0	0	0	0	113	285	0	0	0	0	0	0	0	0	28	24	0	0	0	0	133	0
b2bbfa3ec36ac423f18308e188a3b810	0	0	0	0	0	0	0	0	0	0	0	0	0	0	0	0	272	326	0	0	0	0	0	0	0	0	0	0	0	0	0	0	0	0
0b62e75a0555d1e40b9205287df92e47	0	0	0	0	0	0	0	0	0	0	0	0	0	0	0	0	0	0	294	290	0	0	0	0	0	0	0	0	0	0	0	0	0	0
f7ceddca8f61f538d0bf58aa3c597716	0	0	0	0	0	0	0	0	0	0	0	0	0	0	0	0	0	0	0	0	0	0	0	0	0	323	0	0	18	240	0	0	0	0
ae3e81e36aad12cf9fb3f0a76704c28d	0	0	0	0	0	0	404	176	0	0	0	0	0	0	0	0	0	0	0	0	0	0	0	0	0	0	0	0	0	0	0	0	0	0
c7a35dbb1218d38dad2040ce09077584	0	0	0	0	0	0	0	0	0	0	0	0	0	0	0	0	0	0	0	0	0	0	0	0	574	0	0	0	0	0	0	0	0	0
86f1b68282b71e5068b6e5efe8fd7b03	0	0	0	40	0	0	0	0	357	106	14	21	0	0	0	0	0	0	0	0	0	0	0	0	0	13	0	20	0	0	0	0	0	0
053edfe2aa4e94218de9d35dd95065cf	0	0	212	263	0	0	0	0	0	0	0	0	0	0	0	0	0	0	0	0	0	0	0	0	0	0	37	44	0	0	0	0	12	0
71239dc1db039ceb2b9c2c104e0777d5	0	0	0	0	0	0	0	0	0	0	0	0	0	0	0	0	0	0	0	0	0	0	0	0	0	0	0	0	567	0	0	0	0	0
a164f4b70dc86caf8935c2201c62cf23	0	0	0	0	0	0	0	0	0	0	0	0	0	0	0	0	0	0	0	0	0	0	0	0	0	0	0	0	194	373	0	0	0	0
aa252d8ae3c9f0f24c2ceba99d033568	97	68	0	103	0	0	107	109	0	0	0	0	0	80	0	0	0	0	0	0	0	0	0	0	0	0	0	0	0	0	0	0	0	0
544d6b5dc5d3a757dd3a21977630fcb2	0	0	0	0	0	0	0	0	0	0	0	0	0	0	0	0	0	0	237	325	0	0	0	0	0	0	0	0	0	0	0	0	0	0
932cc69a4b23eb50ebc485ad1c120ba7	0	0	0	0	0	0	0	0	0	0	488	66	0	0	0	0	0	0	0	0	0	0	0	0	0	0	0	0	0	0	0	0	0	0
bb3ac1c80a9e180721bc1e9447054c62	0	0	143	0	56	102	0	0	0	0	0	0	0	0	0	0	0	0	0	0	0	0	0	0	0	0	0	0	0	0	0	0	138	113
c9223d19e3ffa09ac12a9b7b71010513	0	0	0	0	0	0	0	0	0	0	0	0	0	0	0	0	0	0	0	0	0	0	0	0	0	0	0	0	0	0	0	0	441	110
df4e6f5f98726ff2dfc01757f7f81905	0	0	0	0	0	0	0	0	0	0	0	0	0	0	0	0	0	0	0	0	0	0	0	0	0	0	137	410	0	0	0	0	0	0
2e4cc0fd859b5be382d67a3c36962280	0	0	197	20	0	0	0	0	0	0	0	0	0	59	0	0	13	42	0	0	0	0	0	0	0	0	0	0	44	7	0	0	97	65
428bf25111d0e726eb588a58c6239e1d	0	0	0	0	0	0	0	0	13	11	0	0	0	0	26	0	0	0	492	0	0	0	0	0	0	0	0	0	0	0	0	0	0	0
015702c0c7c5f302ebc2b1b13ff0cc28	0	0	0	0	0	0	0	0	0	0	0	0	0	0	0	0	0	0	0	0	0	0	0	0	537	0	0	0	0	0	0	0	0	0
74d9ad5e376f09719b70a4ccbc50d9b7	4	9	0	0	0	2	31	3	0	121	0	13	14	15	0	0	18	22	8	0	0	8	35	0	14	20	10	25	44	85	0	9	26	0
25e42096270c3e40eafad5019ea79b3b	0	0	0	0	0	0	0	0	0	0	0	0	0	0	0	0	0	0	0	0	0	0	0	0	0	0	0	0	0	0	0	536	0	0
45245374941bbb9930c194e409c89cbf	13	17	24	19	0	37	28	34	0	0	0	0	15	22	9	0	0	26	13	12	22	13	23	17	9	50	0	44	9	0	32	25	12	7
562da2a05e953673b4cc3af54cd080f0	0	0	0	0	0	0	0	0	0	0	0	0	0	0	0	0	0	0	0	0	0	0	0	0	362	164	0	0	0	0	0	0	0	0
2d1e5f692b295aae877085ca00bec12d	0	0	0	0	0	0	0	0	0	0	0	0	0	0	0	0	0	0	0	0	0	0	0	0	0	0	49	476	0	0	0	0	0	0
b09fdd1c7a1920a914991f62d8016e84	0	0	0	0	0	0	0	0	0	0	0	0	0	0	0	0	0	0	0	0	0	0	0	0	0	0	440	81	0	0	0	0	0	0
0fe89daa0307ba887976ababa315909d	0	0	519	0	0	0	0	0	0	0	0	0	0	0	0	0	0	0	0	0	0	0	0	0	0	0	0	0	0	0	0	0	0	0
e471ec0b1833dccfb24ed31c094050ce	0	0	0	0	0	0	0	0	203	97	0	0	0	102	116	0	0	0	0	0	0	0	0	0	0	0	0	0	0	0	0	0	0	0
33208bfbb4d3a685e0bf0a29f518fc40	0	0	0	0	0	0	0	0	0	0	0	0	0	0	0	0	0	0	0	0	0	0	0	518	0	0	0	0	0	0	0	0	0	0
31e26e9b53bc5a0762990c1a33a2a861	0	0	0	0	0	0	0	0	0	0	0	0	0	0	0	0	0	0	0	0	0	0	0	0	0	0	226	288	0	0	0	0	0	0
5e6e261422d51357cf6616863758547f	160	147	0	0	0	0	0	0	0	0	0	0	206	0	0	0	0	0	0	0	0	0	0	0	0	0	0	0	0	0	0	0	0	0
bdd539314235162eb13a6822c5d2573c	0	0	0	0	0	0	0	0	0	0	0	0	0	77	0	0	121	95	0	0	0	0	103	0	0	0	0	0	0	0	0	117	0	0
a29d51f213db92695374dc6b50851369	0	0	0	511	0	0	0	0	0	0	0	0	0	0	0	0	0	0	0	0	0	0	0	0	0	0	0	0	0	0	0	0	0	0
9336b5b08bbf76635d6917d9bb1dce44	0	0	0	0	0	0	0	0	0	151	0	0	0	193	0	0	0	0	0	0	0	0	167	0	0	0	0	0	0	0	0	0	0	0
7e05ba604872ed881c14f4956674277e	0	0	362	144	0	0	0	0	0	0	0	0	0	0	0	0	0	0	0	0	0	0	0	0	0	0	0	0	0	0	0	0	0	0
612de391c916ccc64d7d52189db29b33	0	0	65	35	0	23	10	8	0	46	0	0	0	0	23	22	0	0	31	25	45	10	0	0	0	0	0	0	123	38	0	0	0	0
c6776dac322e4c29f2fdc8b94fbb57ec	14	23	0	0	0	0	0	0	0	0	0	69	5	74	18	121	0	0	42	26	0	0	15	0	0	0	61	27	0	0	0	5	0	0
c967d6bae25717f4b431879afe529dab	0	0	0	0	0	104	0	0	0	0	0	0	0	0	215	177	0	0	0	0	0	0	0	0	0	0	0	0	0	0	0	0	0	0
c016bbc9f40c9eaaf948968b16f0415c	217	157	0	0	0	0	0	0	0	0	120	0	0	0	0	0	0	0	0	0	0	0	0	0	0	0	0	0	0	0	0	0	0	0
aa122f6bf9858e02ca9d8e0c54e8031f	0	0	0	0	0	0	0	0	0	0	0	0	0	0	0	0	0	0	0	0	0	0	0	0	0	0	489	0	0	0	0	0	0	0
ef1577c062bf6896612a945ceb5be7d2	0	0	0	0	16	39	126	12	0	0	0	0	114	74	0	0	19	53	0	0	0	0	0	0	0	0	0	0	0	0	0	0	33	0
47b77cdf143c39ef30168fa3a4e018a7	0	0	0	0	0	0	0	0	0	0	11	164	0	0	0	0	0	0	0	0	0	0	0	0	0	0	0	0	0	0	0	0	136	173
fcad570e9dc3f0374dde18ba293049be	0	28	157	22	0	17	8	0	0	7	0	9	8	0	0	13	0	6	0	0	8	0	81	0	0	30	48	6	0	0	0	11	24	0
c66fb84e948bc4bb45b9d040e1e2adc8	0	0	0	0	0	0	0	0	0	0	0	0	0	0	0	0	0	23	0	0	255	205	0	0	0	0	0	0	0	0	0	0	0	0
d7e4e4464054cb04346c49a0e09da240	0	0	478	0	0	0	0	0	0	0	0	0	0	0	0	0	0	0	0	0	0	0	0	0	0	0	0	0	0	0	0	0	0	0
1107895d21874b845c1bd1bad8ac4b8b	0	193	0	0	0	0	0	0	0	0	0	280	0	0	0	0	0	0	0	0	0	0	0	0	0	0	0	0	0	0	0	0	0	0
e75a2b98c1540a88d4aafd85ecaa2735	0	13	59	250	0	0	0	0	0	0	0	17	17	54	0	0	17	0	0	0	0	0	0	0	0	0	7	23	0	10	0	0	0	0
370313a554e83c0aebe4357bed799afb	0	0	0	0	0	0	0	0	0	0	0	0	69	74	31	59	0	0	0	0	0	0	0	0	20	140	38	17	0	0	0	0	14	4
dac652039f0305850c08cd40d134cae7	0	0	78	0	0	0	0	0	0	0	28	81	0	0	0	54	0	53	0	0	0	0	0	0	0	0	0	0	0	76	0	0	90	0
3ef13c0dbbc3de65199d58b0c00253f2	0	0	0	0	0	0	0	0	0	0	0	0	0	0	0	0	0	0	0	0	0	0	0	0	459	0	0	0	0	0	0	0	0	0
06e646861948b95048e3fefb4a07110d	0	0	0	0	0	0	0	0	0	0	0	0	0	0	0	0	0	0	0	0	0	0	0	0	83	376	0	0	0	0	0	0	0	0
4358456660141af397f27ce55d34f1a8	0	0	0	0	0	0	0	0	0	0	0	0	0	0	0	0	0	0	0	0	0	0	0	0	76	380	0	0	0	0	0	0	0	0
371e14b081700ae4e1ce5b9958980226	0	0	0	0	0	0	0	0	0	0	0	0	0	0	0	0	0	0	0	0	0	0	0	0	0	0	395	61	0	0	0	0	0	0
b64669cca71be653ecb00dc7fe32a2f7	0	0	80	86	0	0	0	0	0	0	0	0	0	0	74	0	0	0	0	0	0	0	0	0	0	0	0	19	45	0	0	149	0	0
b5a66b1a6b24212e6ece5530e5e51413	31	0	0	54	0	0	0	0	56	75	0	0	27	35	0	0	0	0	0	0	0	0	0	88	0	0	0	25	0	0	58	0	0	0
e2c567968554d732eb196028f2972d59	141	0	0	0	0	0	0	0	0	0	0	0	0	0	0	0	0	0	0	0	97	52	0	0	0	0	0	0	0	0	0	0	65	90
a6bfd2b052f41ff3049cb07baefb57d0	0	0	0	0	0	0	445	0	0	0	0	0	0	0	0	0	0	0	0	0	0	0	0	0	0	0	0	0	0	0	0	0	0	0
634d4aa1f83fb11538553052fb7a2e8c	0	0	0	0	0	0	0	0	0	0	0	0	194	250	0	0	0	0	0	0	0	0	0	0	0	0	0	0	0	0	0	0	0	0
59dc6c255efad5faac6e5c41b47ffd5f	0	0	0	0	0	0	0	0	0	0	0	0	0	0	0	0	0	0	0	0	0	0	0	297	0	49	0	0	98	0	0	0	0	0
d0e904d30afa57256296d57892d00490	0	92	30	0	0	0	18	0	0	0	0	0	0	102	0	0	0	0	0	0	0	0	0	0	0	0	50	23	10	0	0	118	0	0
a2f12f9b1e1a91a7bbb20727d162e912	0	0	0	0	0	0	0	0	0	0	0	0	0	80	0	0	0	0	0	0	0	0	0	0	0	0	0	0	27	0	0	0	310	24
8b7c9122e14c8ca0d202d227fe716f62	0	0	123	43	0	0	0	0	0	0	19	49	0	0	0	0	16	0	0	0	0	0	0	0	0	0	0	0	0	0	0	0	116	74
a5edf3049a18fb2a79c1b5d5a629e59d	0	0	0	0	0	0	0	0	0	0	0	0	0	0	0	0	0	0	0	0	0	0	243	0	0	0	92	0	0	0	0	101	0	0
fdd5467f5c02aee7f9c296e65452f4ab	0	37	0	0	0	0	0	0	0	0	0	90	37	184	29	37	11	9	0	0	0	0	0	0	0	0	0	0	0	0	0	0	0	0
aebfa50639df412ceb2f3d97b48715ce	0	0	0	0	0	415	0	0	0	0	0	0	0	0	19	0	0	0	0	0	0	0	0	0	0	0	0	0	0	0	0	0	0	0
5fbcbf126e527f666a1a3f95d5225e91	0	0	0	0	0	0	0	0	0	0	0	0	0	0	0	0	0	0	0	0	0	0	0	0	0	65	260	106	0	0	0	0	0	0
d76d436e8268d1c597081025ef5dbe91	0	0	149	32	0	0	0	0	0	0	0	0	0	0	0	0	0	0	0	0	0	0	0	0	0	0	50	139	59	0	0	0	0	0
4e509905133009871ab420834905e679	0	0	0	0	0	0	0	0	0	0	9	62	101	94	0	0	57	101	0	0	0	0	0	0	0	0	0	0	0	0	0	0	0	0
98fd38db3f7bef42ceb04441e0a46987	0	0	0	0	0	0	0	125	0	0	0	0	0	0	0	0	0	0	0	0	0	0	156	0	0	0	0	87	0	0	0	53	0	0
2b5e25755a6f556be0a7239c60658bd2	0	0	111	22	0	0	0	0	0	0	0	0	0	0	10	16	22	16	0	0	0	0	0	0	0	0	82	139	0	0	0	0	0	0
5e66477d1f26baffb3ded7edb6b57e19	0	0	0	0	0	0	0	0	0	0	0	0	0	0	0	0	0	0	0	0	0	0	247	0	0	0	0	0	0	0	0	170	0	0
8df18d369a731af9601d59672729ee19	0	0	0	0	0	0	0	0	0	0	0	0	0	0	0	0	0	0	0	0	413	0	0	0	0	0	0	0	0	0	0	0	0	0
2eb27a8fa4c374d879185b5e4403ec0a	0	0	0	0	0	0	0	0	0	0	0	0	0	0	0	412	0	0	0	0	0	0	0	0	0	0	0	0	0	0	0	0	0	0
336ef1db738e3bd95766b2cef730c1f5	0	17	14	40	0	0	0	0	44	0	0	26	0	28	0	17	0	0	13	0	10	16	16	38	12	0	18	30	0	0	52	20	0	0
cbe0f15d59bd1535d98028eb4bc33f61	95	25	0	3	0	0	0	0	153	32	50	18	6	0	10	0	17	0	0	0	0	0	0	0	0	0	0	0	0	0	0	0	0	0
723aad6cb6eea2c52cd9a8bb8a385ea0	0	0	27	0	0	0	159	72	23	20	0	0	0	0	0	54	0	52	0	0	0	0	0	0	0	0	0	0	0	0	0	0	0	0
3297fbc70d884bf01b0b85c99647d56a	0	0	0	361	0	0	0	0	0	0	0	0	0	0	0	0	29	0	0	0	0	0	0	0	0	0	0	0	14	0	0	0	0	0
e12c2691f9bf02a843a02085faae4f9f	0	0	0	0	0	0	0	0	311	93	0	0	0	0	0	0	0	0	0	0	0	0	0	0	0	0	0	0	0	0	0	0	0	0
09545ecfc4b02e89701c36abc4111f96	227	175	0	0	0	0	0	0	0	0	0	0	0	0	0	0	0	0	0	0	0	0	0	0	0	0	0	0	0	0	0	0	0	0
939138bc9d6270ec44fd1aab871e405f	0	0	0	0	232	0	0	0	0	0	0	0	0	0	0	0	0	0	0	0	0	0	0	0	0	0	49	121	0	0	0	0	0	0
acf0aebd7654080e52ea6b4fb8b126bb	0	0	28	72	0	0	22	11	0	0	0	0	14	145	0	0	0	0	0	0	0	0	0	0	0	41	0	0	30	23	0	0	5	9
c359c49e6520265907aca53c720bf60b	0	0	0	0	0	0	0	0	0	0	97	302	0	0	0	0	0	0	0	0	0	0	0	0	0	0	0	0	0	0	0	0	0	0
f98f6ce17a55b880149ebd1dc39d4ef8	0	0	0	0	0	0	0	0	0	0	0	0	0	0	0	0	0	0	0	0	0	0	0	3	0	0	165	0	216	10	4	0	0	0
395ac89f70ee6591a725fd8863fb18ef	0	0	0	0	0	0	0	0	0	0	0	0	0	0	0	0	0	0	98	298	0	0	0	0	0	0	0	0	0	0	0	0	0	0
d07316808a68488d8b3052f2010268e4	0	0	0	0	0	0	0	0	0	0	0	0	0	0	0	0	0	0	0	0	0	0	0	0	0	0	0	0	0	392	0	0	0	0
97d8443c13dbe325632d27631679b5e3	0	0	260	131	0	0	0	0	0	0	0	0	0	0	0	0	0	0	0	0	0	0	0	0	0	0	0	0	0	0	0	0	0	0
8011761f84daf4c39c703c720677c546	0	0	0	0	0	0	0	0	182	207	0	0	0	0	0	0	0	0	0	0	0	0	0	0	0	0	0	0	0	0	0	0	0	0
968dbfcd6d4104503773ccee45809174	0	0	0	0	0	0	0	0	0	0	0	0	0	0	0	0	0	0	0	0	0	0	0	371	0	0	0	0	0	0	15	0	0	0
6ed20dfc556765a2798dd83ceecfcb2c	0	0	0	0	0	0	0	0	0	0	0	0	0	0	0	0	60	108	0	0	0	0	0	0	0	102	0	0	0	0	0	0	0	112
bdac5e3da7635b2c885790f1c1f83eb7	0	0	0	0	0	0	0	0	0	0	0	0	0	0	0	0	0	0	0	0	0	0	382	0	0	0	0	0	0	0	0	0	0	0
8fbe2b85059d276af2b037b7a87eef4c	0	0	0	0	0	0	0	0	0	0	7	22	0	0	225	0	0	0	0	44	0	0	25	0	0	0	0	0	0	24	0	0	25	5
cecf0c7d75031e6c9b2fc90aaa723e5f	0	0	0	0	0	0	0	0	0	0	0	0	0	0	0	0	0	0	0	0	0	0	0	0	0	0	0	0	234	143	0	0	0	0
1dc47462f8ce95219f1f100dd5995499	19	32	22	164	0	0	0	0	0	0	0	0	0	0	0	0	0	0	64	75	0	0	0	0	0	0	0	0	0	0	0	0	0	0
fa47c5b2cac9b7a0cd37c57c5b256ece	10	0	96	61	0	0	0	3	0	0	0	14	0	65	8	25	3	43	0	0	0	0	0	0	0	0	23	13	10	0	0	0	0	0
acf4ec8167a203c7ee9304266c9bb6d9	0	0	0	0	0	0	0	0	0	0	0	0	0	0	0	0	20	55	0	0	0	0	0	0	0	0	0	0	0	0	0	297	0	0
e507b6dd8afa09f25afd7247aeb7ddf2	0	0	0	0	0	0	0	0	0	0	0	0	0	0	0	0	0	0	25	45	0	0	0	240	0	0	0	0	0	0	62	0	0	0
a1e9b4ede282b23e6b6e23f0619055df	45	0	26	7	0	0	60	14	0	0	41	18	75	18	65	0	0	0	0	0	0	0	0	0	0	0	0	0	0	0	0	0	0	0
5488d3b9d8df8930da2ab00013ccdc39	67	44	0	0	0	0	0	0	0	0	0	0	0	0	0	0	26	77	0	0	75	0	0	0	80	0	0	0	0	0	0	0	0	0
df63adc30ebec49956abc3744766b388	0	0	0	0	0	0	0	0	161	207	0	0	0	0	0	0	0	0	0	0	0	0	0	0	0	0	0	0	0	0	0	0	0	0
078af96562002040c25ede21592fa7d8	0	0	0	0	0	0	0	0	0	0	0	0	0	0	0	0	0	0	0	0	177	190	0	0	0	0	0	0	0	0	0	0	0	0
20cb1bd232e6a55f80eac49bcfa4178a	0	0	28	0	0	0	0	0	25	0	0	0	0	0	14	16	73	0	0	8	18	8	22	4	0	25	28	0	23	0	0	24	27	23
36b220dcd03c7eb9b8c5eba508b171fd	0	0	0	0	0	0	0	0	0	0	366	0	0	0	0	0	0	0	0	0	0	0	0	0	0	0	0	0	0	0	0	0	0	0
8b403bcf81ebb313718139067c25150b	0	0	0	0	0	0	0	0	0	0	127	153	0	0	0	0	0	0	0	0	0	0	0	0	0	86	0	0	0	0	0	0	0	0
f532f3ac99ed5575403602259937f758	16	0	42	150	0	14	12	60	0	39	0	0	0	0	0	18	0	0	0	0	0	0	0	13	0	0	0	0	0	0	0	0	0	0
21aecebd692ab9c98a3753ce92261aaa	0	0	0	0	0	0	0	0	0	0	19	48	0	0	0	0	0	0	0	0	0	0	0	0	16	41	136	104	0	0	0	0	0	0
969991c722faf854e325a7aa58ae6091	0	0	0	0	0	0	0	0	0	0	0	0	0	364	0	0	0	0	0	0	0	0	0	0	0	0	0	0	0	0	0	0	0	0
0d085c62a0e543497cff9c980586193a	0	0	47	311	0	0	0	0	0	0	0	0	0	0	0	0	0	0	0	0	0	0	0	0	0	0	0	0	0	0	0	0	0	0
2f01b675661b3b76524f2c2a66bdef0a	0	0	0	0	0	0	0	0	0	0	0	0	0	0	0	0	0	0	90	194	25	49	0	0	0	0	0	0	0	0	0	0	0	0
cc6bebc4d6065b0c58e4f3a29b091fa7	0	0	0	0	0	0	0	0	0	0	0	0	0	0	0	0	0	0	0	0	0	0	0	0	0	0	96	262	0	0	0	0	0	0
3060327d0866b743e08f00f2eb3518e5	36	0	0	0	0	0	0	0	0	0	29	48	31	61	0	0	5	6	0	0	0	0	0	0	6	43	0	25	34	33	0	0	0	0
208d8d24d1a724e2ee378dc3aa7d7c3d	0	0	0	0	0	0	0	0	0	0	0	357	0	0	0	0	0	0	0	0	0	0	0	0	0	0	0	0	0	0	0	0	0	0
52e414cafc9ad2d644f44db71ab0d0f3	0	0	133	146	0	0	0	0	0	0	0	0	0	0	0	0	0	0	0	0	0	0	0	0	0	0	28	45	0	0	0	0	0	0
49a73503dfc722d0bc65fdae8d7d9239	0	0	43	0	0	0	0	0	36	59	0	26	0	0	0	0	0	0	0	41	0	0	44	49	0	0	0	0	0	0	47	0	0	7
165d9d7b36c20e7279f4aa7aa97351d8	0	0	0	0	0	0	0	0	0	0	0	0	0	0	0	0	79	273	0	0	0	0	0	0	0	0	0	0	0	0	0	0	0	0
3c7bcce8a4d1a4ff032bba073245faf9	0	0	0	0	0	0	0	0	0	0	0	91	0	24	0	0	21	32	0	0	0	0	0	0	17	21	77	20	41	0	0	0	7	0
0c281d85d0bef639c9664689dd408672	0	0	0	0	0	0	0	0	0	0	0	349	0	0	0	0	0	0	0	0	0	0	0	0	0	0	0	0	0	0	0	0	0	0
ea7b67f1a61625aa3537efb4ca850cf5	0	0	0	0	0	0	60	0	0	0	0	0	0	0	0	0	0	0	0	288	0	0	0	0	0	0	0	0	0	0	0	0	0	0
5f554648ce64de614a2b55a1550270f6	0	0	0	0	0	0	59	214	0	0	0	0	0	0	0	0	0	0	0	0	0	74	0	0	0	0	0	0	0	0	0	0	0	0
52d1a525c703bfbec88286a67d0f9d14	16	39	48	44	0	0	0	0	0	0	0	3	61	99	0	0	17	19	0	0	0	0	0	0	0	0	0	0	0	0	0	0	0	0
199bbad84d4466756d443bb22388c969	210	134	0	0	0	0	0	0	0	0	0	0	0	0	0	0	0	0	0	0	0	0	0	0	0	0	0	0	0	0	0	0	0	0
a42ce566b884a35c96cb1d028a7b3b30	0	0	0	104	0	0	0	0	0	0	0	0	24	43	0	0	0	0	0	0	0	0	0	0	0	0	52	118	0	0	0	0	0	0
f22f60ce1051564e30f9ac8db32607a0	0	0	40	10	0	0	0	0	0	0	0	151	0	0	0	0	0	19	0	23	0	0	0	0	0	0	52	16	0	29	0	0	0	0
30d168a8837a3745ddfc951500295bd9	49	15	28	0	0	0	0	0	63	0	68	25	0	0	0	0	0	0	0	0	0	0	51	0	0	0	0	0	39	0	0	0	0	0
3636b05df80fc10e615758593686e705	125	0	0	0	0	0	0	0	0	0	0	0	112	0	101	0	0	0	0	0	0	0	0	0	0	0	0	0	0	0	0	0	0	0
5c4db111b0ee572ff0fad58978c653d6	0	0	0	0	0	337	0	0	0	0	0	0	0	0	0	0	0	0	0	0	0	0	0	0	0	0	0	0	0	0	0	0	0	0
128bc90de6b4622f89b75bca5e816b97	0	108	0	0	0	0	0	0	0	0	0	0	0	0	0	0	51	147	0	0	0	0	0	0	0	0	0	0	0	0	0	0	29	0
4f83768696d3d551b74a4e617fa6627b	0	332	0	0	0	0	0	0	0	0	0	0	0	0	0	0	0	0	0	0	0	0	0	0	0	0	0	0	0	0	0	0	0	0
861a0510f9f776fa6de6d94ac59c9ca1	0	331	0	0	0	0	0	0	0	0	0	0	0	0	0	0	0	0	0	0	0	0	0	0	0	0	0	0	0	0	0	0	0	0
eed0821aa1c9b9b112556f7fdeb85588	0	0	0	0	0	0	0	0	0	0	0	0	0	0	0	0	0	0	0	0	0	0	0	72	0	0	0	0	0	0	257	0	0	0
798f1f80882a8ab17d47ec79b351eb62	0	0	0	0	0	0	0	0	0	0	0	0	0	58	0	0	0	0	72	198	0	0	0	0	0	0	0	0	0	0	0	0	0	0
dee08fb432f9a2faadd839379d8f5aff	43	0	26	0	0	0	17	0	0	0	0	0	0	0	0	0	0	0	33	28	0	0	147	0	0	0	0	20	0	0	0	12	0	0
8ce476199980d10f3598e5f256f2897d	0	0	200	0	0	0	0	0	0	0	0	0	0	0	0	0	0	0	0	0	0	0	0	0	0	0	0	0	0	0	0	122	0	0
2fcb301308b91d4c33e82b0436cd868d	0	0	0	0	0	0	124	194	0	0	0	0	0	0	0	0	0	0	0	0	0	0	0	0	0	0	0	0	0	0	0	0	0	0
0fa47d96467673644668da60c9264fa2	0	0	0	0	0	0	0	0	0	0	0	0	0	0	0	0	39	118	0	0	0	0	159	0	0	0	0	0	0	0	0	0	0	0
1ecb22df90d772648bcb510e1da76ef7	0	0	0	0	0	0	0	314	0	0	0	0	0	0	0	0	0	0	0	0	0	0	0	0	0	0	0	0	0	0	0	0	0	0
09d4582a54965d171c235f198367966c	0	0	0	0	0	0	0	0	0	0	0	0	0	0	0	0	0	0	0	0	0	0	114	0	0	0	0	0	0	0	0	200	0	0
9fc6e306297852089f32f8abbb12e746	0	0	0	0	0	0	0	0	0	0	0	0	0	0	0	0	0	0	0	0	0	0	0	0	0	0	43	264	0	0	0	7	0	0
8b48d6bb18b9f3161ee489be340222cb	0	0	0	0	0	0	0	0	0	0	0	0	0	0	0	0	241	0	0	0	0	0	0	0	0	0	0	72	0	0	0	0	0	0
14df1d9baabc07c1446140f9fb905439	0	21	0	0	0	0	47	17	19	3	7	82	0	19	10	0	0	0	0	5	0	0	40	0	0	29	0	0	0	0	10	0	0	0
0f4b9d9190abeda36e954814499485e1	0	0	0	0	0	0	0	0	0	0	0	0	0	0	0	0	0	0	0	0	0	0	0	0	252	57	0	0	0	0	0	0	0	0
1f7ce6105e69807522e3d3498d749e60	0	0	0	0	0	0	0	138	60	110	0	0	0	0	0	0	0	0	0	0	0	0	0	0	0	0	0	0	0	0	0	0	0	0
063d042f9393e0afcb6dba0086af7458	0	0	0	0	0	0	0	0	0	0	0	0	0	0	0	0	0	0	48	258	0	0	0	0	0	0	0	0	0	0	0	0	0	0
38b72702066380217f0f73c56466df10	0	0	0	0	0	0	0	0	0	0	0	0	0	0	0	0	0	0	0	0	0	0	35	0	0	0	0	0	24	69	0	177	0	0
ee513023f678d5ddd4d1b9d5dab4cc83	0	0	62	33	0	0	0	0	0	0	0	118	0	0	0	0	0	0	0	0	0	0	0	0	0	0	34	15	21	19	0	0	0	0
a41d823d372e004980314b9137f71c7e	0	0	0	0	0	0	110	192	0	0	0	0	0	0	0	0	0	0	0	0	0	0	0	0	0	0	0	0	0	0	0	0	0	0
095564eb965a8a310f8778499fd6fec1	0	0	0	0	0	0	0	0	0	0	0	0	0	0	0	0	0	0	0	0	0	0	0	300	0	0	0	0	0	0	0	0	0	0
171c4168e668b679d7d0b085b36c6503	0	0	0	0	0	0	0	0	0	0	0	0	0	0	0	0	0	0	0	0	0	0	0	0	0	0	0	0	84	216	0	0	0	0
8251afd16002b1da861f9a050e09cf67	0	0	13	7	0	0	17	7	0	0	0	0	17	12	81	29	22	0	7	11	0	0	0	0	9	0	32	22	13	0	0	0	0	0
dc543efd2ecdf9fc8718d9ae707f9e34	0	0	0	0	0	0	0	0	0	0	0	0	0	0	195	63	0	0	0	0	0	0	0	0	0	0	40	0	0	0	0	0	0	0
a8067b6f91db0e2cc34e8b84491a36b4	9	22	0	11	14	0	0	14	14	12	19	0	0	0	57	23	0	13	9	0	6	0	0	0	26	0	0	0	0	15	0	11	0	22
0cc0e4d07eb09f5944cfa1f96c7fceae	0	0	0	0	0	0	0	0	0	0	0	0	0	0	174	123	0	0	0	0	0	0	0	0	0	0	0	0	0	0	0	0	0	0
10af2df8140d2bac6191af93e50a82db	0	0	0	0	0	0	0	0	0	296	0	0	0	0	0	0	0	0	0	0	0	0	0	0	0	0	0	0	0	0	0	0	0	0
8a56be09b801b2d7267ddb20580bd9ce	0	0	0	0	0	0	0	0	121	97	0	0	0	0	0	0	0	0	0	76	0	0	0	0	0	0	0	0	0	0	0	0	0	0
b38d07d30c70bf7d4269f13074113682	67	80	0	0	0	0	0	0	83	0	63	0	0	0	0	0	0	0	0	0	0	0	0	0	0	0	0	0	0	0	0	0	0	0
6054af0ae295fb83af51590be4d01600	0	293	0	0	0	0	0	0	0	0	0	0	0	0	0	0	0	0	0	0	0	0	0	0	0	0	0	0	0	0	0	0	0	0
0807693db033eab5bd5348cd65a90de7	0	0	0	0	0	0	0	0	41	85	0	0	0	0	0	0	0	0	0	0	0	13	49	0	0	0	0	0	0	0	0	102	0	0
6af8e214c7e0c7cf57d96f116cff48b7	0	0	0	0	0	0	0	0	0	0	84	0	0	0	0	0	0	206	0	0	0	0	0	0	0	0	0	0	0	0	0	0	0	0
dee12860da6fe1f464013c2804475c34	0	0	0	120	0	0	0	0	0	0	0	0	67	12	0	0	49	0	0	0	0	0	0	0	0	8	0	33	0	0	0	0	0	0
0323dc51d3ccd3a5156db8fa30f0d30c	0	0	0	0	21	32	0	0	4	0	55	11	0	0	0	0	0	0	39	93	12	0	0	21	0	0	0	0	0	0	0	0	0	0
3f2a0c079083e1e06570869eabc4bf3b	0	0	0	0	0	0	0	0	0	0	0	0	0	0	0	0	0	0	0	0	0	0	0	0	0	0	141	146	0	0	0	0	0	0
99e2d6d27c5406bf6d647a76a81c64d0	0	0	29	0	0	0	0	0	0	0	0	0	0	8	0	0	0	0	0	0	0	0	0	0	0	0	10	0	0	0	0	0	239	0
a252faf12ec6aca955d2b04c97eca166	0	0	0	133	0	0	0	0	0	0	0	0	0	0	0	0	0	0	0	0	0	0	76	0	0	0	0	0	0	0	0	76	0	0
774aba2849da6600c72cf5395d35fe57	0	0	0	0	0	39	0	0	0	0	0	0	0	0	0	0	0	0	0	0	16	42	0	0	11	177	0	0	0	0	0	0	0	0
20d00819ff0b781e56de5de6ac8db59f	0	0	0	0	0	0	0	0	0	0	0	55	0	0	28	18	0	0	0	0	0	0	95	0	0	0	0	0	0	0	0	89	0	0
2bdb996cc82b945b61b3af0b9a5006d2	0	0	0	0	0	0	0	0	0	0	0	0	0	0	0	0	82	183	0	0	0	0	0	0	0	0	0	0	0	0	0	0	19	0
1d5575a0f755c00e5a9083cb51dcefa2	0	0	133	115	0	0	0	0	0	0	0	0	0	0	0	0	0	0	0	0	0	0	0	0	0	0	8	0	27	0	0	0	0	0
d3e314cd68ed36a8e6ff991357d1f92a	0	0	0	0	0	0	0	0	0	0	0	10	20	15	13	8	11	29	0	0	0	0	39	0	0	28	25	27	0	0	0	25	33	0
da545fb3abc16765a573945f763309ba	0	0	0	0	0	0	0	0	0	0	0	0	0	0	0	0	0	0	0	0	0	0	0	143	0	0	0	0	0	0	140	0	0	0
863c7670d6e188bf2ace921f9d1be47e	0	0	0	0	0	0	0	0	0	0	0	0	144	137	0	0	0	0	0	0	0	0	0	0	0	0	0	0	0	0	0	0	0	0
5cee1f4781700be3636f1f9c14b3e035	19	10	14	29	0	0	10	0	0	0	0	0	0	56	6	0	12	0	0	6	0	0	9	0	0	0	62	20	0	14	0	3	10	0
ef71a90149afe8fa2914e8f73d210c8c	0	0	0	0	0	0	0	0	0	0	0	0	0	280	0	0	0	0	0	0	0	0	0	0	0	0	0	0	0	0	0	0	0	0
a72b91242477e45ef8b94e449aa2d22c	0	0	0	0	0	0	0	0	0	0	0	0	0	0	0	0	79	201	0	0	0	0	0	0	0	0	0	0	0	0	0	0	0	0
c0e9d85113d6611bec77681a938c1842	0	0	0	0	0	0	0	0	0	0	0	0	0	0	0	0	0	0	0	0	199	81	0	0	0	0	0	0	0	0	0	0	0	0
bf4b435f7f10a3fdee91e87d5f24a6f7	0	0	0	0	64	50	49	10	0	0	0	0	0	10	10	0	0	0	0	0	0	0	4	0	0	0	72	0	0	8	0	0	0	0
8582a30273277f22ae7aec869ae63d6e	10	10	49	41	0	0	0	0	0	0	0	12	4	9	0	0	0	17	0	0	0	0	59	0	0	0	11	22	16	0	0	16	0	0
a135c6fdd35f41508f53f8cadc89d5e2	0	76	0	0	0	135	0	0	0	0	0	0	0	0	0	0	0	0	0	0	0	0	0	0	0	0	0	0	0	0	0	0	62	0
6a3c64a12dda7f6dc3123af802ee2496	0	0	0	0	181	91	0	0	0	0	0	0	0	0	0	0	0	0	0	0	0	0	0	0	0	0	0	0	0	0	0	0	0	0
2ad421831e83acad65f758aee07a8e81	0	0	104	43	0	0	0	0	0	0	0	0	0	0	0	0	0	0	0	0	0	0	41	0	0	0	45	10	8	14	0	4	0	0
01587fd4bd4bb289280fb5f6e67f1b87	0	0	0	0	22	35	19	0	0	0	28	10	0	15	0	0	33	13	0	0	0	0	0	0	14	22	0	0	29	0	0	0	26	0
9f7cdff37e6d4e7d242d6fae810fdde4	0	0	0	0	0	0	0	0	0	0	0	0	0	0	265	0	0	0	0	0	0	0	0	0	0	0	0	0	0	0	0	0	0	0
f45c88d9920b94cf1bd506bd1382a8db	0	0	0	49	0	0	0	0	0	0	0	0	0	0	0	0	0	0	0	0	0	0	0	0	0	0	0	0	70	145	0	0	0	0
8d90369935a676188ccc1475ed0437e7	0	0	151	31	0	0	0	21	0	0	0	0	0	0	0	0	0	0	0	0	0	0	0	0	0	0	0	0	31	0	0	0	29	0
f2f935c644e9577499c11e8c69bb9a6f	0	0	0	0	0	0	0	263	0	0	0	0	0	0	0	0	0	0	0	0	0	0	0	0	0	0	0	0	0	0	0	0	0	0
c7ac2cbeb860055daaf1a1cd1768f2d2	0	0	0	0	0	0	0	0	0	0	0	0	0	42	0	0	0	27	0	0	0	0	0	0	0	0	34	160	0	0	0	0	0	0
65dff1c27a4ab25382ba9d797a5fb1a7	0	0	0	0	0	0	0	0	0	0	0	0	0	0	0	0	0	0	0	0	0	0	0	176	0	0	0	0	0	0	87	0	0	0
ee4207775be15efebd28aaf2e3056d66	0	9	16	34	0	20	10	0	40	5	0	13	0	0	0	10	0	0	0	37	0	11	0	0	0	27	0	14	0	0	0	16	0	0
514d1fdbe936c5aad02fa89c2baf1181	0	0	0	0	0	0	0	0	0	0	0	36	0	0	11	0	0	0	0	0	12	0	106	20	0	0	0	0	77	0	0	0	0	0
4245da4d7332a65458d07aac81cc7d79	0	0	0	261	0	0	0	0	0	0	0	0	0	0	0	0	0	0	0	0	0	0	0	0	0	0	0	0	0	0	0	0	0	0
057350378a851ead9c121a30a66116b8	0	0	0	0	127	134	0	0	0	0	0	0	0	0	0	0	0	0	0	0	0	0	0	0	0	0	0	0	0	0	0	0	0	0
3789a7a961abcc90705e96b6508afcd9	0	0	0	0	0	0	40	0	0	0	59	25	0	35	14	0	0	0	13	50	0	0	0	0	0	0	20	0	0	5	0	0	0	0
947432ec857b7d9636727f845b12bb97	0	0	0	0	0	0	0	0	0	0	0	0	0	0	0	0	0	0	0	0	0	0	0	0	0	0	0	0	0	261	0	0	0	0
3193a5ed54b6aea340c374edbb50d16f	0	0	0	0	0	0	0	0	0	0	0	0	0	0	0	0	0	0	0	0	0	0	0	0	0	0	0	0	260	0	0	0	0	0
831f1bccce6725074b10af959097e3c3	0	0	23	53	0	0	21	11	0	26	0	0	0	0	0	0	9	12	0	0	0	18	0	39	0	0	0	0	3	13	14	0	11	5
a7606a4d9ed65adde856dfdd0d315021	0	0	0	0	0	0	0	0	0	0	0	0	0	0	0	0	0	0	0	44	0	0	0	0	0	0	155	58	0	0	0	0	0	0
032fc508b2448d5c9a2c38ee32eac993	0	0	0	0	0	0	0	0	0	0	0	0	0	0	0	0	0	0	0	0	0	0	0	0	0	0	0	0	225	32	0	0	0	0
71bae005aaf73d48536039312570d602	0	0	0	0	143	112	0	0	0	0	0	0	0	0	0	0	0	0	0	0	0	0	0	0	0	0	0	0	0	0	0	0	0	0
32d041eb58cacfe05d0f50ff870f3718	0	0	0	254	0	0	0	0	0	0	0	0	0	0	0	0	0	0	0	0	0	0	0	0	0	0	0	0	0	0	0	0	0	0
96b7c01ea20d0dc687aaac3e6e078bea	0	0	0	0	0	0	0	0	0	0	0	0	173	80	0	0	0	0	0	0	0	0	0	0	0	0	0	0	0	0	0	0	0	0
d199eebf3f205d0580adac8475062426	118	24	0	0	0	0	34	69	0	0	0	0	0	0	0	0	0	0	0	0	0	0	0	0	0	0	0	7	0	0	0	0	0	0
41653ae4b1b05acc9de40f08b1d670a3	0	0	0	0	0	0	0	0	0	0	0	0	0	0	0	0	0	0	0	0	0	0	0	0	252	0	0	0	0	0	0	0	0	0
7ca7e2210069f80e52cbc05a2ea7bf2a	0	0	0	0	0	0	0	0	0	0	184	67	0	0	0	0	0	0	0	0	0	0	0	0	0	0	0	0	0	0	0	0	0	0
0103c2f8f561df1da1e28d54ada15adb	0	0	0	0	0	0	0	0	0	0	0	0	0	0	0	0	0	0	0	250	0	0	0	0	0	0	0	0	0	0	0	0	0	0
e340b20280dd0f07b9e3f90f52eb89e0	0	0	0	0	0	0	0	0	0	0	0	0	0	0	0	0	0	0	0	0	142	100	0	0	0	0	0	0	8	0	0	0	0	0
5550903dbd319c438edc410d4eac2ef8	0	0	6	13	0	0	0	76	0	0	0	0	0	0	5	30	6	7	5	0	0	0	0	0	15	15	5	0	0	7	23	11	0	25
3992b9e7a57af841a69eb590e2ff9834	0	0	0	0	0	0	0	0	0	0	0	0	0	0	0	0	21	45	0	0	0	0	0	0	0	0	0	0	0	0	0	0	167	16
935db5e5d2be75dd7c4b63618c34f10d	0	0	0	0	0	0	0	0	0	0	0	0	0	0	0	0	0	0	65	184	0	0	0	0	0	0	0	0	0	0	0	0	0	0
f3b94b5e45b83ef884c6f654552c8938	0	0	27	0	0	16	17	22	0	0	16	13	20	11	0	0	0	0	0	0	0	0	0	0	0	0	0	0	43	24	0	39	0	0
00411fe85c00f5baa9e5c3c71942d75a	0	0	0	0	0	0	0	0	0	0	0	0	0	0	0	0	90	158	0	0	0	0	0	0	0	0	0	0	0	0	0	0	0	0
0d753118876d870011053a4a60e55d3c	0	0	0	0	0	0	0	0	63	25	0	0	17	0	30	0	11	0	0	0	0	0	75	0	0	0	0	0	0	0	0	26	0	0
c16b020930062e5c6dcf7f7a72d64a6a	0	0	4	213	0	0	0	0	0	0	0	0	0	0	0	0	0	0	0	0	0	0	0	0	0	6	15	8	0	0	0	0	0	0
985a1b55b171398e28b353b37b881454	0	0	0	0	0	0	0	0	0	0	0	0	0	0	0	0	75	0	0	171	0	0	0	0	0	0	0	0	0	0	0	0	0	0
4d0970f8f448331bcc16fbd8386b6397	0	0	182	63	0	0	0	0	0	0	0	0	0	0	0	0	0	0	0	0	0	0	0	0	0	0	0	0	0	0	0	0	0	0
de34b670d65314f8f651d8a878b609db	0	0	0	245	0	0	0	0	0	0	0	0	0	0	0	0	0	0	0	0	0	0	0	0	0	0	0	0	0	0	0	0	0	0
760b725a6827a42b6a537a53761ea9ac	0	0	0	0	0	0	0	0	0	0	0	0	0	0	0	0	0	245	0	0	0	0	0	0	0	0	0	0	0	0	0	0	0	0
5fe1725a4184685b9f6d3d9b97f79954	0	0	22	0	0	0	0	0	56	136	0	0	0	0	0	0	0	0	0	15	0	0	0	0	0	0	0	13	0	0	0	0	0	0
b781651724837248b5c16f2a620623c7	0	0	0	0	0	0	0	0	13	0	0	0	0	0	0	0	0	0	0	228	0	0	0	0	0	0	0	0	0	0	0	0	0	0
ade660c48b7a8efc3232d07828f96be4	0	0	0	0	0	0	0	0	0	0	0	0	0	0	0	0	0	240	0	0	0	0	0	0	0	0	0	0	0	0	0	0	0	0
e7441af91dede27f2e6e74d33d3458e3	7	0	26	20	0	0	0	0	0	0	0	0	0	58	0	0	0	0	0	0	0	0	0	0	0	7	56	63	0	0	0	0	0	0
b2166cab4f32509f14b28c602d258dd8	0	28	0	15	20	28	0	0	0	0	0	20	0	0	21	0	9	0	0	0	17	0	0	45	0	0	0	0	12	8	0	14	0	0
4cfc9a340f365f3b0a966ec0281a8fa7	0	0	0	0	0	0	0	237	0	0	0	0	0	0	0	0	0	0	0	0	0	0	0	0	0	0	0	0	0	0	0	0	0	0
5bfa7e3d397aaec5effae91c66539c3f	0	0	0	0	0	0	0	0	0	0	0	0	45	89	0	0	0	0	0	0	0	0	0	0	0	0	30	73	0	0	0	0	0	0
57ca0e1e0f922d5dbe5cd74ede7cd46f	0	0	0	0	0	0	0	0	0	0	0	0	0	0	34	15	0	0	0	0	14	17	0	0	0	0	0	0	131	26	0	0	0	0
49794f395d8bad976e1d4ffa5cecc2aa	0	0	0	0	0	0	0	0	0	0	0	0	0	0	0	0	0	0	0	0	0	0	0	0	0	0	0	0	0	0	0	0	173	63
8cfacb5bd9cffe40452d924dba2f7082	0	0	0	0	0	0	31	8	0	0	0	70	0	13	0	0	37	76	0	0	0	0	0	0	0	0	0	0	0	0	0	0	0	0
850d64fcd27e7b766f6f42123f6d373f	0	0	0	0	0	0	0	0	0	19	0	0	0	0	84	0	0	0	132	0	0	0	0	0	0	0	0	0	0	0	0	0	0	0
50468eb0a10c8631e40c943e7ca28fe1	0	0	0	0	0	0	0	0	0	0	0	0	107	128	0	0	0	0	0	0	0	0	0	0	0	0	0	0	0	0	0	0	0	0
eaa04474bd115337a8951a10feb53251	0	0	30	26	0	0	0	0	0	0	0	0	13	0	0	0	18	110	0	0	0	0	0	0	0	0	0	0	21	15	0	0	0	0
0821b1b2af90f87c91052870b9bb6546	0	0	43	0	0	0	0	0	0	0	18	0	73	14	0	15	30	25	0	0	0	0	0	0	15	0	0	0	0	0	0	0	0	0
7258c5b231e0a3f20eb9d3de51d1b55e	0	0	0	0	0	0	0	0	0	0	0	0	71	43	0	0	0	0	0	0	17	21	0	0	0	0	81	0	0	0	0	0	0	0
06d97435a91d996eb481d96c95aba9f0	0	0	0	0	0	0	0	0	0	0	0	0	0	0	48	185	0	0	0	0	0	0	0	0	0	0	0	0	0	0	0	0	0	0
f70604b8e5b56b77b18a642f4a22d4e0	0	0	0	0	0	0	155	77	0	0	0	0	0	0	0	0	0	0	0	0	0	0	0	0	0	0	0	0	0	0	0	0	0	0
e068d36c55d59109215e8b26f95a24cd	0	0	0	0	0	0	0	0	0	0	0	0	0	0	0	232	0	0	0	0	0	0	0	0	0	0	0	0	0	0	0	0	0	0
c79cc7ebee92b13ac6440495223540e3	0	0	81	39	0	0	9	0	0	0	0	0	0	24	0	0	29	13	0	0	0	0	0	0	0	0	0	0	0	15	8	0	0	13
7a5a5ae22dff435896026b6986498ed1	0	0	0	0	0	0	0	0	0	0	0	0	0	0	0	0	0	0	0	0	0	0	0	0	0	0	0	231	0	0	0	0	0	0
231016043d330f01b6ef2dca1964a8a2	0	0	45	0	0	0	0	0	0	0	0	0	13	26	0	0	0	6	0	0	0	0	33	0	0	0	48	21	0	0	0	22	12	4
d4c3b06832ee30e536f7adc5f1669d68	0	0	0	4	14	26	25	8	0	0	13	42	0	16	4	7	0	0	9	11	0	0	10	0	4	0	37	0	0	0	0	0	0	0
dee6d3575ed4ae4946296fc49b365b3d	0	0	87	14	0	0	0	0	0	0	0	0	13	17	6	0	0	0	0	0	0	0	0	0	0	0	28	46	0	18	0	0	0	0
99ed40ec0d48fdc119275118eb520185	59	57	0	0	0	0	0	0	0	0	0	0	0	0	14	4	0	0	0	0	0	0	0	0	0	0	64	30	0	0	0	0	0	0
1d0a5605acba3a712d9e6dc1a703431b	0	0	0	0	0	0	0	0	6	10	0	0	0	0	0	0	0	0	0	0	0	0	0	179	0	0	0	0	0	0	29	0	0	0
c1ff4c93c4abc3a5adcba7d59188d0e2	0	0	0	0	0	0	0	0	0	0	0	0	0	0	0	0	0	224	0	0	0	0	0	0	0	0	0	0	0	0	0	0	0	0
c1f1e2aae62688525ec2af1e7d78f188	0	0	0	0	0	0	0	0	0	0	0	0	0	0	0	0	0	14	0	0	0	0	0	0	0	0	13	35	63	99	0	0	0	0
b0b4d741d7b5a84b202acab7f1146fda	0	0	0	0	0	0	0	0	0	0	0	0	0	0	0	0	0	0	0	0	0	0	0	0	0	0	18	8	42	60	0	0	16	78
dd3941b07d53ef61233af85d991c28f6	0	0	0	0	0	0	0	0	141	80	0	0	0	0	0	0	0	0	0	0	0	0	0	0	0	0	0	0	0	0	0	0	0	0
b1361d641cd4839ec6e477376bb168c1	64	0	0	0	0	0	0	0	0	0	0	0	0	0	0	0	0	0	98	0	0	0	0	0	0	0	55	0	0	0	0	0	0	0
1f9f99b6bc019b673588ae08af85f936	0	0	0	0	0	0	0	0	0	0	0	216	0	0	0	0	0	0	0	0	0	0	0	0	0	0	0	0	0	0	0	0	0	0
46bcb00bede1b48b391ab0c652aac45e	0	0	0	0	0	0	0	0	0	0	0	0	0	0	0	0	0	0	0	0	0	0	130	0	0	0	0	0	0	0	0	84	0	0
f4a902ba1df08ec4ee889d8facc8932c	0	0	0	0	0	0	0	0	0	0	0	0	0	0	0	0	0	0	0	0	0	0	0	0	0	0	0	0	0	0	0	0	129	85
2b0fad3fb80945f7c49bbe8b45d83b67	0	0	27	66	0	0	0	0	0	0	0	0	0	0	0	0	12	18	0	0	0	0	15	0	0	0	18	48	6	0	0	3	0	0
38641ff668a5df76b8c06c4983927b1f	0	0	0	0	0	0	0	0	0	0	0	0	0	0	0	0	0	0	0	213	0	0	0	0	0	0	0	0	0	0	0	0	0	0
b79df9936fcc512a3cf8b0629c383d7d	0	0	0	0	0	0	0	0	0	0	0	0	0	0	0	0	0	0	0	0	0	0	95	0	0	0	0	0	0	0	0	117	0	0
ff72ee0762cdb8aba9a7fd9cda7fed91	149	42	0	0	0	0	0	0	0	0	20	0	0	0	0	0	0	0	0	0	0	0	0	0	0	0	0	0	0	0	0	0	0	0
4379f138bafbcf7f6599fdca6d1b6cac	46	76	0	0	30	0	0	0	0	0	0	0	0	0	58	0	0	0	0	0	0	0	0	0	0	0	0	0	0	0	0	0	0	0
f27a8a9b85c42498bfaba64cd8053230	0	0	209	0	0	0	0	0	0	0	0	0	0	0	0	0	0	0	0	0	0	0	0	0	0	0	0	0	0	0	0	0	0	0
86a9357c9c4c7dd31b33be69fe982aeb	0	0	0	0	0	0	0	0	0	0	0	0	0	0	0	0	0	0	0	0	0	0	0	0	0	0	0	0	149	60	0	0	0	0
5b93f0569a04a0ae544321d6237497f5	0	0	0	0	0	0	0	0	0	0	0	0	0	0	0	0	0	0	0	0	0	0	0	0	0	0	0	0	0	209	0	0	0	0
8fa0c64b8dff08e1b6bc552ee3f172ba	0	0	204	0	0	0	0	0	0	0	0	0	0	0	0	0	0	0	0	0	0	0	0	0	0	0	0	0	0	0	0	0	0	0
25f9da09884d87c195664d8e583bdd02	0	0	0	0	0	0	0	0	0	0	0	0	0	0	0	0	0	0	0	0	93	108	0	0	0	0	0	0	0	0	0	0	0	0
18971ef480580868ea3090658b0a4be4	0	0	15	15	0	69	0	0	0	0	0	5	47	39	0	0	0	0	0	0	0	0	0	0	0	9	0	0	0	0	0	0	0	0
457cd8e30e964b3cc0fe026c5eb4be25	198	0	0	0	0	0	0	0	0	0	0	0	0	0	0	0	0	0	0	0	0	0	0	0	0	0	0	0	0	0	0	0	0	0
6578b2ee4415097b5be96d8f3dc0da74	0	0	0	0	0	0	0	0	0	0	0	0	0	0	0	0	0	0	0	0	0	0	0	0	68	130	0	0	0	0	0	0	0	0
0c5099ac9ccc9b3e3eedaaba45c5f0d7	0	0	0	0	0	0	0	0	0	0	0	0	0	0	0	0	0	0	0	0	0	0	0	0	0	0	196	0	0	0	0	0	0	0
6a8522d6a5f7be2b5ab2cab9796b2291	0	0	0	0	0	0	0	0	0	0	0	0	0	0	0	0	0	0	0	0	0	0	0	0	0	0	196	0	0	0	0	0	0	0
6c321e9e0adbc35b76071f98a1c4cfd6	0	0	0	0	0	0	0	0	0	0	0	0	0	0	0	0	0	0	0	0	0	0	0	0	0	0	0	0	0	0	0	196	0	0
451254788d45c2f75ddafce0febc4644	0	0	0	0	0	68	7	0	0	0	0	0	0	0	0	0	0	0	0	0	0	0	72	0	0	9	0	0	0	0	0	38	0	0
b20e6f032bf459240a48a1781cf52a10	0	0	0	0	0	0	0	0	0	0	0	0	194	0	0	0	0	0	0	0	0	0	0	0	0	0	0	0	0	0	0	0	0	0
a49d5e7ba96abe66295b29abead5336b	0	0	0	0	0	0	9	20	0	0	0	0	0	0	0	0	0	0	0	0	78	86	0	0	0	0	0	0	0	0	0	0	0	0
a819a879b7d3d5d7c0f8d381f1a67b1e	0	0	0	0	0	0	0	0	0	0	0	0	0	0	0	0	0	0	0	193	0	0	0	0	0	0	0	0	0	0	0	0	0	0
9b50930c75dc92471b9f8a01cb831907	0	0	0	0	0	0	0	0	0	0	73	118	0	0	0	0	0	0	0	0	0	0	0	0	0	0	0	0	0	0	0	0	0	0
5246f505a341005d0f3513ab60828daa	0	0	0	0	0	0	0	0	0	0	0	0	0	0	0	0	0	0	0	0	0	0	99	0	0	0	0	0	0	0	0	91	0	0
b8570b4da7c75871cde72bd8fa921f7f	0	189	0	0	0	0	0	0	0	0	0	0	0	0	0	0	0	0	0	0	0	0	0	0	0	0	0	0	0	0	0	0	0	0
565cda9ff6ffaf1aa07e46266536ddd3	0	0	0	0	0	0	0	188	0	0	0	0	0	0	0	0	0	0	0	0	0	0	0	0	0	0	0	0	0	0	0	0	0	0
8a00db0a2d378a451d9adc276865e6c5	0	0	0	0	0	0	0	0	0	0	0	0	0	0	0	0	0	0	0	0	0	0	0	0	0	0	0	0	133	54	0	0	0	0
d64d98b1a5dd2f4dd75a446d1f4715b0	0	0	8	4	0	0	0	0	0	0	6	41	0	0	0	0	0	0	0	0	0	0	100	0	0	0	0	0	6	0	0	20	0	0
c0756fbfce32b57c079dcb40b231e164	0	0	0	0	0	0	0	0	21	38	0	0	0	0	0	37	0	0	13	28	0	0	0	0	0	0	26	22	0	0	0	0	0	0
c11e4d856a9b403340c17ad897f9d7b9	6	8	8	70	0	0	0	0	0	0	0	0	29	43	0	0	7	11	0	0	0	0	0	0	0	0	0	0	0	0	0	0	2	0
c299e567fac77ce08b26cc42b0f8a222	0	0	12	21	0	0	0	0	0	0	0	12	3	20	0	0	0	0	0	0	7	0	20	18	0	0	0	0	0	0	47	24	0	0
07bb3f816dc15f1cdf08e8a228258d19	0	0	0	0	0	0	0	0	0	0	0	0	0	0	0	0	0	0	0	0	184	0	0	0	0	0	0	0	0	0	0	0	0	0
5b47598337dcae0572d8571ab49a4f48	0	0	0	0	0	0	0	0	0	0	0	0	0	0	0	0	0	0	0	0	0	0	0	0	0	0	0	0	123	61	0	0	0	0
10d2ff5bbd71f5cb1bf60bf1edfb78b5	7	0	23	0	0	0	10	0	0	0	0	15	17	18	13	0	0	0	0	0	0	6	12	0	0	0	29	0	10	0	0	0	16	7
b5cc7634b428ef64850f8aa4827346b9	0	4	28	6	0	0	17	0	40	5	0	0	7	48	7	0	0	0	0	0	0	0	15	0	0	0	0	0	0	3	0	3	0	0
0505ffd2615551fde6414b9f5b9917f7	0	0	29	21	0	0	0	0	11	8	0	18	0	11	0	0	0	17	0	0	0	0	0	0	0	33	13	20	0	0	0	0	0	0
a699c722baf123556343c2c4c44f5896	0	0	16	0	0	0	0	0	0	0	0	0	0	0	0	0	37	51	0	0	0	0	0	0	14	0	8	0	0	7	0	0	29	19
2990f37983317b669804869f891fa203	0	0	46	0	0	0	25	0	109	0	0	0	0	0	0	0	0	0	0	0	0	0	0	0	0	0	0	0	0	0	0	0	0	0
d77e7148857caf0bf020f0387e75227e	0	0	0	0	0	18	54	0	0	0	0	0	0	0	59	0	0	0	0	0	0	0	0	0	0	0	49	0	0	0	0	0	0	0
e650f144b431923aa179d22c2a828094	0	0	0	0	0	0	0	0	19	22	0	0	0	0	0	30	0	0	17	46	0	0	45	0	0	0	0	0	0	0	0	0	0	0
0d3286a8bfbe683a56494cec4789411d	0	0	0	0	0	0	0	0	0	0	0	75	0	0	0	0	0	0	0	0	0	34	16	0	0	0	15	0	0	0	0	39	0	0
9ea6e5931cc66ac707ff910091662285	0	0	0	0	0	0	0	0	0	0	0	0	0	0	0	0	0	0	0	0	0	0	0	0	0	27	46	106	0	0	0	0	0	0
6f9e4e703a868a4a7da6a46c026abed9	0	0	0	178	0	0	0	0	0	0	0	0	0	0	0	0	0	0	0	0	0	0	0	0	0	0	0	0	0	0	0	0	0	0
04544d7eea1b265b460434640e61c484	0	0	0	0	0	0	0	0	0	0	0	0	0	0	0	178	0	0	0	0	0	0	0	0	0	0	0	0	0	0	0	0	0	0
f68d4be7d9a7057c04d0a4c6dd972dc6	0	0	0	0	0	0	0	0	0	0	0	0	0	0	0	0	0	0	0	0	0	0	0	0	0	0	0	0	60	118	0	0	0	0
c89a127b7ae1b99ad2a58e57b7d25fcf	18	159	0	0	0	0	0	0	0	0	0	0	0	0	0	0	0	0	0	0	0	0	0	0	0	0	0	0	0	0	0	0	0	0
a9c0e16747c3be9e560597948d701450	0	0	0	0	0	0	0	0	0	0	0	0	0	0	0	0	0	0	0	0	0	0	0	0	70	0	0	0	0	0	0	107	0	0
1e59982eaf460793ba3bf3571d091fbe	2	6	0	0	0	0	0	0	6	23	0	0	0	0	128	0	0	0	11	0	0	0	0	0	0	0	0	0	0	0	0	0	0	0
0cc8e1c55761e5f2ed645ea4f0dd88a9	0	0	12	0	0	0	0	0	0	0	12	32	5	0	0	0	0	27	7	15	0	16	0	0	0	11	17	0	0	0	0	10	12	0
e49637a7811c1aad8ff4375e0abd53f3	0	0	0	0	0	0	0	0	0	76	0	0	0	0	0	0	0	0	100	0	0	0	0	0	0	0	0	0	0	0	0	0	0	0
e849af349c6e2a0ac245821da23456b1	0	0	0	0	0	0	0	0	0	0	0	0	0	0	0	0	0	0	77	99	0	0	0	0	0	0	0	0	0	0	0	0	0	0
14a2c5a9fc021156c82ff71543d68270	0	0	0	0	0	0	0	0	0	0	0	175	0	0	0	0	0	0	0	0	0	0	0	0	0	0	0	0	0	0	0	0	0	0
a34302d0f51080095b2dc97b10a0d407	0	0	0	60	0	0	0	0	22	0	0	0	9	0	0	0	23	18	15	5	0	0	5	0	0	0	16	0	0	0	0	0	0	0
96dc7ce973255132c0dbd5cb3930148e	0	0	0	0	0	0	173	0	0	0	0	0	0	0	0	0	0	0	0	0	0	0	0	0	0	0	0	0	0	0	0	0	0	0
67f28a71d1be1dff84eb4dc38d6794c5	0	0	0	0	0	0	71	102	0	0	0	0	0	0	0	0	0	0	0	0	0	0	0	0	0	0	0	0	0	0	0	0	0	0
13ac6c8303b2b8c552ec665542168a7b	172	0	0	0	0	0	0	0	0	0	0	0	0	0	0	0	0	0	0	0	0	0	0	0	0	0	0	0	0	0	0	0	0	0
1541aa365617dcef362ad95f98a6e74d	0	0	172	0	0	0	0	0	0	0	0	0	0	0	0	0	0	0	0	0	0	0	0	0	0	0	0	0	0	0	0	0	0	0
8c53a5a49b63424a71dc7d9d06312559	0	0	0	50	0	0	0	0	0	0	0	53	10	16	0	0	0	0	0	0	0	0	0	0	0	0	23	11	3	6	0	0	0	0
b24914c65785506a49b598ec2398673a	0	0	0	58	0	0	0	0	0	0	0	0	0	0	0	0	0	0	0	0	8	0	0	0	0	0	0	0	0	0	104	0	0	0
11edc23e79b74dbdd4c09b6faf2ab089	18	28	0	0	0	0	0	0	0	0	13	16	0	0	0	16	0	0	0	0	12	17	16	0	0	0	0	7	0	10	0	14	0	0
412685a694dc4820ab58340b25475e5c	0	0	0	0	0	0	59	106	0	0	0	0	0	0	0	0	0	0	0	0	0	0	0	0	0	0	0	0	0	0	0	0	0	0
5bb8757730d631d0f4015570a46a658f	0	0	0	0	0	0	0	0	0	0	0	0	0	0	0	0	0	0	0	0	0	0	0	0	165	0	0	0	0	0	0	0	0	0
be07491f5aeffb9c71745e68c86755c2	0	0	0	0	0	0	0	0	0	0	0	0	0	0	0	0	0	0	75	89	0	0	0	0	0	0	0	0	0	0	0	0	0	0
3facd0702e3e2d4f2d0587cf3f24fa58	3	0	24	26	0	0	0	0	0	22	0	0	12	9	0	2	4	7	0	0	4	0	0	0	4	4	22	17	0	0	0	0	0	3
9fd51f6d077ae049bb6a1b242c8ffc09	0	0	0	141	0	0	0	0	0	0	0	0	0	0	0	0	0	0	0	0	0	0	0	0	0	0	0	0	0	3	0	0	16	0
7e4a35eba87c872fc1bf8d9fc72b8443	0	0	0	0	0	0	0	0	0	0	0	0	0	0	0	0	160	0	0	0	0	0	0	0	0	0	0	0	0	0	0	0	0	0
1ddaad572a81a7ac4072e4e5a2b1f757	0	0	0	0	0	0	0	0	0	0	0	0	68	90	0	0	0	0	0	0	0	0	0	0	0	0	0	0	0	0	0	0	0	0
4ea839dfac472cc062b192b82e222bd5	0	0	0	0	0	0	0	0	157	0	0	0	0	0	0	0	0	0	0	0	0	0	0	0	0	0	0	0	0	0	0	0	0	0
78a91a87bced8d6467e4e50e31c6c000	0	0	0	153	0	0	0	0	0	0	0	0	0	3	0	0	0	0	0	0	0	0	0	0	0	0	0	0	0	0	0	0	0	0
d6e5756ccae4894e4bc1289895f09774	0	0	0	0	0	0	0	0	0	0	0	0	153	0	0	0	0	0	0	0	0	0	0	0	0	0	0	0	0	0	0	0	0	0
56f05c48a4a7f5fde308261fd9376768	0	152	0	0	0	0	0	0	0	0	0	0	0	0	0	0	0	0	0	0	0	0	0	0	0	0	0	0	0	0	0	0	0	0
e253ac7e598ac3b65021a73de01c7d87	0	0	0	0	0	0	0	0	0	0	0	0	0	0	0	0	0	152	0	0	0	0	0	0	0	0	0	0	0	0	0	0	0	0
ab25651774e34e1bbc1142bff0bb6e88	0	0	0	0	0	0	0	0	0	0	0	0	0	0	0	0	0	0	0	0	152	0	0	0	0	0	0	0	0	0	0	0	0	0
b534bf5a3130b47b42a5723da7620fd0	0	0	0	0	0	0	0	0	0	0	0	0	0	0	0	0	0	0	0	0	0	0	152	0	0	0	0	0	0	0	0	0	0	0
477a352ad442c3216fa0fc7f0be863c7	0	0	0	0	0	0	0	0	0	0	0	0	0	0	0	0	0	0	0	0	0	0	53	0	0	0	0	0	0	0	0	99	0	0
c5ec2b7662e7ff0dce36e90684b785fe	0	0	0	0	0	0	0	0	0	0	0	0	0	151	0	0	0	0	0	0	0	0	0	0	0	0	0	0	0	0	0	0	0	0
e50fe0dcf028e9cb81d67650f3abb466	0	0	0	0	0	0	0	0	0	0	0	0	0	0	0	0	0	0	0	0	0	0	34	0	0	0	0	0	0	0	0	117	0	0
dbc16d68170aa667372ad12c7644a661	0	0	0	0	0	0	0	0	0	0	0	0	0	0	0	0	0	0	0	150	0	0	0	0	0	0	0	0	0	0	0	0	0	0
90c959ac0b166bd8dad071ced352d5f7	0	0	0	0	0	0	0	0	0	0	0	0	0	0	0	0	0	0	0	0	0	0	0	76	0	0	0	0	0	0	74	0	0	0
311a6c26aca27f1ca7f91f484b3cae8c	149	0	0	0	0	0	0	0	0	0	0	0	0	0	0	0	0	0	0	0	0	0	0	0	0	0	0	0	0	0	0	0	0	0
32980061a7815aa62ee04b7a076022dc	0	0	0	0	0	12	0	0	41	12	0	0	15	0	0	0	0	0	0	0	43	11	15	0	0	0	0	0	0	0	0	0	0	0
d3d4af7bcaed08235611297a7bfc713a	0	0	0	0	0	0	0	0	0	0	0	0	0	0	0	0	0	0	0	0	0	0	0	0	0	0	0	0	56	93	0	0	0	0
b05362d62e7d556fecde4681985e8e03	0	0	0	0	17	0	11	13	0	0	9	0	0	0	28	0	0	0	0	5	0	0	0	0	0	0	63	0	2	0	0	0	0	0
59cb4262e7735e40877bb49dbc5eea2c	0	0	0	0	0	0	0	0	0	0	0	0	0	0	0	0	0	0	0	0	0	0	0	130	0	0	0	0	0	0	18	0	0	0
3cc68f685a50a2bab467bba6dc5c3453	0	0	0	0	147	0	0	0	0	0	0	0	0	0	0	0	0	0	0	0	0	0	0	0	0	0	0	0	0	0	0	0	0	0
497f92b8a152f813daae67c3d2fbaa95	0	0	0	0	0	0	0	0	0	0	0	0	0	0	0	0	147	0	0	0	0	0	0	0	0	0	0	0	0	0	0	0	0	0
e3627838a1343704071f54021c0debb5	0	0	146	0	0	0	0	0	0	0	0	0	0	0	0	0	0	0	0	0	0	0	0	0	0	0	0	0	0	0	0	0	0	0
babfc09fd92ab1beb9c4da2ac54b7947	0	0	41	0	0	0	0	0	0	0	0	0	0	0	0	0	32	0	0	0	0	0	0	0	0	0	16	33	0	0	0	0	20	0
316b376ca2e599f0893f0eb930558c98	0	0	0	21	0	0	0	0	0	0	0	0	0	0	0	0	0	0	0	0	0	0	0	0	0	0	18	0	57	46	0	0	0	0
2789cd149f2d05e1e9abf077940dd93a	0	0	0	0	0	0	0	0	0	0	0	0	0	0	0	0	0	0	0	0	142	0	0	0	0	0	0	0	0	0	0	0	0	0
a93f24640f3854ad2ed4c98f9652bad0	0	0	18	0	0	0	8	0	0	0	0	15	9	58	4	0	0	0	0	0	0	0	5	0	0	0	0	0	0	0	0	0	23	0
69f05d828a8c1909cb221ecd2a08be20	0	0	0	0	0	0	0	0	0	0	0	0	0	0	7	0	0	0	0	0	0	0	133	0	0	0	0	0	0	0	0	0	0	0
81a456af6ca39340a33a2dc8ee5c3f98	0	0	0	139	0	0	0	0	0	0	0	0	0	0	0	0	0	0	0	0	0	0	0	0	0	0	0	0	0	0	0	0	0	0
344541e69b75231764815ccffcc0920b	0	0	0	0	0	0	0	0	75	63	0	0	0	0	0	0	0	0	0	0	0	0	0	0	0	0	0	0	0	0	0	0	0	0
3ec1e2404b61048abead92a21658874b	0	0	0	0	0	0	0	0	0	138	0	0	0	0	0	0	0	0	0	0	0	0	0	0	0	0	0	0	0	0	0	0	0	0
d4dd629a90455f7465ac6b06a02d4b5a	0	0	28	6	0	0	0	0	0	14	0	0	0	15	0	0	0	11	0	0	0	15	0	0	0	0	0	0	0	48	0	0	0	0
338f44075ad7742ffd85801cb22faff4	0	0	0	0	0	0	0	0	48	89	0	0	0	0	0	0	0	0	0	0	0	0	0	0	0	0	0	0	0	0	0	0	0	0
3b31c72adb5994bb005876850ebfdde9	0	0	0	0	0	0	0	0	0	0	0	0	0	136	0	0	0	0	0	0	0	0	0	0	0	0	0	0	0	0	0	0	0	0
f9ac02bedc1b4c694a014b8c63d6806d	0	6	0	0	0	0	0	0	103	20	0	0	0	0	0	0	0	0	0	0	0	6	0	0	0	0	0	0	0	0	0	0	0	0
f489975685054e8de792b4ecf5776e26	0	4	0	7	11	15	0	0	11	8	0	0	0	0	12	8	0	9	0	0	0	0	0	13	0	0	0	0	0	7	11	0	9	10
80274634452838dd5e9eb7873534b210	0	0	0	0	0	0	0	0	0	135	0	0	0	0	0	0	0	0	0	0	0	0	0	0	0	0	0	0	0	0	0	0	0	0
6591ca76db868a3d4a0566016636ec8b	0	0	11	10	0	0	0	0	0	0	0	39	41	0	11	0	0	22	0	0	0	0	0	0	0	0	0	0	0	0	0	0	0	0
f2434b1be630d1967019f880c6870ddc	0	0	0	0	0	0	0	0	0	0	0	134	0	0	0	0	0	0	0	0	0	0	0	0	0	0	0	0	0	0	0	0	0	0
cca2aee9e27c0ffd22333f3973d4eac9	132	0	0	0	0	0	0	0	0	0	0	0	0	0	0	0	0	0	0	0	0	0	0	0	0	0	0	0	0	0	0	0	0	0
1ff511e69f7ae851b1e2f2fc984f3127	0	0	13	0	0	7	7	3	0	0	8	8	7	10	0	0	0	0	0	7	0	11	7	0	4	7	10	4	0	0	0	10	0	9
8e9f17120fe5efe3af3051adefa48196	0	0	10	8	0	0	0	0	0	0	0	0	19	26	0	0	0	0	0	0	0	0	0	0	0	0	37	19	9	4	0	0	0	0
4437232238a91eacebff071b8352c23d	0	6	0	0	4	25	0	15	0	9	0	0	0	0	4	53	0	0	0	0	0	0	0	0	0	0	0	0	0	0	0	15	0	0
446db28ac0b2c900bbf94c184e6f4b74	0	0	47	57	0	0	0	0	0	0	0	0	0	0	0	0	0	0	0	0	0	0	0	0	0	0	7	20	0	0	0	0	0	0
[truncated: 62 more rows]
