# Supplementary material for: Human gut microbiome changes during a 10 week Randomised Control Trial for micronutrient supplementation in children with attention deficit hyperactivity disorder
Source: Sci Rep. 2019 Jul 12;9:10128. doi: 10.1038/s41598-019-46146-3 (PMC6625977; doi:10.1038/s41598-019-46146-3)
Supplement: Supplementary file 3 [file 41598_2019_46146_MOESM3_ESM.csv]

Feature ID	Taxon	Confidence
0014d4dc3f8accc93e89b0ce5da240d3	k__Bacteria; p__Firmicutes; c__Clostridia; o__Clostridiales; f__Ruminococcaceae; g__Ruminococcus; s__	0.999520688
001ad7a21a17e536e05d6a8ecc5173a4	k__Bacteria	0.945810651
001baa91b22ce24bf67201c0baba2e3d	k__Bacteria	0.903696244
001ed1314d60a591da70327889c3f9a6	k__Bacteria; p__Firmicutes; c__Clostridia; o__Clostridiales; f__Ruminococcaceae; g__Ruminococcus; s__	0.97513548
003be5f3cb9bc93986307cf45d84a774	k__Bacteria	0.888045611
003e9d6bc2f2bbd38536cdaacd1faa96	Unassigned	0.883683735
00411fe85c00f5baa9e5c3c71942d75a	k__Bacteria	0.918591322
00417cc4b5beabdd923f649ccd9e20a8	k__Bacteria; p__Firmicutes; c__Clostridia; o__Clostridiales; f__Lachnospiraceae; g__[Ruminococcus]; s__	0.994646525
0045984222f6ff6a5381c74b1fad35b7	k__Bacteria	0.999990273
004b3b031115e0615abfd4b3ce7f492e	k__Bacteria; p__Firmicutes; c__Clostridia; o__Clostridiales; f__Lachnospiraceae; g__; s__	0.88182627
00553860617995f8993c12caf87d95f8	k__Bacteria; p__Proteobacteria; c__Gammaproteobacteria; o__Enterobacteriales; f__Enterobacteriaceae; g__Salmonella; s__enterica	0.820696561
0056c8e6d8112b948746f2ff94223707	k__Bacteria	0.907020316
005b7835e43212751300f1c9be5b880d	Unassigned	0.889975333
006738976c52abb8cecdae479fa04bb0	k__Bacteria; p__Firmicutes; c__Clostridia; o__Clostridiales; f__Ruminococcaceae; g__; s__	0.985545743
0074ee01704faa0abe04b0e244acae81	k__Bacteria; p__Bacteroidetes; c__Bacteroidia; o__Bacteroidales; f__S24-7; g__; s__	0.999997438
007e6b0db2f1c3178f1fe1b01c57334a	Unassigned	0.888494832
00839c1bb6f8c8e4539b2d774275e885	k__Bacteria; p__Firmicutes; c__Clostridia; o__Clostridiales; f__Ruminococcaceae; g__; s__	0.952769684
008b3e0f0aad652aefc5859c6f902e00	k__Bacteria	0.919037604
0090341337096db76665df09c60d3c0b	k__Bacteria; p__Actinobacteria; c__Coriobacteriia; o__Coriobacteriales; f__Coriobacteriaceae; g__Collinsella; s__stercoris	0.999737314
0096069a425db1ca557d3eb0ff5ea4fa	k__Bacteria; p__Firmicutes; c__Clostridia; o__Clostridiales; f__Christensenellaceae; g__; s__	0.959190354
00d0f94c69ac4997336da8d4ab900afd	Unassigned	0.865335147
00df734b9efc0bf90f57a1f2cda90f9d	k__Bacteria; p__Firmicutes; c__Clostridia; o__Clostridiales; f__; g__; s__	0.900668471
00eb3fb5eb6d6fdf32f47dbb18d75b2c	k__Bacteria	0.901477442
00f2f6c520a5a18c7a957412041e0a39	Unassigned	0.874716936
010119aba004884efb70fc6b9a4bb74c	Unassigned	0.86933596
0103c2f8f561df1da1e28d54ada15adb	k__Bacteria	0.877265707
0106a9a13d669125cf023c250705cf44	k__Bacteria	0.91497613
0111fadb636d89fca598353301243633	k__Bacteria	0.914742566
011da09444730f7b955970c01c27e145	Unassigned	0.854603359
01245a6e8553ee4a851228af724edd62	k__Bacteria; p__Proteobacteria; c__Alphaproteobacteria; o__Rhizobiales; f__Bradyrhizobiaceae	0.999999939
015702c0c7c5f302ebc2b1b13ff0cc28	Unassigned	0.861766908
01587fd4bd4bb289280fb5f6e67f1b87	k__Bacteria	0.904292554
0192254b9fccd431466550ab8187fd95	k__Bacteria; p__Proteobacteria; c__Betaproteobacteria; o__Burkholderiales; f__Alcaligenaceae; g__Sutterella; s__	0.999997172
019d71f630a0d36939ea2c5c15e103ae	k__Bacteria; p__Firmicutes; c__Clostridia; o__Clostridiales	0.798325267
01b4b3fa0da7b2f7d51102736dac6bae	k__Bacteria; p__Firmicutes; c__Clostridia; o__Clostridiales; f__[Tissierellaceae]; g__Peptoniphilus; s__	0.999998783
01b75b183bb1cb834571cec1532cfa2b	k__Bacteria; p__Firmicutes; c__Clostridia; o__Clostridiales; f__Gracilibacteraceae; g__; s__	0.71348493
01bd2044643cf6e64698272863e3d0fc	Unassigned	0.882398584
01c472fcf704f076f4a5fc06b2115bcb	k__Bacteria; p__Actinobacteria; c__Actinobacteria; o__Actinomycetales; f__Actinomycetaceae; g__Actinomyces; s__	0.999891917
02042ee426348d2b9fa696273265f82e	k__Bacteria	0.90369466
0207fb57f8db904c4d4256a14610773b	k__Bacteria	0.931041046
0216aa93680978cf5a0b9cf53c91c861	k__Bacteria	0.901079523
023c1511ccac0150ba4a1b196d45ea29	k__Bacteria; p__Firmicutes; c__Clostridia; o__Clostridiales	0.971390783
023f6bf6905bec57ff5d7e7028ff9dab	Unassigned	0.871812646
02474e80dd310e389db790258adf1e0a	k__Bacteria; p__Firmicutes; c__Clostridia; o__Clostridiales; f__Lachnospiraceae; g__; s__	0.788128024
0255bf55f29acdbe549c275f33e1f5b0	k__Bacteria; p__Firmicutes; c__Clostridia; o__Clostridiales; f__Ruminococcaceae; g__Oscillospira; s__	0.998668302
028c0ad7732ba44a4f950ff7c1743893	Unassigned	0.909334715
028c99d1cd0acc4ceb767b2f946c090c	k__Bacteria	0.925395049
029f2a458ac7c2833f7f17cb693273c2	k__Bacteria	0.926141106
02a0ca0ba7dd4e45db3c6ccbe44e0662	Unassigned	0.895361593
02a38907c492deb2544e420b7c273876	k__Bacteria; p__Firmicutes; c__Clostridia; o__Clostridiales; f__Ruminococcaceae; g__; s__	0.999728872
02d5ad36fd9c1c244c7374d185277a01	k__Bacteria; p__Bacteroidetes; c__Bacteroidia; o__Bacteroidales; f__Prevotellaceae; g__Prevotella; s__copri	0.987410069
02dc3c0046f0bb839fe5e40f7c4b702c	k__Bacteria	0.932858344
02e31f73e9e493a72dd28697716eb3f4	k__Bacteria	0.901547021
02fc22fb78ad1fc4a5f6c2413d2a2b82	k__Bacteria; p__Firmicutes; c__Clostridia; o__Clostridiales; f__Ruminococcaceae; g__Oscillospira; s__	0.993612928
03137455878cd1ed5dbbb5a96f3ad120	k__Bacteria; p__Proteobacteria; c__Betaproteobacteria; o__Burkholderiales; f__Alcaligenaceae; g__Sutterella; s__	0.999987226
0316a968124554c38cb129149087f773	k__Bacteria; p__Bacteroidetes; c__Bacteroidia; o__Bacteroidales; f__Bacteroidaceae; g__Bacteroides; s__uniformis	0.998932217
031b773a92e5bb759ead1a478bb626ba	k__Bacteria; p__Firmicutes; c__Clostridia; o__Clostridiales; f__Lachnospiraceae; g__; s__	0.842111829
0323dc51d3ccd3a5156db8fa30f0d30c	k__Bacteria	0.932791405
032fc508b2448d5c9a2c38ee32eac993	Unassigned	0.892774701
0332b20e32a6519fad565a995638fc7e	Unassigned	0.868373028
0335debc5fc760477791bb2c88fb3045	k__Bacteria; p__Firmicutes; c__Clostridia; o__Clostridiales; f__Clostridiaceae; g__Clostridium; s__	0.716212298
033fdb613af185b48593d253fb03caa1	Unassigned	0.877006865
0345269234004c5428a97093d97ad591	Unassigned	0.883471441
034d8559bad953836843d4f5ccea86f7	k__Bacteria	0.920430243
034df3523a4802062f4307e2a331a599	k__Bacteria; p__Firmicutes; c__Erysipelotrichi; o__Erysipelotrichales; f__Erysipelotrichaceae; g__RFN20; s__	0.904584051
034e072b329944cbda9433b65b215008	k__Bacteria	0.900458241
0352140de1fb3f72ee365fe905c725a4	k__Bacteria	0.892348556
035f2b56bf8da40072034b168b9a783c	Unassigned	0.829574253
038b15a29903398c04cc6103a01e0a26	k__Bacteria	0.911182592
039f334eed8e82dc8275c444210b123c	Unassigned	0.909538773
03a75908aa41c6586e7c07969d252c19	k__Bacteria; p__Bacteroidetes; c__Bacteroidia; o__Bacteroidales; f__S24-7; g__; s__	0.999999283
03b47c785bc7293b01267b610c82244e	k__Bacteria; p__Firmicutes; c__Clostridia; o__Clostridiales; f__Lachnospiraceae; g__; s__	0.778082191
03b630973c2c11e5ee6d993470031dd5	k__Bacteria; p__Bacteroidetes; c__Bacteroidia; o__Bacteroidales; f__Prevotellaceae; g__Prevotella; s__	0.999976663
03cbb214bb8dafd24bf5f73b8c2c860b	k__Bacteria; p__Firmicutes; c__Clostridia; o__Clostridiales; f__; g__; s__	0.905261393
03cc1734a217a0e782db79623a424488	Unassigned	0.874480863
03cecbc8edce1e2bf2276823655d3167	Unassigned	0.848092566
03e4884059b759f2bbe532cb4fd58c38	k__Bacteria; p__Firmicutes; c__Clostridia; o__Clostridiales	0.956262049
03f2dfd3803cc82ac6f4c3404ddc4691	k__Bacteria; p__Firmicutes; c__Clostridia; o__Clostridiales; f__Ruminococcaceae; g__; s__	0.982708431
03f4d1cbdc37fe03fe0f6312561f0f19	k__Bacteria	0.912186632
03f52f778509190629e1a9c2beaf4a41	k__Bacteria; p__Firmicutes; c__Clostridia; o__Clostridiales; f__Lachnospiraceae; g__Coprococcus	0.837233859
041d690188ec26aa5dab496d27a51f45	k__Bacteria; p__Firmicutes; c__Clostridia; o__Clostridiales; f__Lachnospiraceae; g__; s__	0.935585625
044e91121a2d97684573921e9b351374	k__Bacteria; p__Firmicutes; c__Clostridia; o__Clostridiales; f__Ruminococcaceae; g__Oscillospira; s__	0.999918686
04544d7eea1b265b460434640e61c484	Unassigned	0.888602159
0462bb59db5bdba1425ae5f83f2fc4b3	k__Bacteria; p__Firmicutes; c__Clostridia; o__Clostridiales; f__Lachnospiraceae; g__Roseburia; s__faecis	0.85856144
047c3a5e152738235633d2c3eee13b89	k__Bacteria; p__Firmicutes; c__Clostridia; o__Clostridiales; f__Ruminococcaceae; g__Ruminococcus; s__	0.997235531
048cf2c25257c75737e570124e199783	Unassigned	0.907459439
04a812eacb48836b03d8eef1325f8dd9	k__Bacteria; p__Firmicutes; c__Clostridia; o__Clostridiales; f__Lachnospiraceae	0.738354207
04be57cc468b50e15e22e37a454f37fb	k__Bacteria	0.904894027
04d24817095eded52098a51d26d6c426	Unassigned	0.89961456
04de6ade699799f8e3e0b11835d69c01	k__Bacteria	0.907746621
04ee51759a4e38e743bc9a5fb677a2bd	k__Bacteria; p__Bacteroidetes; c__Bacteroidia; o__Bacteroidales; f__Prevotellaceae; g__; s__	0.901451901
04f453770a2072bbbb5e9c75a89a7ae6	k__Bacteria; p__Firmicutes; c__Clostridia; o__Clostridiales; f__Clostridiaceae; g__Sarcina; s__	0.999923954
0505ffd2615551fde6414b9f5b9917f7	k__Bacteria	0.8781181
05362c1e6db17b82d266a9280cda0f2e	k__Bacteria; p__Bacteroidetes; c__Bacteroidia; o__Bacteroidales; f__Rikenellaceae	0.994004672
053b833ac1df8872a7358fade1505e2a	k__Bacteria; p__Firmicutes; c__Clostridia; o__Clostridiales; f__Ruminococcaceae; g__Ruminococcus; s__	0.997194598
053edfe2aa4e94218de9d35dd95065cf	k__Bacteria	0.891305816
0543ae4ae52a55c86a0d973628a9a8c7	k__Bacteria	0.936393001
05590b78331ecdbbea9dae823220906b	k__Bacteria; p__Firmicutes; c__Clostridia; o__Clostridiales; f__Christensenellaceae; g__; s__	0.999960463
056a31703a299c396352b4c9875ded62	k__Bacteria; p__Firmicutes; c__Clostridia; o__Clostridiales; f__Clostridiaceae; g__; s__	0.997946062
057350378a851ead9c121a30a66116b8	Unassigned	0.887152678
057c4db828f8ba84f3cc68845f2cd522	k__Bacteria	0.925196241
05900b269cebf550f05d51bc7d0a43dd	k__Bacteria	0.912820215
05a428919a09171103dc8dfbf55016f5	k__Bacteria	0.938879465
05b6b03abe0e41c7127ad244afc12f1a	k__Bacteria; p__Firmicutes; c__Clostridia; o__Clostridiales; f__Veillonellaceae; g__Phascolarctobacterium; s__	0.999999869
05b81f7d3ecb0719fe57b5932b23a498	k__Bacteria; p__Firmicutes; c__Clostridia; o__Clostridiales; f__Veillonellaceae; g__Megasphaera; s__	1
05d5d55bb48e48df56f3efdd3744c174	k__Bacteria; p__Firmicutes; c__Clostridia; o__Clostridiales; f__; g__; s__	0.9999969
05de514a04e42e3d9fdfcdcef3b2f35e	k__Bacteria; p__Firmicutes; c__Clostridia; o__Clostridiales; f__Christensenellaceae; g__; s__	0.996617322
05e39561277d5e8dcbd633d3e4eba017	k__Bacteria; p__Firmicutes; c__Clostridia; o__Clostridiales; f__Ruminococcaceae	0.999003926
05e4198763f0020aaeee5d20413df1ac	k__Bacteria; p__Firmicutes; c__Erysipelotrichi; o__Erysipelotrichales; f__Erysipelotrichaceae; g__Coprobacillus; s__	0.999995637
05e4e1465515c08b66643443f3004cd8	k__Bacteria; p__Firmicutes; c__Clostridia; o__Clostridiales; f__Ruminococcaceae; g__; s__	0.995248755
05e72ff1eadaaa419b64bd5d1f6a6995	k__Bacteria; p__Firmicutes; c__Clostridia; o__Clostridiales; f__Christensenellaceae; g__; s__	0.990317874
05ecd04119b1e47a8e7ee31fe6f8cee3	k__Bacteria	0.907606524
05edeccf3a64752e837772680c1762a5	k__Bacteria; p__Firmicutes; c__Clostridia; o__Clostridiales; f__[Tissierellaceae]; g__WAL_1855D; s__	1
05fae37d0ee74e9de8538403e9d552dd	k__Bacteria; p__Firmicutes; c__Clostridia; o__Clostridiales; f__; g__; s__	0.999995523
0604880bb38309bd400e9a04d6ee1b9b	k__Bacteria; p__Firmicutes; c__Clostridia; o__Clostridiales; f__Christensenellaceae; g__; s__	0.997457076
061b02ea1fc1731f494a829cb955f913	k__Bacteria; p__Firmicutes; c__Clostridia; o__Clostridiales; f__Ruminococcaceae; g__Ruminococcus; s__	0.996898109
06287615ccd0798fe4e55c63f9727627	Unassigned	0.874945466
0631f5b43945fe78d1caeea27b75587e	k__Bacteria; p__Proteobacteria; c__Gammaproteobacteria; o__Pasteurellales; f__Pasteurellaceae; g__Haemophilus	0.999973114
063d042f9393e0afcb6dba0086af7458	k__Bacteria	0.909312627
063eddd5c78d37308b308bb46189b263	k__Bacteria	0.903547281
066bb5447100b3df56828e9ce559381f	k__Bacteria	0.92059915
06771beaf68c8b88e4f635427b9d5a86	k__Bacteria; p__Bacteroidetes; c__Bacteroidia; o__Bacteroidales; f__Bacteroidaceae; g__Bacteroides; s__ovatus	0.99998932
0679910749d42435658e725214c6e1bd	k__Bacteria	0.91351312
067e1c8597b54dbee80b7225f02cc0b7	k__Bacteria; p__Actinobacteria; c__Actinobacteria; o__Bifidobacteriales; f__Bifidobacteriaceae; g__Bifidobacterium; s__	0.997803734
0680e189ff4a2f6f52155b9c60d4267c	k__Bacteria	0.927908308
0690f88672093038a3a67247e8cf9e9d	Unassigned	0.892197024
069518bae38decabc110af22c718dfa5	k__Bacteria; p__Firmicutes; c__Clostridia; o__Clostridiales; f__; g__; s__	0.954990067
06d6bd34a9790825c70d9b1284511f5d	k__Bacteria	0.896404319
06d97435a91d996eb481d96c95aba9f0	Unassigned	0.822219344
06e646861948b95048e3fefb4a07110d	k__Bacteria	0.920847764
0701a6a869e8589ff41b09b8316ea86f	k__Bacteria; p__Firmicutes; c__Clostridia; o__Clostridiales; f__Ruminococcaceae; g__; s__	0.998959527
070ad2554f63693f952955ef03a7927b	k__Bacteria; p__Firmicutes; c__Clostridia; o__Clostridiales; f__Ruminococcaceae; g__; s__	0.982404654
0718f6c0318325f7e6c171656d0f2072	k__Bacteria	0.911652853
073a96baa4e8df7f75e66a7ce2254c4a	k__Bacteria	0.907500377
07432ec3d76609171e64980b02884482	k__Bacteria; p__Actinobacteria; c__Coriobacteriia; o__Coriobacteriales; f__Coriobacteriaceae; g__Adlercreutzia; s__	0.999836193
07434b4b86fab101cf65cce40ee262dc	k__Bacteria; p__Firmicutes; c__Clostridia; o__Clostridiales; f__Veillonellaceae; g__Veillonella	1
074eb1121ba09b0859e68543cd262ce7	k__Bacteria; p__Firmicutes; c__Clostridia; o__Clostridiales; f__Ruminococcaceae; g__Ruminococcus; s__	0.998616719
07818fdc863d02eaa86e3b6a90e7c173	k__Bacteria; p__Firmicutes; c__Clostridia; o__Clostridiales; f__Ruminococcaceae	0.974447502
0785fd75d389567adae429067223ddb7	k__Bacteria; p__Bacteroidetes	0.875046093
078af96562002040c25ede21592fa7d8	k__Bacteria	0.922115478
079beebab953aa4b16d5cda598a371d5	Unassigned	0.896759794
07aae6a494f0f0a6b928c7421c489c5c	k__Bacteria; p__Firmicutes; c__Clostridia; o__Clostridiales; f__Ruminococcaceae; g__Anaerotruncus; s__	0.88657029
07acb12e65777c3dfe2aaf0a3e4f900b	k__Bacteria; p__Firmicutes; c__Clostridia; o__Clostridiales; f__Ruminococcaceae; g__; s__	0.804280622
07b90123d113dcbefc90caace18a2455	k__Bacteria; p__Firmicutes; c__Clostridia; o__Clostridiales; f__Syntrophomonadaceae; g__Syntrophomonas; s__	0.998352939
07bb3f816dc15f1cdf08e8a228258d19	k__Bacteria	0.878993292
07c7f1d31bb4c306dc6a4b0fa6b2e719	k__Bacteria; p__Firmicutes; c__Clostridia; o__Clostridiales; f__Ruminococcaceae; g__Oscillospira; s__	0.996391329
07d90ea1bf49967c7b5f6e9053286a4e	k__Bacteria	0.935589252
07f45611e5a18ad51d15e4f7036a6a66	k__Bacteria; p__Firmicutes; c__Clostridia; o__Clostridiales; f__Ruminococcaceae; g__Ruminococcus; s__	0.999804678
07fd3b6eff244161e3625ca6a244e100	k__Bacteria	0.999999901
0807693db033eab5bd5348cd65a90de7	k__Bacteria	0.906291579
0808ff5684fbeffaee205d1e1ba86a3d	k__Bacteria	0.889545806
0818e58379ee3b047695b729e99cd121	k__Bacteria; p__Bacteroidetes; c__Bacteroidia; o__Bacteroidales; f__Rikenellaceae; g__; s__	0.999999759
0821b1b2af90f87c91052870b9bb6546	k__Bacteria	0.935503605
082e9c6055f2bd9947b69a1febfc6f90	k__Bacteria	0.9293849
08432293a65fbe2257204f92bcc8df8e	k__Bacteria; p__Firmicutes; c__Clostridia; o__Clostridiales; f__; g__; s__	0.961308429
084c3c0b7cb6bca928e2c08a768e72e3	k__Bacteria	0.889544148
08514b1fe0bbdca0dc772e7624f4369b	k__Bacteria; p__Firmicutes; c__Clostridia; o__Clostridiales; f__Lachnospiraceae; g__Oribacterium; s__	0.999009454
085d86ef48c2eb10f23c8ba070c5286e	k__Bacteria; p__Firmicutes; c__Clostridia; o__Clostridiales; f__Veillonellaceae; g__Dialister; s__	0.999999901
085e936191ade9a9e50d24e850b3c75c	k__Bacteria; p__Firmicutes; c__Clostridia; o__Clostridiales; f__Ruminococcaceae; g__; s__	0.999606524
086e9b68398b38445b38fb8fdbcfd0cb	k__Bacteria; p__Proteobacteria; c__Alphaproteobacteria; o__RF32; f__; g__; s__	0.999757835
0873b3eabe6cc7fcdd3b983013a60270	Unassigned	0.883011095
087a8c27040ebcf8af773670b56255cc	k__Bacteria; p__Firmicutes; c__Clostridia; o__Clostridiales; f__Christensenellaceae; g__; s__	0.990449671
089f07f1fae317e16c91eea2b2eaa7ee	k__Bacteria	0.908119039
08cc1164afc7aaf55acf9dfdf57af80a	k__Bacteria; p__Firmicutes; c__Bacilli; o__Lactobacillales	0.7728624
08d4dca08fbe26513baa60fb9dd8feff	k__Bacteria	0.904952274
08dc2b9191b8d0da662928461e9d053d	k__Bacteria; p__Firmicutes; c__Clostridia; o__Clostridiales; f__Clostridiaceae; g__SMB53; s__	0.97302327
08e083c20b4c70fcf38f29f0d3d53513	k__Bacteria	0.923321614
08fc2745fb21959853ba0e0d2d9d59b3	k__Bacteria; p__Firmicutes; c__Clostridia; o__Clostridiales; f__Lachnospiraceae; g__Pseudobutyrivibrio; s__	0.871921804
0903de33cb3ae6f284c893ffca67c31a	Unassigned	0.895994433
09094f6a367577f2c3045879017272a8	k__Bacteria; p__Firmicutes; c__Clostridia; o__Clostridiales; f__Ruminococcaceae; g__Ruminococcus; s__	0.992837535
0941e003d7e0a32563079aebe11e4ef3	Unassigned	0.901866486
09545ecfc4b02e89701c36abc4111f96	k__Bacteria	0.908889004
095564eb965a8a310f8778499fd6fec1	k__Bacteria	0.894800009
0989541c47ee688aba32f5ffceac6de4	k__Bacteria; p__Actinobacteria; c__Coriobacteriia; o__Coriobacteriales; f__Coriobacteriaceae; g__Adlercreutzia; s__	0.834209598
0991021b514022115b849006e58a77c8	k__Bacteria	0.876535594
09998f0c416209063ce6bbaa99a011c8	k__Bacteria; p__Firmicutes; c__Clostridia; o__Clostridiales; f__Lachnospiraceae; g__Dorea; s__formicigenerans	0.998156897
099e4bc7608328f12a1c52cafc766614	k__Bacteria; p__Firmicutes; c__Clostridia; o__Clostridiales; f__; g__; s__	0.938663974
09b2762f9294b8b6e00daca3acefaffd	k__Bacteria; p__Proteobacteria; c__Gammaproteobacteria; o__Enterobacteriales; f__Enterobacteriaceae; g__Klebsiella; s__	0.99663503
09c67d4fcc76e8a030214a0d4288712c	k__Bacteria; p__Firmicutes; c__Clostridia; o__Clostridiales; f__Lachnospiraceae; g__Blautia; s__	0.973497902
09d4582a54965d171c235f198367966c	k__Bacteria	0.89502713
09d856f3768a06bd24a520d97f4953d2	k__Bacteria	0.877488706
09da1764f6e50c2e0f6eb53d6ce52d2d	Unassigned	0.858886039
09ea073658fb7c5696887384fd3c0268	k__Bacteria; p__Firmicutes; c__Bacilli; o__Lactobacillales; f__Streptococcaceae; g__Streptococcus; s__	0.99838576
0a01c7e4cb5b5a18c8394b82eb82806d	k__Bacteria; p__Proteobacteria; c__Betaproteobacteria; o__Burkholderiales; f__Burkholderiaceae; g__Lautropia; s__	0.999999052
0a0726274e5de7c3556027a50e81ef28	k__Bacteria; p__Firmicutes; c__Clostridia; o__Clostridiales; f__Ruminococcaceae; g__; s__	0.999094004
0a1d1a5b7210c0fc0d927e4bcbef30f1	k__Bacteria; p__Firmicutes; c__Clostridia; o__Clostridiales; f__; g__; s__	0.999993873
0a265de8de9ccd3133dc0d2f4b0ba913	k__Bacteria; p__Bacteroidetes; c__Bacteroidia; o__Bacteroidales; f__[Barnesiellaceae]; g__; s__	0.999999367
0a27adb41744171756731816e3c3f234	k__Bacteria; p__Actinobacteria; c__Coriobacteriia; o__Coriobacteriales; f__Coriobacteriaceae; g__; s__	0.951721608
0a35664cec3c91f1cac5394d89917eb9	k__Bacteria; p__Firmicutes; c__Clostridia; o__Clostridiales; f__[Mogibacteriaceae]; g__; s__	0.995401878
0a47473eed3d31c2a28a81752d0d6e78	k__Bacteria	0.877935497
0a4b8a6e5b70c75e4716a1b4bb496596	k__Bacteria; p__Firmicutes; c__Clostridia; o__Clostridiales; f__Ruminococcaceae; g__; s__	0.999916333
0a509b87b3ea4a5822ebeff35d262afe	k__Bacteria; p__Firmicutes; c__Erysipelotrichi; o__Erysipelotrichales; f__Erysipelotrichaceae; g__[Eubacterium]; s__biforme	0.9999895
0a5113707c6f32c009989e257bab6208	k__Bacteria; p__Firmicutes; c__Clostridia; o__Clostridiales; f__Lachnospiraceae; g__Coprococcus; s__catus	0.997194117
0a64d4ead508a0f7c583f13d39eaff1b	k__Bacteria; p__Firmicutes; c__Clostridia; o__Clostridiales; f__Ruminococcaceae; g__; s__	0.998096375
0a7c1a9e91d61b9d9272cea65f89d1e5	Unassigned	0.835379317
0a840aa61dd3711049aff90ba8a76db5	k__Bacteria; p__Bacteroidetes; c__Bacteroidia; o__Bacteroidales; f__[Odoribacteraceae]; g__Butyricimonas; s__	1
0a8910b83df40b7c13f5261524f7cf6c	Unassigned	0.847043662
0a89704824c2c27549df9ef8ead8b24b	k__Bacteria; p__Bacteroidetes; c__Bacteroidia; o__Bacteroidales; f__[Barnesiellaceae]; g__; s__	0.999999935
0a8d18d224b25965dbae26f16b12e5af	k__Bacteria; p__Firmicutes; c__Clostridia; o__Clostridiales; f__; g__; s__	0.948732743
0ab4e46e7735a9d1f9d98d0667cf0d6e	k__Bacteria; p__Firmicutes; c__Clostridia; o__Clostridiales; f__Ruminococcaceae; g__; s__	0.999999978
0abe89f88e19d77ebe23f89d5c9c6963	k__Bacteria	0.932477137
0ac89f40365e20b96796864b748d55cf	k__Bacteria	0.887604157
0ac96b3d7c4ae60bddc4aafbcdd7aa27	k__Bacteria	0.884642525
0adb0f9950219c6dea7de8a3fea935ef	k__Bacteria; p__Actinobacteria; c__Coriobacteriia; o__Coriobacteriales; f__Coriobacteriaceae; g__Collinsella; s__	0.981931521
0ae160258855528e91f317f8a388f7c2	k__Bacteria; p__Firmicutes; c__Clostridia; o__Clostridiales; f__Ruminococcaceae; g__; s__	0.852830485
0ae9bee94933221e873949ee2405e6e3	k__Bacteria; p__Firmicutes; c__Clostridia; o__Clostridiales	0.999999384
0b004b52ddfd3b98600291076e7b2331	k__Bacteria; p__Actinobacteria; c__Coriobacteriia; o__Coriobacteriales; f__Coriobacteriaceae; g__Slackia; s__	1
0b0f6277ef914bb2a4ff923d8ac06c61	k__Bacteria	0.902111469
0b19d65364154b69a80b6b81bdab99b0	k__Bacteria; p__Firmicutes; c__Bacilli; o__Lactobacillales; f__Lactobacillaceae; g__Lactobacillus; s__zeae	0.999999987
0b37f4185f1f32bac6b70373bb1a6f19	k__Bacteria; p__Firmicutes; c__Clostridia; o__Clostridiales; f__Ruminococcaceae; g__; s__	0.985680741
0b5172d5b2c01057a6863e9c2d9f0061	k__Bacteria	0.91646169
0b5601d1d76287605967300d06235cac	k__Bacteria; p__Firmicutes; c__Clostridia; o__Clostridiales; f__Ruminococcaceae	0.787538975
0b587f9262c45fbb86f053f914e9da9b	k__Bacteria; p__Proteobacteria; c__Epsilonproteobacteria; o__Campylobacterales; f__Campylobacteraceae; g__Campylobacter; s__	0.99928162
0b62e75a0555d1e40b9205287df92e47	Unassigned	0.88106251
0b6474207658254c3673f1dbf74326b2	k__Bacteria; p__Firmicutes; c__Clostridia; o__Clostridiales; f__Ruminococcaceae; g__; s__	0.994756032
0b68b31f7464dece857b4df19ee1b67f	k__Bacteria	0.882090159
0b858a0285e6c4c1a3643ad538cbecf3	k__Bacteria; p__Firmicutes; c__Clostridia; o__Clostridiales; f__Ruminococcaceae; g__Oscillospira; s__	0.985820155
0b89d5221584c9337b9d752586136c3c	Unassigned	0.883370441
0b8c7374f4db187edf72945af2e8d34a	k__Bacteria; p__Firmicutes; c__Clostridia; o__Clostridiales; f__Veillonellaceae; g__Dialister; s__	0.993544224
0bae8aa1c370f7ac1bcc4d142b8f8e91	k__Bacteria; p__Firmicutes; c__Clostridia; o__Clostridiales	0.96536283
0baf26ce9e6713f0bd72a71198fb1c15	k__Bacteria	0.898354758
0bba1436f2fcaad4cf4ee2e0daf616f5	k__Bacteria; p__Firmicutes; c__Clostridia; o__Clostridiales; f__[Mogibacteriaceae]; g__; s__	0.997209537
0bbc7d0a1bf5fe177e5b9f670ad9d03d	k__Bacteria; p__Firmicutes; c__Clostridia; o__Clostridiales; f__; g__; s__	0.994237615
0bc4c663af27bd3d33cf58e1940a474c	k__Bacteria; p__Firmicutes; c__Clostridia; o__Clostridiales; f__Veillonellaceae; g__Mitsuokella; s__	0.942360819
0bcabddf60a41d4a36077510e1712c97	k__Bacteria	0.90447527
0bdc5ae16947ce46a011316006d8ee2a	k__Bacteria; p__Proteobacteria; c__Betaproteobacteria; o__Neisseriales; f__Neisseriaceae; g__Neisseria; s__	0.995229677
0be242306d93d1e01df3f2debdad0a03	Unassigned	0.877342461
0c06ba93aa2c2378f8eb38153fb7132e	k__Bacteria; p__Bacteroidetes; c__Bacteroidia; o__Bacteroidales; f__Prevotellaceae; g__Prevotella; s__copri	0.999996365
0c0f2e2e7b3ca74404570312d37eccb2	k__Bacteria; p__Firmicutes; c__Clostridia; o__Clostridiales; f__Ruminococcaceae; g__Oscillospira; s__	0.998671279
0c1b2b63a4f83001b0b0d7e6574a81a3	k__Bacteria	0.928768542
0c1f4ad610173bf42388bcc91cbfbd14	k__Bacteria; p__Bacteroidetes; c__Bacteroidia; o__Bacteroidales; f__Bacteroidaceae; g__Bacteroides; s__	0.999337785
0c281d85d0bef639c9664689dd408672	k__Bacteria	0.903382184
0c37e6a45b676e9d6809b3c5696b8ce6	k__Bacteria; p__Tenericutes; c__Mollicutes; o__RF39; f__; g__; s__	0.999876256
0c3866adf5a3274188d50f3f37f3370d	k__Bacteria; p__Actinobacteria; c__Coriobacteriia; o__Coriobacteriales; f__Coriobacteriaceae; g__Eggerthella; s__lenta	0.999999724
0c3f6a291794be9fa5519b8bb62cbe98	k__Bacteria; p__Firmicutes; c__Clostridia; o__Clostridiales; f__Lachnospiraceae; g__Lachnospira; s__	0.942772218
0c5046f3822a17bfbba45489d9223a94	k__Bacteria; p__Firmicutes; c__Clostridia; o__Clostridiales; f__Ruminococcaceae; g__Oscillospira; s__	0.994118449
0c5099ac9ccc9b3e3eedaaba45c5f0d7	k__Bacteria	0.90793216
0c60e6efefed78db78e23d31e84d4454	k__Bacteria; p__Firmicutes; c__Clostridia; o__Clostridiales; f__Ruminococcaceae; g__Ruminococcus; s__	0.997584435
0c614dec4af1e82b63578491e164d26e	k__Bacteria	0.917700039
0c65b573d43473cda73ba33c60eb0738	k__Bacteria; p__Firmicutes; c__Clostridia; o__Clostridiales; f__; g__; s__	0.747102951
0c756a30bee880ac81f58122aea753d6	k__Bacteria	0.925546586
0c7945919d4fe1a4f344355b6dca56b7	k__Bacteria	0.900444644
0c8439ed092231235154e457ab8e33f5	k__Bacteria; p__Bacteroidetes; c__Bacteroidia; o__Bacteroidales; f__Bacteroidaceae; g__Bacteroides; s__	0.999999974
0c906849af010a78cee8a246ed584898	k__Bacteria; p__Firmicutes; c__Clostridia	0.750712355
0c93231031a5f4c11adea46a3f7c5be2	k__Bacteria; p__Firmicutes; c__Clostridia; o__Clostridiales; f__Lachnospiraceae; g__Coprococcus; s__	0.873982006
0cab1cb91da91b971c7cf5c45f3ebdd2	k__Bacteria; p__Firmicutes; c__Bacilli; o__Lactobacillales; f__Lactobacillaceae; g__Lactobacillus; s__delbrueckii	0.998729208
0cb7f042da0a49b353f1b68ce37bd2e5	k__Bacteria; p__Bacteroidetes; c__Bacteroidia; o__Bacteroidales; f__Porphyromonadaceae; g__Parabacteroides; s__distasonis	0.999999962
0cc0e4d07eb09f5944cfa1f96c7fceae	Unassigned	0.889881872
0cc8e1c55761e5f2ed645ea4f0dd88a9	Unassigned	0.887404256
0ccc2fb4d014cd4ef42fbb30bb574cb2	k__Bacteria	0.907449994
0cd2db785f3d77af0ec1f5231d7fc519	k__Bacteria; p__Firmicutes; c__Clostridia; o__Clostridiales; f__Clostridiaceae; g__; s__	0.999158251
0cd62ad08f7de59b6154b2c77402cc9e	k__Bacteria	0.911448858
0cfa0857a2506ff2171aa5052fce81f2	Unassigned	0.907140522
0d085c62a0e543497cff9c980586193a	Unassigned	0.889764032
0d245e7cb3d2e932552b1b89b5fcc8f4	k__Bacteria; p__Firmicutes; c__Clostridia; o__Clostridiales; f__Christensenellaceae; g__; s__	0.804604607
0d3286a8bfbe683a56494cec4789411d	k__Bacteria	0.90545911
0d3c9f78001d70d8fb9d86c762fac9e2	k__Bacteria; p__Firmicutes; c__Clostridia; o__Clostridiales; f__Ruminococcaceae; g__Ruminococcus; s__bromii	0.999939386
0d3d0a036f12c7a8383f882c13caba9d	k__Bacteria; p__Firmicutes; c__Clostridia; o__Clostridiales; f__Ruminococcaceae; g__; s__	0.929662403
0d45c349231d2285468877047ea7d0e5	k__Bacteria; p__Firmicutes; c__Clostridia; o__Clostridiales; f__Ruminococcaceae; g__; s__	0.950370949
0d5fc04836b2ff255f2a44714438529a	k__Bacteria; p__Firmicutes; c__Clostridia; o__Clostridiales; f__Lachnospiraceae; g__[Ruminococcus]; s__	0.960510228
0d753118876d870011053a4a60e55d3c	k__Bacteria	0.924312142
0d7a1ba123f46c24d0f724207fa7fce0	k__Bacteria; p__Firmicutes; c__Clostridia; o__Clostridiales; f__Clostridiaceae; g__SMB53; s__	0.974347868
0d87a9ee82af610025d33477d5245816	k__Bacteria; p__Bacteroidetes; c__Bacteroidia; o__Bacteroidales; f__Porphyromonadaceae; g__Parabacteroides; s__distasonis	0.999999627
0d9014f6775fd1eae6392bd5e346036c	k__Bacteria; p__Firmicutes; c__Clostridia; o__Clostridiales; f__Ruminococcaceae; g__Oscillospira; s__	0.964687637
0da8b3055f28fb1b46f0acd2fa57eb0f	k__Bacteria; p__Firmicutes; c__Clostridia; o__Clostridiales; f__Lachnospiraceae	0.891630717
0daef675d8b346142c21113f33ccb87c	k__Bacteria; p__Firmicutes; c__Clostridia; o__Clostridiales; f__Veillonellaceae; g__Dialister; s__	0.999999656
0df1f7e05d75f5cddb959345ac96e74c	k__Bacteria; p__Firmicutes; c__Clostridia; o__Clostridiales; f__Ruminococcaceae; g__Oscillospira; s__	0.999952867
0df33aa0ebe2122965e0094364eccb72	k__Bacteria; p__Proteobacteria; c__Betaproteobacteria; o__Burkholderiales; f__Alcaligenaceae; g__Sutterella; s__	0.999999938
0dfad128cbc27b8c99f9c10d96b33574	k__Bacteria; p__Bacteroidetes; c__Bacteroidia; o__Bacteroidales; f__Bacteroidaceae; g__Bacteroides; s__uniformis	0.998991765
0e1d1bb3dbca5ed7ec8ab15dacf8bd73	Unassigned	0.832371189
0e2aeaa27b27a40c35da231192050194	k__Bacteria	0.919631957
0e3b062a613ab30803479c9f3eb1a451	k__Bacteria; p__Firmicutes; c__Bacilli; o__Bacillales; f__Staphylococcaceae; g__Staphylococcus; s__epidermidis	0.881985755
0e3b4c1a7a41fa8d8a167ef1062681cc	k__Bacteria; p__Firmicutes; c__Clostridia; o__Clostridiales; f__Peptostreptococcaceae; g__; s__	0.703231152
0e441c6e03c4be1986f3b254cb143b34	k__Bacteria; p__Firmicutes; c__Clostridia; o__Clostridiales; f__Lachnospiraceae	0.821867808
0e46ad7072fb94065930912894a53dab	k__Bacteria	0.921602684
0e520f43e325c2d0da385cf897352ff0	k__Bacteria; p__Firmicutes; c__Clostridia; o__Clostridiales; f__Veillonellaceae; g__Megamonas; s__	0.997834299
0e5ab36f6d691d98601b4436972086a0	k__Bacteria; p__Firmicutes; c__Clostridia; o__Clostridiales; f__Ruminococcaceae; g__; s__	0.998751007
0e5f0fc73e682d2e4dd36296ef9d5140	k__Bacteria; p__Firmicutes; c__Clostridia; o__Clostridiales; f__Ruminococcaceae; g__Ruminococcus	0.996931769
0e65aa2f085500bb9a5f9928e07f51df	k__Bacteria	0.892479906
0e8a078151431b7a123c80be0404476f	k__Bacteria	0.911613805
0ea0f16cecae95211ceffc06fa3eb290	k__Bacteria; p__Bacteroidetes; c__Bacteroidia; o__Bacteroidales; f__Bacteroidaceae; g__Bacteroides	0.89645185
0ea7c1d56ec80866943bfcbc0943dc45	Unassigned	0.858824161
0ecba7e9467496059095b3e497e708c4	k__Bacteria; p__Firmicutes; c__Clostridia; o__Clostridiales; f__Ruminococcaceae; g__Oscillospira; s__	0.999589993
0ee90668482610f25d776fa181e2f850	k__Bacteria; p__Firmicutes; c__Clostridia; o__Clostridiales; f__Ruminococcaceae; g__Oscillospira; s__	0.989206227
0f03da3b62c652ebbc417c079f6cb353	k__Bacteria	0.936851857
0f1da440df8314508ba73e0dfa0b2bca	Unassigned	0.902574262
0f2337d06f3871e0c43e5d0c6cef62a7	k__Bacteria	0.923687197
0f3257961cb3f2608e06c3d39f256770	k__Bacteria; p__Bacteroidetes; c__Bacteroidia; o__Bacteroidales; f__Prevotellaceae; g__Prevotella; s__copri	0.985104573
0f4a304bf88d0b77944f251bf151061f	k__Bacteria; p__Firmicutes; c__Clostridia; o__Clostridiales; f__; g__; s__	0.895103847
0f4b9d9190abeda36e954814499485e1	Unassigned	0.909534182
0f5c1dc6e3c1a1a53743a342ed98a607	k__Bacteria; p__Firmicutes; c__Clostridia; o__Clostridiales; f__Lachnospiraceae; g__Pseudobutyrivibrio; s__	0.709266026
0f6d4828e8bd0e522174dc59c3bb8897	k__Bacteria	0.922961446
0f6f745a5564448f9eaf052e5dbb4aa4	k__Bacteria; p__Firmicutes; c__Clostridia; o__Clostridiales; f__; g__; s__	0.868319475
0f75bfb7a4ad26b9c11a91ce5a1af396	k__Bacteria; p__Firmicutes; c__Clostridia; o__Clostridiales; f__Dehalobacteriaceae; g__; s__	0.999964711
0f77e156d335e67f3ff0fa204c53e543	k__Bacteria	0.913951761
0f8cedbe7bf386c2f6bb029dfe3164ab	k__Bacteria	0.906032067
0f93478839cd8091613cd8433e1a3931	k__Bacteria	0.923426517
0f999a51ee314d0457afb60580aeade9	k__Bacteria; p__Firmicutes; c__Clostridia; o__Clostridiales; f__Ruminococcaceae; g__Ruminococcus; s__callidus	0.999996506
0fa47d96467673644668da60c9264fa2	Unassigned	0.872736323
0fa608ecca0e1fb9a66035f334c0824b	k__Bacteria	0.932251229
0fd411299adb7dd21a3a649757bc10e3	k__Bacteria; p__Firmicutes; c__Clostridia; o__Clostridiales; f__Ruminococcaceae; g__; s__	0.97200205
0fe76e0fa99e48747630d0cff6de6dd7	k__Bacteria; p__Firmicutes; c__Clostridia; o__Clostridiales; f__Lachnospiraceae; g__; s__	0.995906811
0fe89daa0307ba887976ababa315909d	k__Bacteria	0.90574017
0ff1ed999ef6cb646d318ed44fb82363	k__Bacteria; p__Proteobacteria; c__Betaproteobacteria; o__Burkholderiales; f__Oxalobacteraceae; g__Oxalobacter; s__formigenes	0.999084154
100a43fb917159f68abd63993e835944	k__Bacteria; p__Firmicutes; c__Clostridia; o__Clostridiales; f__Veillonellaceae; g__Phascolarctobacterium; s__	0.999999999
100e2ef8553580228df7a8c2f93984c9	k__Bacteria; p__Bacteroidetes; c__Bacteroidia; o__Bacteroidales; f__Bacteroidaceae; g__Bacteroides; s__	0.999050988
1018378667690d730fedf13aec350c47	k__Bacteria; p__Firmicutes; c__Clostridia; o__Clostridiales; f__Veillonellaceae; g__Mitsuokella; s__multacida	0.72156492
103459ce1afaaf377753a52547de286c	k__Bacteria; p__Firmicutes; c__Clostridia; o__Clostridiales	0.710258303
10494a0099f4e7b04e976f9329ac0b78	k__Bacteria	0.906432833
10671839d9adacb3191800e0c7a672bd	k__Bacteria; p__Firmicutes; c__Clostridia; o__Clostridiales; f__Veillonellaceae; g__Veillonella; s__	0.837333299
10698b95745b076814223eea576f9b54	k__Bacteria	0.907145654
1075554d1a4a6c484c6fa4c27319a804	Unassigned	0.858678572
107700dd2db5bdb3879f6c5d90937dbb	k__Bacteria; p__Firmicutes; c__Clostridia; o__Clostridiales; f__; g__; s__	0.854104802
107aaa66b8b5a6ab09b586e03116603c	k__Bacteria; p__Firmicutes; c__Clostridia; o__Clostridiales; f__Ruminococcaceae	0.997222802
107c031d23ee0ccd000325b67d975322	k__Bacteria	0.883261534
10911482f61a6a87010e2caa86d99081	k__Bacteria	0.92343588
109ffe6cf4ce66c99576c961c56cf009	k__Bacteria	0.912548652
10a35f8e1419d3a248a8c8bd9aaf8b9a	k__Bacteria; p__Proteobacteria; c__Betaproteobacteria; o__Neisseriales; f__Neisseriaceae; g__Neisseria	0.999999197
10ab27f71a63f45bd1d24158871041f4	k__Bacteria	0.917860518
10af2df8140d2bac6191af93e50a82db	k__Bacteria	0.901611071
10af9f78974901f351789a96797e7cfd	k__Bacteria; p__Firmicutes; c__Clostridia; o__Clostridiales	0.977686425
10d2ff5bbd71f5cb1bf60bf1edfb78b5	k__Bacteria	0.932249976
10e5b1fb4c46c0d828fb3652031f272f	k__Bacteria; p__Firmicutes; c__Clostridia; o__Clostridiales; f__Clostridiaceae; g__SMB53; s__	0.834121917
10e962ab6b7d4e0d0552315567e69750	k__Bacteria; p__Firmicutes	0.725095304
10f27afeb8bc1884fd80df63d1ba14a7	k__Bacteria	0.913277338
10f4663747eb0d96b51c99733fa7b926	k__Bacteria; p__Firmicutes; c__Clostridia; o__Clostridiales; f__Ruminococcaceae; g__; s__	0.951526434
10f5dd6ac2f4db44418c45a7b357b2be	k__Bacteria; p__Firmicutes; c__Clostridia; o__Clostridiales	0.999907272
1107895d21874b845c1bd1bad8ac4b8b	Unassigned	0.895443455
11209f64666bff889647e442dc5b4d6f	k__Bacteria; p__Firmicutes; c__Clostridia; o__Clostridiales; f__Ruminococcaceae; g__Oscillospira; s__	0.967798595
1120fd8701440d5a3c7ce49334cfe99a	k__Bacteria	0.927405266
113711a4f4d990737540a59e76f15cd1	Unassigned	0.885074883
113a427829fc0020a56c8e3fcd121983	k__Bacteria	0.919831519
113e1923d1e89e812402b302fee287f1	k__Bacteria; p__Bacteroidetes; c__Bacteroidia; o__Bacteroidales; f__Prevotellaceae; g__Prevotella; s__copri	0.96453609
113e9e7fd19398380074445ece4e053a	Unassigned	0.865657669
114599219c1b5fa7396deb0fd140367d	k__Bacteria; p__Firmicutes; c__Clostridia; o__Clostridiales; f__Lachnospiraceae; g__Coprococcus; s__	0.919620598
11488eb0c4166d39072a747acf718c16	k__Bacteria; p__Bacteroidetes; c__Bacteroidia; o__Bacteroidales; f__Bacteroidaceae; g__Bacteroides; s__	0.999781628
114e877403acd87fe658cd1a851a1ba3	k__Bacteria; p__Proteobacteria; c__Betaproteobacteria; o__Burkholderiales	0.948609551
1173cfb4a7424cfd737bc9ee5ed5475a	k__Bacteria; p__Firmicutes; c__Clostridia; o__Clostridiales; f__Ruminococcaceae; g__Oscillospira; s__	0.989862675
1173f777845fb34a5a81181618e05282	k__Bacteria; p__Firmicutes; c__Clostridia; o__Clostridiales; f__Ruminococcaceae; g__; s__	0.981656029
1182054e1b19d3329756be83617da723	k__Bacteria	0.897859536
11896101999c25196da2465ad8c77e14	k__Bacteria	0.910904213
1189b57abefc78979f2858998a61cdca	k__Bacteria; p__Firmicutes; c__Bacilli; o__Bacillales; f__Bacillaceae; g__Bacillus	0.96839773
119f1e058ba6ad50235d53a5bb204a47	k__Bacteria; p__Firmicutes; c__Clostridia; o__Clostridiales; f__Ruminococcaceae; g__; s__	0.962036671
11a5e5e020765b9e8320937b6381e210	k__Bacteria; p__Firmicutes; c__Clostridia; o__Clostridiales; f__Ruminococcaceae; g__Ruminococcus; s__	0.985024134
11bea32b682baa8ae24a12de187ae45b	Unassigned	0.865387433
11c382140656d6ab83e6bbb8d39272fe	k__Bacteria; p__Firmicutes; c__Clostridia; o__Clostridiales; f__Ruminococcaceae; g__Ruminococcus; s__flavefaciens	0.999995453
11d8ecab787cefa37c3dfbf83a8a0c87	k__Bacteria; p__Firmicutes; c__Clostridia; o__Clostridiales; f__Peptococcaceae; g__rc4-4; s__	0.999466098
11daf509a0a7888449d9f09edb1eef0f	k__Bacteria	0.913768621
11e09c4a0ae3d768f7721dc74cdbcd5f	k__Bacteria	0.914223186
11edc23e79b74dbdd4c09b6faf2ab089	k__Bacteria	0.901143306
11fb49976465b17628f80b948a1de1a0	k__Bacteria; p__Firmicutes; c__Clostridia; o__Clostridiales; f__Ruminococcaceae; g__Oscillospira; s__	0.973284972
11ff714a39753bc09dc9e3d439b46b33	k__Bacteria; p__Firmicutes; c__Clostridia; o__Clostridiales; f__; g__; s__	0.999982013
1218d7f47def9cfe9ea0d8c62f39693c	k__Bacteria; p__Bacteroidetes; c__Bacteroidia; o__Bacteroidales; f__Bacteroidaceae; g__Bacteroides	0.999429676
121b8ea3df928ffb812b59ce72238ddb	k__Bacteria; p__Fusobacteria; c__Fusobacteriia; o__Fusobacteriales; f__Fusobacteriaceae; g__Fusobacterium; s__	0.999999999
122dbb807c438b6669c665a31e27770f	k__Bacteria; p__Firmicutes; c__Clostridia; o__Clostridiales; f__Ruminococcaceae; g__Ruminococcus; s__	0.999892921
1239ea887fe5beffb0479bc1e049006c	Unassigned	0.899838854
125c97efa74744a1bf69fee0c3c77761	k__Bacteria	0.885440444
1287ed77c9ceefeb280d79c5937ae8ba	k__Bacteria; p__Proteobacteria; c__Gammaproteobacteria; o__Pseudomonadales; f__Moraxellaceae; g__Acinetobacter; s__schindleri	0.999853785
128bc90de6b4622f89b75bca5e816b97	k__Bacteria	0.914587233
128f4d4b05649ffa4bef5db191222e59	k__Bacteria; p__Proteobacteria; c__Gammaproteobacteria; o__Enterobacteriales; f__Enterobacteriaceae; g__Klebsiella; s__	0.995043878
12c1485da61d5c504927d19b5bd83539	k__Bacteria; p__Firmicutes; c__Clostridia; o__Clostridiales; f__Lachnospiraceae; g__Blautia; s__	0.9966938
12c9029e3a8e4273a238d7ae19f5b376	k__Bacteria; p__Firmicutes; c__Clostridia; o__Clostridiales; f__[Tissierellaceae]; g__WAL_1855D; s__	1
12db2624960084a85e57ad93c8feb0d7	k__Bacteria; p__Firmicutes; c__Clostridia; o__Clostridiales; f__Lachnospiraceae	0.84768259
12e1dae5dbf0c0d0ce4a31584051e1cc	k__Bacteria	0.999999639
13266afd8fee7d73a1deed736821a8a9	k__Bacteria; p__Actinobacteria; c__Coriobacteriia; o__Coriobacteriales; f__Coriobacteriaceae; g__Collinsella	0.99325166
13334cbc841aff0a477fcecc97345180	Unassigned	0.871462575
133839af7eab5a5643e682aaa4f62bcb	k__Bacteria	0.999999477
13487ec6a8e2501851f059f894edffd8	Unassigned	0.892270007
1350153bc151d17bde69bb3b6d5203b0	k__Bacteria	0.908508621
1362dd53aa22b81064584b63ce675eda	Unassigned	0.888235233
1364f586ea1da1060119128eb6e85731	k__Bacteria; p__Firmicutes; c__Clostridia; o__Clostridiales; f__Lachnospiraceae; g__Shuttleworthia; s__	0.960648286
1370f064df82ee9c17aa74f43744d3d2	k__Bacteria	0.886880851
137f9570dc06a8f498a2bb4040a0d3af	k__Bacteria; p__Bacteroidetes; c__Bacteroidia; o__Bacteroidales; f__[Odoribacteraceae]; g__Butyricimonas; s__	1
138fc0d7306063e0cd3e2112764e50b5	k__Bacteria	0.921679538
1392312e4256ff34e6f95709fd2665e4	k__Bacteria; p__TM7; c__TM7-3; o__I025; f__Rs-045; g__; s__	0.998681124
13a342146a8b8d8241a7049e40c854ad	k__Bacteria; p__Firmicutes; c__Clostridia; o__Clostridiales; f__Ruminococcaceae; g__Oscillospira; s__	0.999854841
13a83ec73ce81ca47a7f0472e76deb82	k__Bacteria	0.926885485
13ac6c8303b2b8c552ec665542168a7b	k__Bacteria	0.917084495
13bbc7779f4cec8b5b5378159ac08bf6	k__Bacteria	0.865934516
13c69b91a18ac02ecaeb2daf5b3dd287	k__Bacteria	0.936253221
13c7d054958865a32a4ee3e77e73a42a	k__Bacteria	0.932416918
13d77f5a36003bb2fd3bce278286fde2	k__Bacteria; p__Firmicutes; c__Clostridia; o__Clostridiales; f__Lachnospiraceae	0.963552823
13e6bf2d1d23eeeb4b36e0f962496af9	k__Bacteria; p__Proteobacteria; c__Gammaproteobacteria; o__Vibrionales; f__Vibrionaceae; g__Photobacterium; s__	0.962532924
13f94f453dd0ef8f2390c0c110f0f948	k__Bacteria; p__Proteobacteria; c__Gammaproteobacteria; o__Pasteurellales; f__Pasteurellaceae; g__Haemophilus; s__parainfluenzae	0.999915641
14073e0ca9fba597579ef69bde847da6	k__Bacteria; p__Firmicutes; c__Clostridia; o__Clostridiales	0.999616919
14076368bb02862b85dbef9ef75d98c4	k__Bacteria; p__Firmicutes; c__Erysipelotrichi; o__Erysipelotrichales; f__Erysipelotrichaceae; g__Erysipelothrix; s__	0.792653358
1414ad8b34fc9b8bbc404f987eb6c8c7	k__Bacteria; p__Firmicutes; c__Clostridia; o__Clostridiales; f__Ruminococcaceae; g__Ruminococcus; s__	0.750736849
141ea1d72757e1df92a9ea223e2662c7	k__Bacteria; p__Lentisphaerae; c__[Lentisphaeria]; o__Victivallales; f__Victivallaceae; g__; s__	0.999999611
143c1a0abc0a127344ebb1aad7581245	k__Bacteria; p__Firmicutes; c__Clostridia; o__Clostridiales; f__Lachnospiraceae; g__Roseburia; s__	0.996068874
144cd119e6c590e64ea93464eac3d4e6	k__Bacteria; p__Firmicutes; c__Clostridia; o__Clostridiales; f__; g__; s__	0.999457742
1462701fd4002e51f957ef16560d794a	k__Bacteria; p__Firmicutes; c__Clostridia; o__Clostridiales; f__Veillonellaceae; g__Veillonella; s__parvula	0.999023962
1467d688166645ab4784a58721596a63	k__Bacteria; p__Firmicutes; c__Clostridia; o__Clostridiales; f__Ruminococcaceae; g__Ruminococcus; s__	0.998460789
1468b75c4edd40c6517fe309d142e085	k__Bacteria; p__Bacteroidetes; c__Bacteroidia; o__Bacteroidales; f__Rikenellaceae; g__; s__	0.999998665
1472fe8f11b0afbaf54a25f8b11a30f9	k__Bacteria; p__Firmicutes; c__Clostridia; o__Clostridiales; f__Lachnospiraceae; g__[Ruminococcus]; s__	0.990023608
14764bc22f57095be79c7ff25d64b681	k__Bacteria; p__Firmicutes; c__Clostridia; o__Clostridiales; f__Lachnospiraceae; g__; s__	0.846788858
147c73c11ddcc6e5f95af33940b811a4	k__Bacteria	0.890122682
148e3b29a95bf0ed7db6ab63231f7e88	k__Bacteria	0.928278415
149cdc823f693e793197ea79cd643985	k__Bacteria; p__Bacteroidetes; c__Bacteroidia; o__Bacteroidales; f__S24-7; g__; s__	0.999999634
14a2c5a9fc021156c82ff71543d68270	Unassigned	0.867641222
14ad14205996c27eb6380dfc6ef1b5f2	k__Bacteria	0.908833293
14b447861cebf43bfe42f65d48859c11	k__Bacteria; p__Actinobacteria; c__Actinobacteria; o__Actinomycetales; f__Corynebacteriaceae; g__Corynebacterium; s__	0.999987578
14c6a87b0b6693ce7329096b03849686	k__Bacteria	0.863414352
14d7df5150711a8fd02ff19de744c5ad	k__Bacteria	0.999969943
14df1d9baabc07c1446140f9fb905439	k__Bacteria	0.916840582
14e39540a8100e99e660433150881c36	k__Bacteria; p__Firmicutes; c__Clostridia; o__Clostridiales; f__Ruminococcaceae; g__; s__	0.97212752
14e3a2dbd7d4995b36010e763b6ed92d	k__Bacteria; p__Firmicutes; c__Clostridia; o__Clostridiales	0.755637175
1502d90bfb19564ef5b7cf69c4e46cd6	k__Bacteria; p__Bacteroidetes; c__Bacteroidia; o__Bacteroidales; f__Bacteroidaceae; g__Bacteroides; s__	0.925002368
150bcbb5f9fe1f688232463c5d294618	k__Bacteria	0.905171071
150fad1413d1cf3fa17ae70cd08a4103	k__Bacteria; p__Firmicutes; c__Clostridia; o__Clostridiales; f__Lachnospiraceae; g__; s__	0.961350465
153bfe400f2bbf6698a453bf5c03881d	k__Bacteria	0.879041151
1541aa365617dcef362ad95f98a6e74d	k__Bacteria	0.918628147
155788f6f038183a5e02ee81c6554fb6	k__Bacteria; p__Firmicutes; c__Clostridia; o__Clostridiales; f__Ruminococcaceae; g__; s__	0.996749163
15757417b0a20ed215b0863efac4cf9a	k__Bacteria	0.925748265
157874f92a22b2cbe84a8d9716a7888b	k__Bacteria; p__Firmicutes; c__Clostridia; o__Clostridiales; f__Lachnospiraceae; g__; s__	0.855274
1586ba8068ef0e57ad467bb46a40b926	k__Bacteria; p__Firmicutes; c__Clostridia; o__Clostridiales; f__Ruminococcaceae; g__; s__	0.988455221
158e10067c2ecdf311c5c9c70969422b	k__Bacteria; p__Firmicutes; c__Clostridia; o__Clostridiales; f__Ruminococcaceae; g__; s__	0.983015527
159a296a96156108f760c88b268dfa77	k__Bacteria; p__Bacteroidetes; c__Bacteroidia; o__Bacteroidales; f__[Barnesiellaceae]; g__; s__	1
159e9321037b07de9e0a1c590be6d4a5	k__Bacteria; p__Firmicutes; c__Clostridia; o__Clostridiales; f__[Mogibacteriaceae]; g__; s__	0.998770678
15a74ef70fd8415df5d519979fe1db19	k__Bacteria; p__Proteobacteria; c__Betaproteobacteria; o__Burkholderiales; f__Alcaligenaceae; g__Sutterella; s__	0.903412446
15b9ef7464ac631cd2599708fa286ad1	k__Bacteria; p__Proteobacteria; c__Betaproteobacteria; o__Neisseriales; f__Neisseriaceae; g__Neisseria; s__	0.998494191
15c3eaf53d3d44ff6acf9b4c79775b24	k__Bacteria; p__Firmicutes; c__Clostridia; o__Clostridiales; f__Ruminococcaceae; g__Oscillospira; s__	0.998697922
15c56d4061c89f6315d2e89f7ca6ac24	k__Bacteria; p__Firmicutes; c__Clostridia; o__Clostridiales; f__Christensenellaceae; g__; s__	0.981938562
15f2f9e0bcb0da0fd822a55f4b785952	k__Bacteria; p__Firmicutes; c__Clostridia; o__Clostridiales; f__Ruminococcaceae; g__Faecalibacterium; s__prausnitzii	0.999999999
15f37b23929efa540612ca2c652b8355	k__Bacteria; p__Firmicutes; c__Clostridia; o__Clostridiales; f__Lachnospiraceae	0.84556882
15f820fc3c27ba2e2d6d874330f6c068	Unassigned	0.859871514
15f97d6a0d880dea63a51a120564d887	k__Bacteria; p__Firmicutes; c__Clostridia; o__Clostridiales; f__Lachnospiraceae; g__Moryella; s__indoligenes	0.757179379
15fb96ff0201d57a56e5360e65b7c23d	k__Bacteria; p__Firmicutes; c__Clostridia; o__Clostridiales; f__Christensenellaceae; g__; s__	0.998738932
1610c820f73bbd94fb6cf80db5e2093a	Unassigned	0.898437513
1628cfce4044c8967abdf34218a113a4	k__Bacteria; p__Proteobacteria; c__Alphaproteobacteria; o__Rhizobiales; f__; g__; s__	0.880692152
162ac66f0910a78ee76d42dc4540c0e2	k__Bacteria; p__Firmicutes; c__Clostridia; o__Clostridiales; f__Lachnospiraceae	0.992196096
162e76296c2e6156141b198e1887f488	Unassigned	0.91446606
162f1cf5e945c028017092860c0bcc6b	k__Bacteria	0.923769187
16409158168dcc67ee0c399e888bcc76	k__Bacteria; p__Firmicutes; c__Clostridia; o__Clostridiales; f__Christensenellaceae; g__; s__	0.962920335
164e4bebe70fca87e7b034be2ae8e55f	k__Bacteria; p__Firmicutes; c__Clostridia; o__Clostridiales; f__Ruminococcaceae; g__Faecalibacterium; s__prausnitzii	0.999982005
165d9d7b36c20e7279f4aa7aa97351d8	k__Bacteria	0.953083905
16637cf12b12e1d71835cc6c032c9629	k__Bacteria; p__Firmicutes; c__Clostridia; o__Clostridiales; f__Ruminococcaceae; g__; s__	0.997430649
166557a7cb8c850167699cd569f36b2d	k__Bacteria; p__Firmicutes; c__Clostridia; o__Clostridiales; f__Ruminococcaceae; g__Oscillospira; s__	0.943741865
16769ec11580b933d3fc763c160657f9	k__Bacteria; p__Firmicutes; c__Clostridia; o__Clostridiales; f__; g__; s__	0.999425585
1676daf237f671032ad55cdf675b427a	k__Bacteria	0.920242431
16881b870f3b6091e13378b29bed4196	Unassigned	0.904046475
168cee15dd2e2328ebc3fb578c83b32e	k__Bacteria; p__Firmicutes; c__Clostridia; o__Clostridiales; f__Ruminococcaceae; g__Oscillospira; s__	0.999754898
168ea5a6c765f3522142bcea87dbf9cb	k__Bacteria; p__Firmicutes; c__Clostridia; o__Clostridiales; f__; g__; s__	0.999992234
1691c392e47cec655874de8c46398fec	k__Bacteria	0.936689048
169a36f82afd6f564f4aca2e58958beb	k__Bacteria; p__Firmicutes; c__Clostridia; o__Clostridiales; f__Lachnospiraceae; g__; s__	0.732867218
16c92f80749886e513311e46ca7b42ab	k__Bacteria; p__Firmicutes; c__Clostridia; o__Clostridiales; f__Ruminococcaceae; g__; s__	0.777718959
16d8574052fa9925fb07ade6761eb90b	k__Bacteria; p__Firmicutes; c__Clostridia; o__Clostridiales; f__[Tissierellaceae]; g__ph2; s__	1
16e02c77bb8ac9048a114148a6161c99	k__Bacteria; p__Firmicutes; c__Clostridia; o__Clostridiales; f__Lachnospiraceae	0.997282404
16e8fb734a850698b51ab6ef7ba3fc26	k__Bacteria	0.919032981
16e997397a770b0be92b15038e4915bd	k__Bacteria; p__Firmicutes; c__Clostridia; o__Clostridiales; f__Ruminococcaceae	0.991156186
171c4168e668b679d7d0b085b36c6503	k__Bacteria	0.888623261
172496e3bccadc2ea5a313d643c43918	Unassigned	0.882051671
17333e324b3e0d5555b45adfeac73cd0	Unassigned	0.891204708
174910f984cbb98cf24792f65b2904b7	k__Bacteria; p__Firmicutes; c__Clostridia; o__Clostridiales; f__Ruminococcaceae; g__; s__	0.99999796
175805c90c3401be37a7f9da837a071f	k__Bacteria; p__Bacteroidetes; c__Bacteroidia; o__Bacteroidales; f__Bacteroidaceae; g__Bacteroides; s__	0.999999973
1767b27ade3497fc7abbedb5bd25bd0f	Unassigned	0.888980968
1793fe8e51b5aee4e5a8c947ee6cd52f	k__Bacteria; p__Firmicutes; c__Clostridia; o__Clostridiales; f__Christensenellaceae; g__; s__	0.996655635
179e9dca5fcaf96a3d11ca0c5ff3aca3	k__Bacteria	0.999999961
17a59fe4752a23735bd829c73b904e25	k__Bacteria	0.930565513
17ae6e3c3d3e525091e68fc3d3a61783	k__Bacteria	0.999982963
17bb6c2d96cf53474347dd60defc3ef3	k__Bacteria; p__Firmicutes; c__Clostridia; o__Clostridiales; f__Ruminococcaceae; g__Ruminococcus; s__	0.996487427
17bc6f02bb9de965f2fce143550912f2	k__Bacteria; p__Firmicutes; c__Clostridia; o__Clostridiales; f__Ruminococcaceae; g__Ruminococcus; s__	0.999729714
17d366b1d6dc1c30d5cdce61e871e7b7	k__Bacteria; p__Firmicutes; c__Clostridia; o__Clostridiales; f__; g__; s__	0.957274973
17e0b2f3aeee5a3cbacf8546b6deb09e	k__Bacteria; p__Firmicutes; c__Clostridia; o__Clostridiales	1
17e7dbcae3d892640db632d5a27b9c8c	k__Bacteria	0.896355571
17f894ab1196a0397933e6a750f48445	k__Bacteria; p__Proteobacteria; c__Gammaproteobacteria; o__Pasteurellales; f__Pasteurellaceae; g__Haemophilus; s__parainfluenzae	0.999069769
1802c38af4f40113ccce90c9f5f71b65	k__Bacteria; p__Firmicutes; c__Clostridia; o__Clostridiales; f__Ruminococcaceae; g__; s__	0.999809289
180a56c664f6cda0522501bf435302f5	k__Bacteria; p__Firmicutes; c__Clostridia; o__Clostridiales	0.994806943
18172567fb966b8f593b71776d1f1da5	k__Bacteria; p__Firmicutes; c__Clostridia; o__Clostridiales	0.99999995
1818e2d6fdc16ce96e0dc4ddaeee19cd	k__Bacteria; p__Bacteroidetes; c__Bacteroidia; o__Bacteroidales; f__Prevotellaceae; g__Prevotella; s__	0.933913154
18204790fe264db1dd34cc123d96701f	k__Bacteria; p__Firmicutes; c__Clostridia; o__Clostridiales; f__Clostridiaceae; g__; s__	0.995427673
184af34fd95c24abce85a63bd22464a9	k__Bacteria; p__Firmicutes; c__Clostridia; o__Clostridiales; f__Ruminococcaceae; g__Ruminococcus; s__	0.998542236
185c1394dc3715ade9d9c2321452582c	k__Bacteria; p__Firmicutes; c__Clostridia; o__Clostridiales; f__Ruminococcaceae; g__; s__	0.999999928
186deff76ae884577e1056f328b424f6	Unassigned	0.88950377
18802a1c0d805addc7883490b71599db	Unassigned	0.888822508
18971ef480580868ea3090658b0a4be4	k__Bacteria	0.91671683
18d8645c95db732c7fbe327b6362b824	k__Bacteria; p__Bacteroidetes; c__Bacteroidia; o__Bacteroidales; f__Prevotellaceae; g__Prevotella; s__copri	0.999996783
19137bee00cdb56ab8136e11f060ab48	k__Bacteria; p__Firmicutes; c__Clostridia; o__Clostridiales; f__Ruminococcaceae; g__Ruminococcus; s__	0.926488406
1914b9b6898fa62f5a2e5aa2299d3d19	Unassigned	0.88615447
196bc8f0df710ff79bf43aa503b996d4	k__Bacteria	0.917682252
198f885fff2a3a2c86a36ab0bbd21ad5	k__Bacteria; p__Actinobacteria; c__Coriobacteriia; o__Coriobacteriales; f__Coriobacteriaceae; g__Adlercreutzia; s__	0.988693614
199bbad84d4466756d443bb22388c969	k__Bacteria	0.914868754
199e0f89d7d4c57e80eef1554dfbb4e9	k__Bacteria; p__Bacteroidetes; c__Bacteroidia; o__Bacteroidales; f__[Barnesiellaceae]; g__; s__	1
19a6f4e8ce5709ddf81a04271b0d9b90	k__Bacteria; p__Firmicutes; c__Clostridia; o__Clostridiales; f__Ruminococcaceae; g__Ruminococcus; s__	0.996402607
19ac0c2cb3b0a682d87ac894b0ace45e	k__Bacteria; p__Bacteroidetes; c__Bacteroidia; o__Bacteroidales; f__S24-7; g__; s__	0.942606617
19d28800fa8285827a816365124ce8c3	k__Bacteria; p__Firmicutes; c__Clostridia; o__Clostridiales; f__Ruminococcaceae; g__Oscillospira; s__	0.999868366
19d3d4d936a014ed2abcf16bfcc56e08	k__Bacteria	0.907962107
19ed510fa5ffa58253fdb4c0d0808c85	k__Bacteria; p__Firmicutes; c__Clostridia; o__Clostridiales; f__Veillonellaceae; g__Dialister; s__	0.999999854
19f6a71ffe4044247b208aa131f0f0a9	k__Bacteria; p__Firmicutes; c__Clostridia; o__Clostridiales; f__Lachnospiraceae; g__Coprococcus; s__catus	0.830360927
1a075aac26d22c5b75fbf7ddbd354e57	k__Bacteria; p__Firmicutes; c__Clostridia; o__Clostridiales; f__Ruminococcaceae; g__; s__	0.996438449
1a1748e67451621f15f9d927ab42744c	k__Bacteria	0.906883685
1a1ecde770b7a96c7dfa1511e35c3920	Unassigned	0.82077574
1a299918f66f3b5f7bca486efacba174	k__Bacteria; p__Firmicutes; c__Bacilli; o__Lactobacillales; f__Streptococcaceae; g__Streptococcus; s__sobrinus	0.999999999
1a32c60168176d715986917a71f5d8d7	k__Bacteria	0.925001356
1a479cf87e34fc350d12c93f92435ec4	Unassigned	0.886833783
1a89852fad79f532d990a55828db5fc6	Unassigned	0.860613166
1aa1de05be98d07bb15e9df5729a9b3e	Unassigned	0.889163269
1ab660c4b62f7e34b7f79472fa1ea353	k__Bacteria; p__Bacteroidetes; c__Flavobacteriia; o__Flavobacteriales; f__Cryomorphaceae; g__Fluviicola; s__	0.999999842
1ac80715ef5ec125f25a56941667af72	k__Bacteria; p__Actinobacteria; c__Actinobacteria; o__Actinomycetales; f__Corynebacteriaceae; g__Corynebacterium; s__	0.974771689
1ae70b35d6964d1b441bbc2aca2c2985	k__Bacteria; p__Firmicutes; c__Clostridia; o__Clostridiales; f__Ruminococcaceae; g__Oscillospira; s__	0.998266169
1b2418bd700d34f74c70e335ebebd89d	k__Bacteria; p__Proteobacteria; c__Alphaproteobacteria; o__RF32; f__; g__; s__	1
1b2d2ec4e93456e83900f6e506b5ac41	k__Bacteria; p__Proteobacteria; c__Betaproteobacteria; o__Neisseriales; f__Neisseriaceae; g__Neisseria	0.999998887
1b3491827fbe990a2b73e801eaeee073	Unassigned	0.88458533
1b43daa724e6384acd0969265b4e3c8e	k__Bacteria	0.925909429
1b59d6c3f4d9286656d6b8107adf5167	k__Bacteria; p__Actinobacteria; c__Actinobacteria; o__Bifidobacteriales; f__Bifidobacteriaceae; g__Bifidobacterium; s__longum	0.999999504
1b5d42ebb8c826d3a10e53ec06e173eb	k__Bacteria; p__Firmicutes; c__Clostridia; o__Clostridiales; f__Lachnospiraceae; g__Coprococcus; s__	0.954442752
1b76323c11e70fed9e8bb64db9b77f35	k__Bacteria; p__Bacteroidetes; c__Bacteroidia; o__Bacteroidales; f__Bacteroidaceae; g__Bacteroides; s__	0.968752875
1b7f6a1e41dcb01de9a03c7132a38faf	k__Bacteria; p__Firmicutes; c__Clostridia; o__Clostridiales; f__Lachnospiraceae; g__Dorea; s__formicigenerans	0.91132063
1b81777ecb87fe7743b2c5eb16024331	k__Bacteria; p__Bacteroidetes; c__Bacteroidia; o__Bacteroidales; f__[Paraprevotellaceae]; g__Paraprevotella; s__	0.999999667
1b9d34cd3490bf33f60cc0856d918a5b	k__Bacteria	0.889899028
1ba1d1123cee34021851dadb81d033fe	Unassigned	0.907880432
1ba532961e77a6c471131c447ec78b15	k__Bacteria; p__Proteobacteria; c__Alphaproteobacteria; o__Rhizobiales; f__Methylobacteriaceae; g__; s__	0.962685353
1bb2414a1ec95193a780d75d07ce1917	k__Bacteria	0.927674275
1bb6f85240b9699f473c481ad80987df	k__Bacteria; p__Lentisphaerae; c__[Lentisphaeria]; o__Victivallales; f__Victivallaceae; g__; s__	0.999999767
1bcdad4728d076674b9f33987dcb309f	k__Bacteria; p__Actinobacteria; c__Actinobacteria; o__Actinomycetales; f__Nocardiaceae	0.84209289
1bce4330640f47db525c9a2db4df30ee	k__Bacteria; p__Bacteroidetes; c__Bacteroidia; o__Bacteroidales; f__Bacteroidaceae; g__Bacteroides; s__plebeius	0.999999995
1bd76a06b0870119840e2516456948a1	k__Bacteria; p__Firmicutes; c__Clostridia; o__Clostridiales; f__Ruminococcaceae; g__; s__	0.972702458
1bdf61b25caad0dbcb170e682b63c744	Unassigned	0.889483611
1be204f1c15e50701480035989939a72	k__Bacteria; p__Firmicutes; c__Clostridia; o__Clostridiales; f__Lachnospiraceae; g__[Ruminococcus]; s__	0.997624194
1be5a1f77082d7ed4f4f72038cc1b1bb	Unassigned	0.915803681
1bfd1ba4a46132c3701adbbce70c79d6	k__Bacteria	0.9191572
1c212186553a93a1206a58922c35ab61	k__Bacteria	0.890752574
1c2245ac6fe5f729d15475e857bd68ae	k__Bacteria	0.903609534
1c2400f72346fb6c0bdf714cf9dc23c8	k__Bacteria; p__Firmicutes; c__Clostridia; o__Clostridiales; f__Lachnospiraceae; g__; s__	0.842650377
1c26d562747dad198eac487a9685f109	k__Bacteria; p__Firmicutes; c__Clostridia; o__Clostridiales; f__Lachnospiraceae	0.789055612
1c473415cda8026b4d656d3ae770b3c2	k__Bacteria; p__Firmicutes; c__Clostridia; o__Clostridiales; f__Ruminococcaceae; g__Ruminococcus; s__	0.993655633
1c4c94df872f61e7788fbe594518069d	k__Bacteria; p__Bacteroidetes; c__Bacteroidia; o__Bacteroidales; f__Bacteroidaceae; g__Bacteroides; s__uniformis	0.998354953
1c632cd941b0d1a48022d46fabb9dc56	k__Bacteria	0.999998965
1c71cf2848b79652aea319ec13301e6c	k__Bacteria; p__Bacteroidetes; c__Bacteroidia; o__Bacteroidales; f__Prevotellaceae; g__Prevotella; s__copri	0.990469941
1c74c48e60fce18c1c0e35111f772568	k__Bacteria; p__Firmicutes; c__Clostridia; o__Clostridiales; f__; g__; s__	0.978112884
1c8c8d49c548efdfc8019e2b166fefda	k__Bacteria; p__Firmicutes; c__Clostridia; o__Clostridiales; f__Ruminococcaceae; g__Ruminococcus; s__	0.854577765
1cc234b3284dc3463e5a5416d03ff2be	k__Bacteria; p__Bacteroidetes; c__Bacteroidia; o__Bacteroidales; f__[Paraprevotellaceae]; g__Paraprevotella; s__	0.99999878
1ccc02d7eb12d4444e19339634d808a0	k__Bacteria; p__Firmicutes; c__Clostridia; o__Clostridiales; f__Peptococcaceae; g__rc4-4; s__	0.999999996
1ccc1b301eebe67ee12ca21c528d487f	k__Bacteria; p__Bacteroidetes; c__Bacteroidia; o__Bacteroidales; f__[Odoribacteraceae]; g__Butyricimonas; s__	1
1cec39da70284da4d69a757d62993c91	k__Bacteria; p__Bacteroidetes; c__Bacteroidia; o__Bacteroidales; f__Bacteroidaceae; g__Bacteroides	0.999996232
1cec539634b2ba748a48db64e7bc8716	k__Bacteria; p__Firmicutes; c__Clostridia; o__Clostridiales	0.999995035
1cfc74db7e817e68d0371286c8c75510	k__Bacteria; p__Bacteroidetes; c__Bacteroidia; o__Bacteroidales; f__Prevotellaceae; g__Prevotella; s__copri	0.999293096
1d0a5605acba3a712d9e6dc1a703431b	k__Bacteria	0.923651194
1d29852f5f676ba9938b4e30be319805	k__Bacteria; p__Firmicutes; c__Clostridia; o__Clostridiales; f__Ruminococcaceae; g__Anaerotruncus; s__	0.999977098
1d31d9402e82c8edfca56dc46c378b04	k__Bacteria	0.884030633
1d3ca2027b971f473480b6cfcd5ddb89	k__Bacteria; p__Proteobacteria; c__Alphaproteobacteria; o__Sphingomonadales; f__Sphingomonadaceae; g__Sphingopyxis; s__alaskensis	0.780951993
1d41d5b04d260ace7362f3bea17913e8	k__Bacteria	0.901032945
1d4bca175038f65e5dfff74b389954a0	k__Bacteria; p__Firmicutes; c__Clostridia; o__Clostridiales; f__Ruminococcaceae; g__; s__	0.84819331
1d5575a0f755c00e5a9083cb51dcefa2	Unassigned	0.893050899
1d56683e127003632ccdc14dd4009e5b	k__Bacteria	0.911181618
1d675bd6b0a91af9b780c5bf49c7d9c1	k__Bacteria; p__Firmicutes; c__Clostridia; o__Clostridiales; f__Veillonellaceae; g__Selenomonas; s__	0.999917916
1d74e7ea14f130fa35165abc0e40778e	k__Bacteria; p__Bacteroidetes; c__Bacteroidia; o__Bacteroidales; f__Rikenellaceae; g__; s__	0.994961284
1d7e7b1206e787fd9b7376d4eb94e08d	Unassigned	0.896660011
1d80713b26036422aa310911f1b8e479	k__Bacteria	0.894551265
1d88304ca7495829c223a7fdf97eff11	Unassigned	0.922986907
1da4f2d4279a36eb221823466f773787	k__Bacteria; p__Firmicutes; c__Clostridia; o__Clostridiales; f__Ruminococcaceae; g__Faecalibacterium; s__	0.799266168
1dbf21d3eb40162fc7520685e9abd0e0	k__Bacteria	0.90806153
1dc47462f8ce95219f1f100dd5995499	k__Bacteria	0.909205658
1ddaad572a81a7ac4072e4e5a2b1f757	k__Bacteria	0.9075432
1de2fb667e7cbd266afdf9f75783eae8	k__Bacteria; p__Proteobacteria; c__Betaproteobacteria; o__Burkholderiales; f__Alcaligenaceae; g__Sutterella; s__	0.999964274
1df0a933a8c0fbd7f8391ab21a26b34c	k__Bacteria; p__Firmicutes; c__Clostridia; o__Clostridiales; f__Lachnospiraceae; g__Blautia; s__	0.925286408
1e08c3034e3696e095da4054de4c7ff7	Unassigned	0.812516434
1e3c1fa8d93def5eccf05a450abd9301	k__Bacteria; p__Firmicutes; c__Clostridia; o__Clostridiales; f__Lachnospiraceae; g__Blautia; s__producta	0.991236953
1e4e9b51763d966d88a9ba992d28c367	k__Bacteria; p__Firmicutes; c__Clostridia; o__Clostridiales; f__Ruminococcaceae; g__; s__	0.99903541
1e59982eaf460793ba3bf3571d091fbe	k__Bacteria	0.917777986
1e68bf31a59e06e447550e09fc3935a4	k__Bacteria; p__Firmicutes; c__Clostridia; o__Clostridiales; f__Ruminococcaceae; g__Faecalibacterium; s__prausnitzii	0.999999991
1e7919a4c03fecdf2b4b94edffbb3821	k__Bacteria; p__Firmicutes; c__Clostridia; o__Clostridiales	0.804098793
1e838a7232008a2613bdf223badf1920	k__Bacteria; p__Actinobacteria; c__Actinobacteria; o__Bifidobacteriales; f__Bifidobacteriaceae; g__Bifidobacterium; s__longum	0.983183386
1e8d8d61a54f3a829cf1ec108c0cddbe	k__Bacteria; p__Firmicutes; c__Clostridia; o__Clostridiales; f__Lachnospiraceae; g__; s__	0.884226134
1e9018d7614742811c6c07cef99c8c7f	k__Bacteria; p__Firmicutes; c__Clostridia; o__Clostridiales; f__Ruminococcaceae; g__; s__	0.905983265
1ea4ded21a23dffff1beb8818b7e358f	k__Bacteria; p__Firmicutes; c__Clostridia; o__Clostridiales; f__; g__; s__	0.918133904
1ec4b3e7a303ac7e03a1e281dd534e58	k__Bacteria; p__Firmicutes; c__Erysipelotrichi; o__Erysipelotrichales; f__Erysipelotrichaceae; g__Catenibacterium; s__	0.999999997
1ecb22df90d772648bcb510e1da76ef7	k__Bacteria	0.914884691
1ee60870f3c07c63bc802dedaa91b9d0	k__Bacteria; p__Firmicutes; c__Clostridia; o__Clostridiales; f__Lachnospiraceae; g__; s__	0.77870819
1f1d2ac6cc56cf5f6dedf611033e1e33	k__Bacteria; p__Firmicutes; c__Clostridia; o__Clostridiales; f__Ruminococcaceae; g__Oscillospira; s__	0.9566157
1f2dd1ced639bacc6fa3fedbd6a6edcb	k__Bacteria	0.924415351
1f4a88bb46e8cf175b63aa45a9e68fb3	k__Bacteria; p__Firmicutes; c__Clostridia; o__Clostridiales; f__Ruminococcaceae; g__; s__	0.713855947
1f60b36b4288118a4a3ce4de2fbae878	Unassigned	0.891419152
1f718c75afa8b6df9b8be266eb094bb1	k__Bacteria; p__Bacteroidetes; c__Bacteroidia; o__Bacteroidales; f__Rikenellaceae; g__; s__	0.999998446
1f758dc259e2e1c61d687fab3faf714e	k__Bacteria	0.893013048
1f7ce6105e69807522e3d3498d749e60	Unassigned	0.836407322
1f81a688a999428985cfcbdf2ee5b89a	k__Bacteria; p__Firmicutes; c__Clostridia; o__Clostridiales; f__Lachnospiraceae; g__Roseburia; s__faecis	0.941236207
1f91044617a9ea32e102db23ea15db95	k__Bacteria; p__Firmicutes; c__Clostridia; o__Clostridiales; f__Ruminococcaceae; g__Faecalibacterium; s__prausnitzii	0.999996855
1f916b0bf0d54dc8a4267bb4cc1bab87	k__Bacteria; p__Firmicutes; c__Clostridia; o__Clostridiales; f__[Mogibacteriaceae]; g__; s__	0.999970008
1f9188f912014a2ef5de8bcee2bc4378	k__Bacteria; p__Firmicutes; c__Clostridia; o__Clostridiales; f__Ruminococcaceae; g__; s__	0.873289766
1f96a198fb57e2a4c6c036a650df9445	k__Bacteria; p__Firmicutes; c__Clostridia; o__Clostridiales; f__Lachnospiraceae; g__Coprococcus; s__eutactus	0.999645466
1f9c49637d47b4f05ccbc5d793d84ee9	k__Bacteria; p__Bacteroidetes; c__Bacteroidia; o__Bacteroidales; f__Prevotellaceae; g__; s__	0.862936174
1f9f99b6bc019b673588ae08af85f936	Unassigned	0.873900618
1fac9b421350a22c43605235f71f860d	Unassigned	0.882436332
1fb698452ad119bfbbcd2148b5319872	k__Bacteria; p__Firmicutes; c__Clostridia; o__Clostridiales; f__Ruminococcaceae; g__Ruminococcus; s__	0.99600993
1fc0e695285d2203753b606e4cc0ded7	k__Bacteria	0.920782202
1fc56168ae7789ea4c253c1b1fe54776	k__Bacteria; p__Firmicutes; c__Bacilli; o__Lactobacillales; f__Streptococcaceae; g__Streptococcus; s__	0.999833546
1fc73c3d2e69156a0afa5d16f27ea938	k__Bacteria	0.892561944
1fc9dd07b0ecadfe7a1b63d8bb8025d5	k__Bacteria; p__Firmicutes; c__Clostridia; o__Clostridiales; f__Lachnospiraceae; g__; s__	0.830404053
1fd7193a83f5eb515874c4f2ced38a92	k__Bacteria	0.941154009
1fe7608d7a754f1c908512be2a72969c	k__Bacteria; p__Firmicutes; c__Clostridia; o__Clostridiales; f__Lachnospiraceae; g__Roseburia	0.786155906
1ff511e69f7ae851b1e2f2fc984f3127	k__Bacteria	0.921992031
2011b45256ca95f3fc9f7e20d5b610cb	k__Bacteria; p__Bacteroidetes; c__Bacteroidia; o__Bacteroidales; f__S24-7; g__; s__	0.999999926
2022ea8da6874c709a24453bd82faf03	k__Bacteria; p__Firmicutes; c__Clostridia; o__Clostridiales; f__Ruminococcaceae; g__; s__	0.991383395
202d18076de089c0a6e13b8c34921b49	k__Bacteria; p__Firmicutes; c__Clostridia; o__Clostridiales; f__Lachnospiraceae; g__; s__	0.855157742
2043c207682608656831cebc01a410d3	k__Bacteria	0.939962603
204b34a300ca0494c36ddd71686fe9bc	k__Bacteria; p__Firmicutes; c__Clostridia; o__Clostridiales; f__Christensenellaceae; g__; s__	0.999765169
206219e4a1aaf9ec1209b48c86d04595	k__Bacteria; p__Firmicutes; c__Clostridia; o__Clostridiales; f__Lachnospiraceae; g__Pseudobutyrivibrio; s__	0.844052184
208d8d24d1a724e2ee378dc3aa7d7c3d	k__Bacteria	0.905171749
20916b54b58d03f75b032d54f5f2a694	k__Bacteria	0.911485659
20a37801629913db911d8c0190a0286d	k__Bacteria; p__Firmicutes; c__Clostridia; o__Clostridiales	0.999999933
20a3fd6cbfb3310995a84852eed26b4d	k__Bacteria	0.886352737
20b004f10a392411d80de840ff13adce	k__Bacteria	0.904009006
20cb1bd232e6a55f80eac49bcfa4178a	k__Bacteria	0.92591475
20d00819ff0b781e56de5de6ac8db59f	k__Bacteria	0.90247363
20dab69eaa6e1ff9729060c84b1dbc8c	k__Bacteria; p__Firmicutes; c__Clostridia; o__Clostridiales; f__Lachnospiraceae; g__Pseudobutyrivibrio; s__	0.939263342
20f65a76edde68de055ec907ffe4004e	k__Bacteria	0.933735396
20f6cc04bb812baa4d1383f8d5db5f82	k__Bacteria; p__Firmicutes; c__Clostridia; o__Clostridiales; f__Veillonellaceae; g__Dialister; s__	0.99924576
20fbe84a6277a624b599bae9e597f22f	k__Archaea; p__Euryarchaeota; c__Methanobacteria; o__Methanobacteriales; f__Methanobacteriaceae; g__Methanobrevibacter; s__	0.999999931
212d23970fe9498f98781b37940ac4c3	k__Bacteria; p__Bacteroidetes; c__Bacteroidia; o__Bacteroidales; f__[Barnesiellaceae]; g__; s__	0.999992238
21328c7b70a01fa7de23127b5227d390	k__Bacteria	0.913433224
2139f299dfb491ec4995a62e8fc61284	k__Bacteria; p__Bacteroidetes; c__Bacteroidia; o__Bacteroidales	0.943321927
213af0125c23cd81d4ada3c334128c79	k__Bacteria; p__Bacteroidetes; c__Bacteroidia; o__Bacteroidales; f__Porphyromonadaceae; g__Porphyromonas; s__	0.999999999
214d800c2e141e89decab10b2a65af49	k__Bacteria; p__Proteobacteria; c__Gammaproteobacteria; o__Pasteurellales; f__Pasteurellaceae; g__Aggregatibacter; s__	0.82788732
2189618bd1a70dd21376048396f00237	Unassigned	0.888812111
218f91a372d4ec2c62d293929ecca8da	k__Bacteria	0.90313425
2195edc402a00c9418d657e29b2d7f8e	k__Bacteria; p__Tenericutes; c__Mollicutes; o__RF39; f__; g__; s__	0.999520728
21a139d021a60be2a07fcaafc553d132	k__Bacteria	0.893539412
21a19e3c84eaf3866b7ec3b9732008dc	k__Bacteria; p__Actinobacteria; c__Actinobacteria; o__Actinomycetales; f__Actinomycetaceae; g__Actinomyces; s__	0.995449915
21a7d3b61e14b075ca708643addeb6ed	k__Bacteria; p__Bacteroidetes; c__Bacteroidia; o__Bacteroidales; f__Bacteroidaceae; g__Bacteroides; s__barnesiae	0.825163253
21aecebd692ab9c98a3753ce92261aaa	k__Bacteria	0.912138148
21cc3eb4e837f64bdd4b5608b9ea6c8e	k__Bacteria	0.896080733
21e15dc6d44680b98111dc34e9aa8acf	k__Bacteria; p__Firmicutes; c__Clostridia; o__Clostridiales; f__Ruminococcaceae; g__; s__	0.958494963
220e258aadc78408852b8664e99461df	k__Bacteria	0.890885429
22290648a45711eeb064ce335cb5fcb7	k__Bacteria	0.914471127
222c910682ba6f5c7afa78d07d0e5996	k__Bacteria; p__Bacteroidetes; c__Bacteroidia; o__Bacteroidales; f__Rikenellaceae; g__; s__	0.999999329
22376aa8e33f9731a41e565fa2fc52c3	k__Bacteria	0.999998633
224430d751850d929524dd8dffe89004	k__Bacteria; p__Bacteroidetes; c__Bacteroidia; o__Bacteroidales; f__Bacteroidaceae; g__Bacteroides; s__	0.978117598
224b17da57bcc7af420e5b2f73bb37cb	k__Bacteria	0.893129507
22718633b8e9bf34f9643f3ab3b55063	k__Bacteria	0.934515818
227cd147acc12d9d23573c0d79002a32	k__Bacteria; p__Firmicutes; c__Clostridia; o__Clostridiales; f__Lachnospiraceae; g__Lachnobacterium; s__	0.995260809
227fb1a397d51f979fd83dcc97204a55	k__Bacteria; p__Firmicutes; c__Clostridia; o__Clostridiales; f__Christensenellaceae; g__; s__	0.99296471
22935e691117f1378b5a63bbff38bb48	k__Bacteria; p__Actinobacteria; c__Actinobacteria; o__Bifidobacteriales; f__Bifidobacteriaceae; g__Bifidobacterium; s__animalis	0.996775586
229596ab1d248433326b363b43ee8d90	k__Bacteria	0.916555489
22b885b2571465c73ac5c40f11cc5ca1	Unassigned	0.882644597
22d5da1892623065cb1b1dcf564aa723	k__Bacteria; p__Firmicutes; c__Clostridia; o__Clostridiales; f__Ruminococcaceae; g__Faecalibacterium; s__prausnitzii	0.999999971
22dac4d31c2334807b89bbdc87eaa379	k__Bacteria; p__Firmicutes; c__Clostridia; o__Clostridiales; f__Ruminococcaceae; g__Faecalibacterium; s__	0.772345467
22dbac572ff8d1d5d0aa99fe079a4d21	k__Bacteria	0.910527033
22ec861592cc272153062a50d18d362a	k__Bacteria	0.877403558
22ee60532fea81c0895515258312f4bf	Unassigned	0.863720669
22f0152344c9c69269160370aa43642d	k__Bacteria	0.89074499
231016043d330f01b6ef2dca1964a8a2	k__Bacteria	0.910781683
23155db922265a0fa72236e40aa995ad	Unassigned	0.896286761
234572f16b10686c9ed00e11f711121a	k__Bacteria; p__Firmicutes; c__Clostridia; o__Clostridiales; f__Ruminococcaceae; g__; s__	0.859692502
234a954966aebc6761a6b7006971fa6b	k__Bacteria; p__Firmicutes; c__Clostridia; o__Clostridiales; f__Ruminococcaceae; g__; s__	0.899432754
235105514c90615d59699b1117006fdc	k__Bacteria; p__Firmicutes; c__Clostridia; o__Clostridiales	0.78797158
2352331e75f641f7619245c1a7e86f05	k__Bacteria	0.917190568
239f08aa8fe118c282cc778da126db4c	k__Bacteria	0.912032144
23a8a3c003abaad3a5dc7358d5781c15	Unassigned	0.889824126
23aa3c97b86fda2f1bf71fafb3045928	k__Bacteria; p__Firmicutes; c__Clostridia; o__Clostridiales; f__Lachnospiraceae; g__Blautia	0.728179715
23b3d904cd89de0352eaad72b78fc250	k__Bacteria	0.999999895
23b6677b5d96bae18e79cc30ac6aa152	k__Bacteria	0.923434043
2400c7ba064304775460464592d9ce7a	k__Bacteria; p__Firmicutes; c__Clostridia; o__Clostridiales; f__; g__; s__	0.999982827
242450760df3a0606f1dba823a62ab4c	k__Bacteria; p__Firmicutes; c__Clostridia; o__Clostridiales; f__Christensenellaceae; g__; s__	0.99644027
2439cce72c6f9b394ed5aa795dd68e00	Unassigned	0.880674311
244356dfc31bb9e6dabd177893464cf6	k__Bacteria	0.999772945
2460de2564d8f59113a9b866343d4c14	k__Bacteria; p__Firmicutes; c__Clostridia; o__Clostridiales; f__Ruminococcaceae; g__Oscillospira; s__	0.999992522
24710ae4b0d4c71e8335fec51964b36d	k__Bacteria	0.900308467
248bdb35753f2dcc53c0e63526ceb50f	k__Bacteria	0.897269719
249cbc7e440a79021d4d3a0c722b22c4	k__Bacteria; p__Firmicutes; c__Clostridia; o__Clostridiales; f__Ruminococcaceae; g__Faecalibacterium; s__	0.89473746
249e6a7acb8a001ede1507f92fb9bdf7	k__Bacteria; p__Firmicutes; c__Bacilli; o__Bacillales; f__[Exiguobacteraceae]; g__Exiguobacterium; s__	0.992328532
249fb94cfb0fb39e32f1cce94c727edd	k__Bacteria; p__Firmicutes; c__Clostridia; o__Clostridiales	0.99999999
24a7ad05503a6c16816dad5d9d62a73c	k__Bacteria	0.909462512
24aacf8fbed98878802210a518e1e1d2	k__Bacteria; p__Firmicutes; c__Clostridia; o__Clostridiales; f__Lachnospiraceae; g__; s__	0.929468381
24cbb2674c863d8908ef36e59f1e260c	k__Bacteria; p__Firmicutes; c__Clostridia; o__Clostridiales; f__Ruminococcaceae; g__Oscillospira; s__	0.998481883
251bc10e106cf31581d2614aaade51de	k__Bacteria; p__Proteobacteria; c__Gammaproteobacteria; o__Enterobacteriales; f__Enterobacteriaceae	0.999999199
2535993d4dcd8dfeceb430999d5e1ffe	k__Bacteria; p__Bacteroidetes; c__Bacteroidia; o__Bacteroidales; f__S24-7; g__; s__	0.999999445
2546dbe3305ccdaf5d548b40e942de5a	k__Bacteria	0.909626222
254f020f0e2d0e807a0caed77d372f4b	k__Bacteria; p__Firmicutes; c__Clostridia; o__Clostridiales; f__Christensenellaceae; g__; s__	0.975055209
2552beef42f07ab71b6baad659cbf01e	k__Bacteria; p__Firmicutes; c__Clostridia; o__Clostridiales; f__Clostridiaceae; g__; s__	0.999155953
255443daf6c94cdb2c42bf175b78bc8b	Unassigned	0.827650039
255752f45f7e8ea10a7ebcf9f4252721	k__Bacteria; p__Firmicutes; c__Clostridia; o__Clostridiales; f__Ruminococcaceae; g__Oscillospira; s__	0.958934837
2568578e1c104b54e0bdebf70252fce0	k__Bacteria; p__Bacteroidetes; c__Bacteroidia; o__Bacteroidales	0.997409396
257d7118982807dac4295d2b7449a437	k__Bacteria; p__Proteobacteria; c__Gammaproteobacteria; o__Pasteurellales; f__Pasteurellaceae; g__Haemophilus; s__parainfluenzae	0.99861509
25810a2e09e88e32f82babfac47e376b	k__Bacteria; p__Firmicutes; c__Clostridia; o__Clostridiales; f__Lachnospiraceae; g__Coprococcus; s__	0.974670854
25afb8d5dfe919b529af355e025be9fb	k__Bacteria; p__Firmicutes; c__Clostridia; o__Clostridiales; f__Ruminococcaceae; g__Faecalibacterium; s__prausnitzii	0.999999992
25c0640e17941c29e7ed81d2d8974df4	k__Bacteria; p__Firmicutes; c__Clostridia; o__Clostridiales; f__Lachnospiraceae; g__Coprococcus; s__catus	0.993493635
25c0c6bd27233bd452ff9a08012b2be1	k__Bacteria; p__Firmicutes; c__Clostridia; o__Clostridiales; f__; g__; s__	0.993184116
25c1c83a5bf08854b4f8a4ad1d01a8e2	k__Bacteria	0.915196895
25e42096270c3e40eafad5019ea79b3b	Unassigned	0.865322324
25f07dfb5ada74ff9f56edf1ee1d4e9e	k__Bacteria; p__Bacteroidetes; c__Bacteroidia; o__Bacteroidales; f__Bacteroidaceae; g__Bacteroides; s__	0.999964569
25f9da09884d87c195664d8e583bdd02	k__Bacteria	0.924922191
25fd1c05d1803b3a25b8064575574140	k__Bacteria	0.868955048
260b2d53f763ce4d383be6966cf7066d	k__Bacteria; p__Proteobacteria; c__Gammaproteobacteria; o__Enterobacteriales; f__Enterobacteriaceae	0.999913203
26265b6d2a1aede3cd13316792ef3c91	k__Bacteria; p__Firmicutes; c__Clostridia; o__Clostridiales; f__Clostridiaceae; g__SMB53; s__	0.903502091
2638dff02d952a7de51fd610850cbd47	k__Bacteria; p__Firmicutes; c__Clostridia; o__Clostridiales; f__Ruminococcaceae; g__; s__	0.923228418
2648fcf8b1aca967b990bb5b9cb8e569	Unassigned	0.885762252
264d2a5f4e227db352d81ceb4f44f628	k__Bacteria; p__Firmicutes; c__Clostridia; o__Clostridiales; f__Lachnospiraceae	0.981179012
2651e007c696dd169b16c9e0bba721cb	k__Bacteria; p__Bacteroidetes; c__Bacteroidia; o__Bacteroidales; f__Bacteroidaceae; g__Bacteroides; s__	0.999999974
265a4e5f969bd6bb1fadd4f0ae6d69bf	k__Bacteria; p__Firmicutes; c__Bacilli; o__Lactobacillales; f__Streptococcaceae; g__Streptococcus; s__	0.999988691
26635f5292b8478615d1a580f189fcc5	k__Bacteria; p__Firmicutes; c__Clostridia; o__Clostridiales; f__Lachnospiraceae; g__Epulopiscium; s__	0.999999991
2669ee6a608cc7b3bb6e6acc50db81c9	k__Bacteria; p__Firmicutes; c__Clostridia; o__Clostridiales; f__Clostridiaceae; g__; s__	0.996994734
2672a46c2c8ad8a619e1828b70fb06c9	Unassigned	0.910663083
26819bdeef473971d5dbcb5c186bf384	k__Bacteria; p__Bacteroidetes; c__Bacteroidia; o__Bacteroidales; f__Bacteroidaceae; g__Bacteroides; s__	0.999944068
268cd20d1b35f25316eb6e9760c13a61	Unassigned	0.917345983
2694711958148187bda1afdc1b599ad4	k__Bacteria; p__Firmicutes; c__Clostridia; o__Clostridiales; f__Lachnospiraceae; g__; s__	0.948689549
26b4db045371ffa3aaa8a1cfa00ce5e8	k__Bacteria	0.885950141
26de12e389ee36cdfa2dddc5acdf5d6f	k__Bacteria	0.906609881
26ed4cedfefe8dd75d320290f6592e1d	k__Bacteria; p__Firmicutes; c__Clostridia; o__Clostridiales; f__Ruminococcaceae; g__Ruminococcus; s__	0.866594296
270096b2de9f1d9ec3822e960eb194ca	Unassigned	0.900341285
2700b7d9ebb85c805cd495bba9ddc6f0	k__Bacteria	0.894592354
2712ae4baadda007599c47bdc8f6a33b	k__Bacteria; p__Firmicutes; c__Clostridia; o__Clostridiales; f__; g__; s__	0.954293911
271424939c38f27658f1761cf1bd3408	k__Bacteria; p__Firmicutes; c__Clostridia; o__Clostridiales; f__Lachnospiraceae; g__; s__	0.908151614
27229fefaa0c2f82af3ef3e51e3c5b06	k__Bacteria; p__Actinobacteria; c__Coriobacteriia; o__Coriobacteriales; f__Coriobacteriaceae; g__Collinsella; s__	0.988121466
2722ca240626eb62cbb7e9e0a05cdb6f	k__Bacteria; p__Bacteroidetes; c__Bacteroidia; o__Bacteroidales; f__Bacteroidaceae; g__Bacteroides; s__barnesiae	0.841034542
272ba75b6f51a61d4ae922ec13dfb496	k__Bacteria; p__Firmicutes; c__Clostridia; o__Clostridiales; f__Eubacteriaceae; g__Anaerofustis; s__	0.999999963
2736fc92c3bb9ea3513014edb5c0b730	k__Bacteria; p__Firmicutes; c__Clostridia; o__Clostridiales; f__Lachnospiraceae; g__Anaerostipes; s__	0.999922304
274dc265f1b2fb787bf80b806d23d818	k__Bacteria; p__Firmicutes; c__Clostridia; o__Clostridiales; f__Ruminococcaceae; g__; s__	0.82634602
276e0628265235149e0358a6a837ee9e	k__Bacteria; p__Proteobacteria; c__Epsilonproteobacteria	0.898602087
277e9124f07f48353235e1f5bb5fa59d	Unassigned	0.896668001
2789cd149f2d05e1e9abf077940dd93a	Unassigned	0.883948302
27a0714a1a13080dcad16b563aa191e0	k__Bacteria; p__Bacteroidetes; c__Bacteroidia; o__Bacteroidales; f__Bacteroidaceae; g__Bacteroides; s__	0.981298338
27b166c2a5cf87865f044aaa2d38c7c4	k__Bacteria	0.902889707
27b77ea01b8eeb553218ff0c086c9a5c	Unassigned	0.844660744
27f6fef202af0df9ea2d94a234e1654e	k__Bacteria	0.911369944
27fd63028a71fe354fdbc8cea64857de	k__Bacteria; p__Firmicutes; c__Clostridia; o__Clostridiales; f__Ruminococcaceae; g__Ruminococcus; s__	0.999975703
2832a25f7cc7b8a0119acca1fbc4ac1c	k__Bacteria; p__Firmicutes; c__Clostridia; o__Clostridiales	0.904479834
28535cbf1b1de73929dc3b4866ccd029	k__Bacteria	0.90968703
288fd6fbaf9fd05e109484a048e3782f	k__Bacteria; p__Firmicutes; c__Clostridia; o__Clostridiales; f__Clostridiaceae; g__; s__	0.998794248
28a6fad1d433f8e4b02b51572ae02f79	k__Bacteria; p__Firmicutes; c__Clostridia; o__Clostridiales; f__; g__; s__	0.999151917
28a9397005f09bdfd475c501525e6144	k__Bacteria; p__Firmicutes; c__Clostridia; o__Clostridiales; f__Lachnospiraceae; g__; s__	0.916386845
28aa9c57fe2eca54811c48956d82c3fc	k__Bacteria; p__Firmicutes; c__Clostridia; o__Clostridiales; f__Ruminococcaceae; g__; s__	0.96491575
28adf55c0394b11ed9b77e0a532ae0b9	k__Bacteria; p__Firmicutes; c__Clostridia; o__Clostridiales; f__Sulfobacillaceae; g__; s__	0.819504696
28b5a5cf6500d0802f05fdf04ef21a26	k__Bacteria; p__Firmicutes; c__Clostridia; o__Clostridiales; f__Lachnospiraceae; g__Blautia; s__producta	0.970172841
28bedd6bf1ec81daf51c0190ed6004b1	k__Bacteria	0.922065102
28c9bd4621e2e064c29ff11b9cd7bf77	k__Bacteria	0.918030905
28cf53a4b76213885b8cbb198683cee5	k__Bacteria; p__Firmicutes; c__Clostridia; o__Clostridiales; f__Ruminococcaceae; g__; s__	0.992103684
28df4e87dafa12e6799cccc6ac093729	k__Bacteria; p__Bacteroidetes; c__Bacteroidia; o__Bacteroidales; f__Bacteroidaceae; g__Bacteroides; s__fragilis	0.99999704
28eb04b366fde3764f564cd8b5f9f1d8	k__Bacteria	0.906000445
28ee46fc5271daff506aedc9b514ba7a	k__Bacteria; p__Firmicutes; c__Clostridia; o__Clostridiales	0.924326886
28f2a141d190bde1510ce0d5822eca6a	k__Bacteria; p__Bacteroidetes; c__Bacteroidia; o__Bacteroidales; f__Rikenellaceae; g__; s__	0.999991802
28f7e5ef3896d6babc61008cef91443c	k__Bacteria	0.999999996
2909e3aa064805dff8115a3d7c9ca76e	k__Bacteria	0.90117471
29206fbdd1caf08d702867f1db380de5	k__Bacteria	0.921149942
293d9b5b04b8aa11e4b51fb5c8e8cac6	k__Bacteria; p__Firmicutes; c__Clostridia; o__Clostridiales; f__Lachnospiraceae	0.718197495
296675e341968304933ba3640534e608	k__Bacteria; p__Firmicutes; c__Clostridia; o__Clostridiales; f__Ruminococcaceae; g__; s__	0.870233258
297a075c1834166a8af2cb66956e8222	k__Bacteria	0.911015167
297d8c101eac8c31a643a8bbb1559e83	k__Bacteria; p__Firmicutes; c__Clostridia; o__Clostridiales; f__[Mogibacteriaceae]; g__; s__	0.99998401
2990f37983317b669804869f891fa203	k__Bacteria	0.901924553
2999b054a69e6f0e62718edb241f8ac4	Unassigned	0.886130941
29b7134d4775ce962a0f47dd3d317e1c	k__Bacteria	0.890172074
29dc318e4782397fa2fdb11f395e0bae	k__Bacteria	0.898699373
29f311753a1e073d37b012585c12e0a1	k__Bacteria; p__Firmicutes; c__Clostridia; o__Clostridiales; f__Lachnospiraceae; g__Anaerostipes; s__	0.999761187
29f583af2dbdd26115bc225ddc625820	k__Bacteria; p__Firmicutes; c__Clostridia; o__Clostridiales; f__Ruminococcaceae; g__; s__	0.997893285
29ff5e0eeecdf7e0676da402e456ef78	Unassigned	0.885867745
2a25aaa6bc3ef8fb733040a9e39cf5d3	k__Bacteria	0.918759875
2a279d096c75cefcafb4aa16131ce588	k__Bacteria; p__Actinobacteria; c__Actinobacteria; o__Actinomycetales; f__Actinomycetaceae; g__Actinomyces; s__	0.87582542
2a28f546d27b6c423fdd5102eab8578b	k__Bacteria; p__Firmicutes; c__Clostridia; o__Clostridiales; f__Lachnospiraceae; g__Lachnospira; s__	0.999999997
2a37fd5c9d14f19bb88dab01541a50ba	k__Bacteria; p__Firmicutes; c__Clostridia; o__Clostridiales; f__Ruminococcaceae; g__Faecalibacterium; s__prausnitzii	0.999999996
2a453a58ba9f3bd08806aaae4774fdd9	k__Bacteria	0.906682056
2a7f713c6f120bf14f99be2584640b43	k__Bacteria	0.916238449
2a809e0af04f8b1867b9891eb0b33012	k__Bacteria; p__Bacteroidetes; c__Bacteroidia; o__Bacteroidales; f__Prevotellaceae; g__; s__	0.978376579
2a835c3213563c7ad8c8f7e94f19b548	k__Bacteria	0.905363111
2a87ebbf02e0240745bd717b0155ff66	k__Bacteria; p__Firmicutes; c__Clostridia; o__Clostridiales; f__; g__; s__	0.747068407
2a96b26eaec6e9857c68aee2c1cd8b65	k__Bacteria	0.896209244
2a98a3d7a1edf47018bef258fd63d629	k__Bacteria; p__Bacteroidetes; c__Bacteroidia; o__Bacteroidales; f__Bacteroidaceae; g__Bacteroides; s__caccae	0.987145483
2aa0a482341bd0299cbca9d45b411500	k__Bacteria	0.922404451
2aa33552563b0fab938d1483802f791e	k__Bacteria	0.926251168
2aa5c3e78ced578f6fad9e703b11d198	k__Bacteria	0.922685527
2aadbcfaee8b92f3c1510280a11b5767	k__Bacteria; p__Tenericutes; c__Mollicutes; o__RF39; f__; g__; s__	0.998972858
2ab11542767a9d6b33e18284ea1a561a	k__Bacteria; p__Firmicutes; c__Clostridia; o__Clostridiales; f__Ruminococcaceae	0.974573533
2ac284aa056f8bbf4f61087dfa9abd4c	k__Bacteria	0.899332629
2ac56d7c6c338706b63689efd1c58f18	k__Bacteria	0.904102831
2ac9567a989038c2af388fc6f20799a5	k__Bacteria	0.88150738
2aca9591bd544e65a228e0ec9044edd5	k__Bacteria; p__Firmicutes; c__Erysipelotrichi; o__Erysipelotrichales; f__Erysipelotrichaceae; g__; s__	0.99999945
2ad421831e83acad65f758aee07a8e81	k__Bacteria	0.890292782
2ae59af4775df88f77595a94df41eb59	k__Bacteria; p__Firmicutes; c__Clostridia; o__Clostridiales; f__Ruminococcaceae; g__Ruminococcus; s__	0.998689681
2b0fad3fb80945f7c49bbe8b45d83b67	k__Bacteria	0.904018968
2b190929dcac03f29b84162f8381a53c	k__Bacteria; p__Firmicutes; c__Clostridia; o__Clostridiales; f__Ruminococcaceae; g__; s__	0.994054082
2b1f9521b198d1891105782bbb264ec9	k__Bacteria; p__Firmicutes; c__Clostridia; o__Clostridiales; f__; g__; s__	0.908992605
2b26e29bb1eb65f59f48ea015ac35d59	k__Bacteria; p__Firmicutes; c__Clostridia; o__Clostridiales; f__; g__; s__	0.963924664
2b2b9fe00b4eb41cd80490133b2c7c35	k__Bacteria; p__Firmicutes; c__Clostridia; o__Clostridiales	0.999816233
2b45c63c2700ad7531d26b6ef2777b30	k__Bacteria; p__Firmicutes; c__Clostridia; o__Clostridiales; f__Ruminococcaceae; g__Faecalibacterium; s__	0.913923665
2b4ab81fc9ab0f953a04d912d4a05e1e	k__Bacteria; p__Proteobacteria; c__Alphaproteobacteria; o__RF32; f__; g__; s__	0.999962306
2b5288f431b5fba7c69fa0be2e473078	k__Bacteria; p__Proteobacteria; c__Gammaproteobacteria; o__Enterobacteriales; f__Enterobacteriaceae; g__Citrobacter; s__	0.976684727
2b5cd81b9389ae73543fe0494606c580	k__Bacteria	0.92595619
2b5e25755a6f556be0a7239c60658bd2	k__Bacteria	0.878647386
2b6f898bd604606c16966ec6002612b3	k__Bacteria; p__Bacteroidetes; c__Bacteroidia; o__Bacteroidales; f__[Paraprevotellaceae]; g__Paraprevotella; s__	0.999999169
2b7a7728d06fc6414c07ed0c6e746a3a	Unassigned	0.870771975
2b8e0be8f0608586609930567e173082	k__Bacteria	0.911160045
2bc0447387f030cd656ccbfd5023ca95	k__Bacteria; p__Bacteroidetes; c__Bacteroidia; o__Bacteroidales; f__[Odoribacteraceae]; g__Butyricimonas; s__	1
2bc5b223e982bf2838cf642f9e8ead08	k__Bacteria; p__Firmicutes; c__Clostridia; o__Clostridiales; f__Ruminococcaceae; g__; s__	0.999999948
2bcf3c60dabdb63514ddaf4a0b78ec68	k__Bacteria	0.916800001
2bdb996cc82b945b61b3af0b9a5006d2	k__Bacteria	0.90561994
2beff2a0834b67ea82eae08f4cd98181	k__Bacteria; p__Firmicutes; c__Clostridia; o__Clostridiales; f__Lachnospiraceae; g__Coprococcus; s__catus	0.928976074
2bf50827b3c81dcedaa3748f0f208ad3	k__Bacteria; p__Firmicutes; c__Clostridia; o__Clostridiales; f__Ruminococcaceae; g__; s__	0.966052793
2c056418a63925b7c3f03b1873ecddf6	k__Bacteria	0.920701273
2c0d5fea635fec3fa1bf54b41069af65	k__Bacteria; p__Bacteroidetes; c__Bacteroidia; o__Bacteroidales; f__Prevotellaceae; g__Prevotella; s__	0.998799789
2c21e7884d94e32b52262a523a41dbdd	k__Bacteria; p__Firmicutes; c__Clostridia; o__Clostridiales; f__Christensenellaceae; g__; s__	0.947567455
2c29357b75fff308cedc002031b5a2c2	k__Bacteria; p__Bacteroidetes; c__Bacteroidia; o__Bacteroidales; f__Bacteroidaceae; g__Bacteroides; s__uniformis	0.99642442
2c2bea20c69ed49d9e5f08662cf7a4e9	k__Bacteria; p__Bacteroidetes; c__Bacteroidia; o__Bacteroidales; f__Bacteroidaceae; g__Bacteroides; s__	0.993871757
2c2f872efb887e606ea73a4878b842a1	k__Bacteria; p__Firmicutes; c__Clostridia; o__Clostridiales; f__Ruminococcaceae; g__Oscillospira; s__	0.972071118
2c364f258b0eeb7ea4e5c4856af90b81	k__Bacteria; p__Proteobacteria; c__Alphaproteobacteria; o__RF32; f__; g__; s__	1
2c378284548159dc58b9ecdea5f0e3c9	k__Bacteria; p__Firmicutes; c__Erysipelotrichi; o__Erysipelotrichales; f__Erysipelotrichaceae; g__[Eubacterium]; s__dolichum	1
2c3f08b3f0890bb71ef263e8853b539e	k__Bacteria; p__Firmicutes; c__Clostridia; o__Clostridiales; f__Ruminococcaceae; g__; s__	0.917034461
2c43bcc8b02cd51e749bacedbe769db9	k__Bacteria; p__Bacteroidetes; c__Bacteroidia; o__Bacteroidales; f__Porphyromonadaceae; g__Parabacteroides; s__distasonis	0.999999993
2c48b405bac20557558a54170206fb7e	k__Bacteria; p__Firmicutes; c__Clostridia; o__Clostridiales; f__Ruminococcaceae; g__; s__	0.860307635
2c48e0c2fee6fae9813fef99e95f0827	k__Bacteria; p__Firmicutes; c__Clostridia; o__Clostridiales; f__Veillonellaceae; g__Dialister; s__	0.999999506
2c5243db19d2863dfd4c2c623856fc0e	k__Bacteria; p__Firmicutes; c__Clostridia; o__Clostridiales; f__Lachnospiraceae	0.864327866
2c52a44d6ec6cff3c4f0a04dae849c2a	k__Bacteria	0.905184602
2c6cdaa50b7b2c404bf9ef256a913c75	k__Bacteria	0.999999951
2c81ac732218672be950f90e6f817e8f	k__Bacteria; p__Firmicutes; c__Clostridia; o__Clostridiales	0.999998757
2c8b0d4ff2d29bc29312bfa81b3f00b5	k__Bacteria	0.999999987
2c91b745d9e55f3b5c35b2472bfb32b4	k__Bacteria; p__Cyanobacteria; c__4C0d-2; o__YS2; f__; g__; s__	0.98910519
2ca9f65613c9a06079549ad912568418	k__Bacteria; p__Firmicutes; c__Clostridia; o__Clostridiales; f__Ruminococcaceae; g__Ruminococcus; s__bromii	0.999937794
2cad729b82787289667901b5abdf62f0	k__Bacteria; p__Firmicutes; c__Clostridia; o__Clostridiales; f__Clostridiaceae; g__Clostridium; s__	0.971858445
2cb274628eee8e734acc8cd9d4bfd105	k__Bacteria; p__Firmicutes; c__Clostridia; o__Clostridiales; f__Veillonellaceae; g__Veillonella; s__parvula	0.999462865
2cb8970e8e833631d8f246f2971adc46	k__Bacteria; p__Firmicutes; c__Clostridia; o__Clostridiales	0.914368068
2cbb8a0ff1f5d29601d056c8377ffeaf	k__Bacteria	0.93142226
2cbd92bd7eace07713c4268d980d128c	k__Bacteria	0.934426535
2ce10a35208b47fbe9ec7b3f05d1af2e	k__Bacteria; p__Firmicutes; c__Clostridia; o__Clostridiales; f__Christensenellaceae; g__; s__	0.987881479
2cf40dd12356dc8f17553866ad169c0b	k__Bacteria; p__Firmicutes; c__Clostridia; o__Clostridiales; f__; g__; s__	0.769747816
2d073653bd6a69480ce419a2dec88955	k__Bacteria; p__Bacteroidetes; c__Bacteroidia; o__Bacteroidales; f__Prevotellaceae; g__Prevotella; s__copri	0.999997459
2d0a3e3666b775fcdf3208027dcd75c3	k__Bacteria	0.917432936
2d1e5f692b295aae877085ca00bec12d	k__Bacteria	0.919063951
2d251ef71a244602060867e0cd76285a	k__Bacteria	0.914266714
2d3be01026172c9ed755cf2b89e3ff86	k__Bacteria	0.901804407
2d3e2ddf56ec1f4b2cbcdd9e28ad9397	k__Bacteria	0.930590662
2d487414f0ab027fa8631e4ae5649ee7	k__Bacteria	0.897624343
2d4fdd63d7cca9256b82497708267de1	k__Bacteria	0.913690566
2d6d1b9121cb2ecea28cee68da538bbc	k__Bacteria	0.917251581
2d8218271e3659f63861574e9d2d82eb	k__Bacteria	0.914372022
2d828fa02f8bc1c5e4b0cb9d908748a0	k__Bacteria	0.922766891
2d84a58a8537c83fc396e41c69f49d91	k__Bacteria; p__Firmicutes; c__Clostridia; o__Clostridiales; f__Ruminococcaceae; g__; s__	0.999118003
2d87cb04f5859d143b2ed1389d0ae2b2	k__Bacteria; p__Bacteroidetes; c__Bacteroidia; o__Bacteroidales; f__S24-7; g__; s__	0.99568168
2d98e1b44391c898157ea031933cd7ca	k__Bacteria; p__Firmicutes; c__Clostridia; o__Clostridiales; f__Ruminococcaceae; g__Ruminococcus; s__	0.999860293
2da42a564e90211c5d4bbafa10f26c64	k__Bacteria	0.99366344
2db060ea74e2d303a19a2fe662a73797	k__Bacteria; p__Firmicutes; c__Clostridia; o__Clostridiales; f__; g__; s__	0.759540098
2db351b62c92af1176b34bf137af66fb	k__Bacteria	0.923376841
2de54fed8c2cfa36c233f5d87f54843a	k__Bacteria; p__Firmicutes; c__Clostridia; o__Clostridiales; f__Veillonellaceae; g__Megasphaera; s__	0.999999999
2e1284d3d9b87c3d119d6124dc5ffc61	k__Bacteria; p__Firmicutes; c__Clostridia; o__Clostridiales; f__Ruminococcaceae; g__; s__	0.952853937
2e2a935b2c81b619494b16acb482baf1	k__Bacteria; p__Firmicutes; c__Clostridia; o__Clostridiales; f__; g__; s__	0.999878882
2e3f2b2831935202936899e02cdca3ae	k__Bacteria; p__Bacteroidetes; c__Bacteroidia; o__Bacteroidales; f__Porphyromonadaceae; g__Parabacteroides; s__gordonii	0.995933783
2e4cc0fd859b5be382d67a3c36962280	Unassigned	0.875543699
2e51676e05741a5d420ed8d4312e0fa8	k__Bacteria	0.927480564
2e5b752f8c34066ec78d1812c5221918	k__Bacteria	0.935049435
2e6999a8630bfc1a5899fc2c2d425ac3	k__Bacteria	0.904436183
2e6b4a0d8ef758948af7d05bfed3eb1d	k__Bacteria	0.923092936
2e705c8b41f6543facd2219527db0c21	k__Bacteria; p__Firmicutes; c__Clostridia; o__Clostridiales; f__Lachnospiraceae; g__Blautia; s__producta	0.973703999
2e952648ddbcefe32b5b2f94ecffdfbc	k__Bacteria; p__Actinobacteria; c__Actinobacteria; o__Actinomycetales; f__Actinomycetaceae; g__Actinomyces; s__	0.99766651
2ea1f84442d37da2a5d1ec6bd9d6bfbd	k__Bacteria; p__Bacteroidetes; c__Bacteroidia; o__Bacteroidales; f__S24-7; g__; s__	0.999666945
2ea537cda69981ef7aac01a4ff540bd0	k__Bacteria; p__Firmicutes; c__Clostridia; o__Clostridiales; f__Ruminococcaceae; g__Ruminococcus; s__	0.839677098
2eac6cc7e1953e3727df87b7a50c4604	k__Bacteria; p__Firmicutes; c__Clostridia; o__Clostridiales; f__Ruminococcaceae; g__; s__	0.85777839
2eadc81fb21a7f4752801de942be9c9d	k__Bacteria	0.930923874
2eb27a8fa4c374d879185b5e4403ec0a	k__Bacteria	0.931037767
2ec944641ee66c479c9a0b28a834fb51	k__Bacteria; p__Cyanobacteria; c__4C0d-2; o__YS2; f__; g__; s__	1
2ed032a6fe3dc7b23fe525de26370849	k__Bacteria	0.920232055
2ef1421de8abce20d897ef184eb4e8fc	k__Bacteria; p__Actinobacteria; c__Actinobacteria; o__Actinomycetales; f__Actinomycetaceae; g__Actinomyces; s__	0.999711782
2f01b675661b3b76524f2c2a66bdef0a	Unassigned	0.885444225
2f0c55939d345f820bdb1735edef1154	k__Bacteria; p__Bacteroidetes; c__Bacteroidia; o__Bacteroidales; f__Prevotellaceae; g__Prevotella; s__copri	0.999881592
2f1cf105847ccbbe7256f951eb3718cb	k__Bacteria	0.918518788
2f1ed24fabf8e07629ad5b907a656d5d	k__Bacteria; p__Actinobacteria	0.977217443
2f278d7fb2c58254282faaa2399de88c	k__Bacteria; p__Firmicutes; c__Clostridia; o__Clostridiales; f__Lachnospiraceae; g__; s__	0.793957546
2f2792e366b4e1ff325586ab64da01f9	k__Bacteria	0.901312367
2f58f397a6b91425a9bd8ab5b2b8dee1	k__Bacteria; p__Tenericutes; c__Mollicutes; o__RF39; f__; g__; s__	0.999798656
2f7675f22dba5c8f2c53ebdcf144b797	k__Bacteria; p__Firmicutes; c__Bacilli; o__Lactobacillales; f__Streptococcaceae; g__Lactococcus; s__	0.999999993
2f8115078669f424678a48807851e25d	Unassigned	0.876893055
2f87c88aa83a229d0d1ec5f4b61b4331	k__Bacteria	0.908708901
2f893e255ff9769c2ab14bf0d1c780b6	k__Bacteria	0.918327882
2f9707c7b89395edda928f44b3c18305	k__Bacteria; p__Firmicutes; c__Clostridia; o__Clostridiales; f__[Tissierellaceae]; g__Anaerococcus; s__	1
2fa0f196c473bfece7eb377c855a6dc2	k__Bacteria	0.893895861
2fa50419e48d03c634d23f55770bb1d6	k__Bacteria	0.905698751
2fb2207da693625bb6d46d692347adc9	k__Bacteria; p__Firmicutes; c__Clostridia; o__Clostridiales; f__Ruminococcaceae; g__; s__	0.997994176
2fbedac07843b4458373ee549fc51b4f	k__Bacteria; p__Firmicutes; c__Clostridia; o__Clostridiales; f__Ruminococcaceae; g__Ruminococcus; s__	0.981729739
2fcb301308b91d4c33e82b0436cd868d	k__Bacteria	0.899078686
2fd720bb5114b6c2063025b81a4097e2	k__Bacteria	0.923646185
2fda9bad801a8d2be953b5ec174db758	k__Bacteria; p__Firmicutes; c__Clostridia; o__Clostridiales; f__; g__; s__	0.998575222
2fdfd32140cf2ea2b175b6b9842268bf	k__Bacteria	0.918377968
2fe327f0e0968fa8b79b223791ab684f	Unassigned	0.851371943
2fe34e610178ac086f05f62821925b51	k__Bacteria	0.935497383
2fecd3927aaf4821fe27f445d1d78a9b	k__Bacteria; p__Firmicutes; c__Bacilli; o__Lactobacillales; f__Lactobacillaceae; g__Lactobacillus; s__zeae	0.999999998
2ffee82b8c681347adda01e223a98fcf	Unassigned	0.884985456
3007ef1f1b19aa7c2630a8782af3e39c	k__Bacteria; p__Firmicutes; c__Clostridia; o__Clostridiales; f__Ruminococcaceae; g__Oscillospira; s__	0.99997738
302bff4682a746aae0b72501e531969e	k__Bacteria	0.919506257
3042aa5c9fe2c3269a046eb2cf9f7949	k__Bacteria; p__Firmicutes; c__Clostridia; o__Clostridiales; f__Ruminococcaceae; g__Faecalibacterium; s__prausnitzii	0.999999999
304cc9d00f6d32b674c3211105d429f1	k__Bacteria; p__Bacteroidetes; c__Bacteroidia; o__Bacteroidales; f__Prevotellaceae; g__Prevotella; s__copri	0.996248061
3060327d0866b743e08f00f2eb3518e5	k__Bacteria	0.931277864
3079f906ad836fd938f482cb4869e38f	k__Bacteria; p__Firmicutes; c__Clostridia; o__Clostridiales; f__Ruminococcaceae; g__; s__	0.999991531
30817025dd932dd60072b18c588ca84e	k__Bacteria; p__Firmicutes; c__Clostridia; o__Clostridiales; f__Lachnospiraceae	0.719830281
30ab681d6225b3663f747c8405caf8c1	k__Bacteria	0.900021843
30c0cf0cffa6d0aa350ebf2655c0eb9b	k__Bacteria; p__Firmicutes; c__Clostridia; o__Clostridiales; f__Lachnospiraceae; g__Roseburia; s__	0.994299187
30d168a8837a3745ddfc951500295bd9	Unassigned	0.881451965
30db9a582ca47d1e9238ec99659449e1	k__Bacteria; p__Firmicutes; c__Clostridia; o__Clostridiales; f__Ruminococcaceae; g__; s__	0.995995755
30f0720aa9eddc99e86bbd273d092757	k__Bacteria; p__Firmicutes; c__Clostridia; o__Clostridiales; f__Ruminococcaceae; g__Oscillospira; s__	0.996979351
30f24ebfa000e55298aa2944ea3ecc34	k__Bacteria; p__Firmicutes; c__Clostridia; o__Clostridiales; f__Ruminococcaceae; g__Ruminococcus; s__	0.984754275
31081dcffadc928447c4fb4f2250eda8	k__Bacteria; p__Firmicutes; c__Clostridia; o__Clostridiales; f__Ruminococcaceae; g__Ruminococcus; s__callidus	0.999997629
311130b63e263f07e1bfd86e2a20ca64	k__Bacteria; p__Bacteroidetes; c__Bacteroidia; o__Bacteroidales; f__Prevotellaceae; g__Prevotella; s__copri	0.999999471
31152ac3f4087f171915a6bc4fd87070	k__Bacteria; p__Cyanobacteria; c__4C0d-2; o__YS2; f__; g__; s__	0.999998471
3119ddf0efc1e86f495b4ac9ba0e0373	k__Bacteria; p__Proteobacteria; c__Gammaproteobacteria; o__Pseudomonadales; f__Moraxellaceae; g__Enhydrobacter; s__	0.99999347
311a6c26aca27f1ca7f91f484b3cae8c	k__Bacteria	0.90901077
312fcc11c09505b96acb58e82461acb9	k__Bacteria	0.905802751
31309dcd9cb279063050135f87213fdc	k__Bacteria; p__Firmicutes; c__Clostridia; o__Clostridiales; f__Ruminococcaceae; g__; s__	0.999999935
315da8478c521c31e3326c18adbc8591	k__Bacteria; p__Actinobacteria; c__Coriobacteriia; o__Coriobacteriales; f__Coriobacteriaceae	0.913267526
316b376ca2e599f0893f0eb930558c98	Unassigned	0.893842329
31729a6e51b277ca07499f2eccc9119c	k__Bacteria; p__Actinobacteria; c__Actinobacteria; o__Bifidobacteriales; f__Bifidobacteriaceae; g__Bifidobacterium; s__bifidum	0.999997316
318fa33bfbc6530ec12369897b31032b	k__Bacteria	0.947727564
3193a5ed54b6aea340c374edbb50d16f	k__Bacteria	0.92086759
31a9894d108ba9850217af6e175eeb34	k__Bacteria	0.930533247
31b234e90a35e8f722d315d929986da2	k__Bacteria; p__Bacteroidetes; c__Bacteroidia; o__Bacteroidales; f__Porphyromonadaceae; g__Porphyromonas; s__	0.999999213
31b704a2612d964c659d6e0f4689af88	k__Bacteria; p__Bacteroidetes	0.839928259
31b7282c66f87499796d747be250d2e0	Unassigned	0.878990579
31c0b805e5537c5ffc01823277bb65eb	k__Bacteria; p__Firmicutes; c__Clostridia; o__Clostridiales; f__Lachnospiraceae; g__Roseburia; s__faecis	0.995374653
31cd8dbfea98760cbb5e174f08afe582	k__Bacteria; p__Firmicutes; c__Clostridia; o__Clostridiales	0.717301646
31d067c03dcf38e4b95e353b142a1eff	k__Bacteria; p__Actinobacteria; c__Coriobacteriia; o__Coriobacteriales; f__Coriobacteriaceae; g__Slackia; s__	0.999714557
31d8fde7095db3cbaf5367d860bd28d7	k__Bacteria; p__Firmicutes; c__Clostridia; o__Clostridiales; f__Christensenellaceae; g__; s__	0.999911254
31dc4def2156c84d538fd35e86f50636	k__Bacteria; p__Firmicutes; c__Clostridia; o__Clostridiales; f__Peptococcaceae; g__; s__	0.998367879
31e26e9b53bc5a0762990c1a33a2a861	Unassigned	0.884595174
31e8a03d2d9a69a88aedacb878b5c6e9	k__Bacteria; p__Firmicutes; c__Clostridia; o__Clostridiales; f__Christensenellaceae; g__; s__	0.999940403
3217875d5701e03987f3ca738caf48e7	Unassigned	0.884438618
32249493fb2f1d85baa1825aa5406df1	k__Bacteria; p__Firmicutes; c__Clostridia; o__Clostridiales; f__Veillonellaceae; g__Dialister; s__	0.999999914
322581960c0fef9afcbc27d32648b8b3	Unassigned	0.907128359
3236214972b0e6b684841c8ba5faad86	k__Bacteria	0.909147822
3244f08b39338ff6e2774c7e76447ae7	k__Bacteria; p__Bacteroidetes; c__Bacteroidia; o__Bacteroidales; f__Prevotellaceae; g__; s__	0.761675344
324706a9aaf8a448c4d5ceaba9f21ca5	k__Bacteria; p__Firmicutes; c__Clostridia; o__Clostridiales; f__Clostridiaceae; g__; s__	0.931303477
3248096b2854e0ce6f3f6848285f32f7	k__Bacteria	0.88743919
32494f74e1d55ef463965955e961ffa6	Unassigned	0.882837713
324a656c5770dc84a47adf0930c1dfd9	k__Bacteria; p__Tenericutes; c__Mollicutes; o__RF39; f__; g__; s__	0.999999785
32529b2de19e35303efc9dc36904a15a	k__Bacteria	0.909253727
3268ec2709e7b58cad61b32d871445a3	k__Bacteria; p__Bacteroidetes; c__Bacteroidia; o__Bacteroidales; f__[Odoribacteraceae]; g__Butyricimonas; s__	1
328555bb899ad398c90917b0a02c2cf2	k__Bacteria; p__Firmicutes; c__Clostridia; o__Clostridiales; f__Lachnospiraceae; g__; s__	0.878071458
328b4be6202e3c51db5e9ff379e095b9	k__Bacteria; p__Firmicutes; c__Clostridia; o__Clostridiales; f__Veillonellaceae; g__Phascolarctobacterium; s__	0.999999193
329742f79c413a55ecb36b606f002515	Unassigned	0.858352438
3297fbc70d884bf01b0b85c99647d56a	Unassigned	0.867232815
32980061a7815aa62ee04b7a076022dc	Unassigned	0.891913427
32c0b9cf8fd29cb5519b05ee888ee70b	k__Bacteria; p__Firmicutes; c__Clostridia; o__Clostridiales; f__Ruminococcaceae; g__Ruminococcus; s__	0.994802507
32d041eb58cacfe05d0f50ff870f3718	Unassigned	0.861921948
32e45aa0afc1c97884619abc2b39da47	k__Bacteria; p__Firmicutes; c__Clostridia; o__Clostridiales; f__Ruminococcaceae; g__Ruminococcus; s__	0.709546745
3310fbce9c53f59a630d1e8570aee9fd	k__Bacteria	0.906269493
3316c2e3a15be0ca2aa4a83d9857c327	k__Bacteria; p__Firmicutes; c__Clostridia; o__Clostridiales; f__Ruminococcaceae; g__; s__	0.999904769
3318cb036ebe2ad2afc6964d34b17c62	k__Bacteria; p__Firmicutes; c__Clostridia; o__Clostridiales; f__Lachnospiraceae; g__; s__	0.960795227
33208bfbb4d3a685e0bf0a29f518fc40	k__Bacteria	0.927643507
33401ca1ec53d243577cd744c37d4292	Unassigned	0.904148228
334c0f7da06961a079df17a7dd8544c3	k__Bacteria	0.903371501
336ee9226c9198fd864bab1818b227df	k__Bacteria	0.902933411
336ef1db738e3bd95766b2cef730c1f5	k__Bacteria	0.907736176
336f453e1c175c4879dcae100fa053df	Unassigned	0.871098766
337005757cf1df8cfc89e6d6a005f66c	k__Bacteria; p__Bacteroidetes; c__Bacteroidia; o__Bacteroidales; f__Bacteroidaceae; g__Bacteroides; s__uniformis	0.849328741
338f44075ad7742ffd85801cb22faff4	Unassigned	0.821151116
33955edaf6ec0a1540ad3d60ac7e72fe	k__Bacteria; p__Proteobacteria; c__Gammaproteobacteria; o__Enterobacteriales; f__Enterobacteriaceae; g__; s__	0.996346051
33968501158ad1182b35afde8c28c43b	Unassigned	0.868317733
33a5bb52fe5acc1c2df4acb8b92a2a2e	k__Bacteria; p__Tenericutes; c__Mollicutes; o__RF39; f__; g__; s__	0.999968624
33a74317fcc0ce2f49b2181e510c52ab	k__Bacteria	0.910985475
33b538e7424f8f6a275ace7785cba3e0	k__Bacteria; p__Firmicutes; c__Clostridia; o__Clostridiales; f__Ruminococcaceae; g__; s__	0.985570546
33c6995e51da4533284f5af6d9e8f0d6	k__Bacteria; p__Actinobacteria; c__Coriobacteriia; o__Coriobacteriales; f__Coriobacteriaceae; g__Eggerthella; s__lenta	0.99999965
33d2bf572290fff9427406a186a18158	k__Bacteria; p__Firmicutes; c__Erysipelotrichi; o__Erysipelotrichales; f__Erysipelotrichaceae; g__Erysipelothrix; s__	0.731945337
33e043dccb658cdff42badd8e04d8640	k__Bacteria; p__Bacteroidetes; c__Bacteroidia; o__Bacteroidales; f__Bacteroidaceae; g__Bacteroides	0.999999914
33e46130ea73c453dd67047237134084	k__Bacteria	0.916037794
33fb394516b2a9c58fa82bc570ba5093	k__Bacteria; p__Proteobacteria; c__Gammaproteobacteria; o__Enterobacteriales; f__Enterobacteriaceae; g__Trabulsiella; s__	0.767624164
340b433a2af4ad49acb5a912cb11b30b	k__Bacteria; p__Bacteroidetes; c__Bacteroidia; o__Bacteroidales; f__Prevotellaceae; g__Prevotella; s__copri	0.999997149
340fe16115c0f76e32673b4441bd75d5	k__Bacteria; p__Firmicutes; c__Clostridia; o__Clostridiales; f__Lachnospiraceae; g__; s__	0.810638948
341583e5d63bc95da6258902758d100b	k__Bacteria; p__Firmicutes; c__Clostridia; o__Clostridiales; f__Lachnospiraceae	0.905149398
341c69b31e77b974d2b0d1d447276817	k__Bacteria	0.929890196
342eec6eaa1b9d63cfa117700ef3600c	k__Bacteria; p__Proteobacteria; c__Gammaproteobacteria; o__Enterobacteriales; f__Enterobacteriaceae	0.999858601
34402f48d8a0037241f6e20a7efea8fb	k__Bacteria	0.902107926
34438784360bf3643a958903b17d5659	k__Bacteria; p__Firmicutes; c__Clostridia; o__Clostridiales; f__Clostridiaceae; g__Clostridium; s__	0.999483498
344541e69b75231764815ccffcc0920b	k__Bacteria	0.892573187
3464af373133185bb43b243fb1a2c0f8	k__Bacteria	0.929280326
346ff8d13afdc88eca8038baa8daddea	k__Bacteria; p__Firmicutes; c__Clostridia; o__Clostridiales; f__Ruminococcaceae; g__; s__	0.99942752
3483d20bcb25deaa7753eeda6080f8ec	k__Bacteria; p__Firmicutes; c__Clostridia; o__Clostridiales; f__Ruminococcaceae	0.995662311
3491cb9ca8a014bc9e948bb8bbb40aee	k__Bacteria; p__Bacteroidetes; c__Bacteroidia; o__Bacteroidales; f__S24-7; g__; s__	0.999961558
349236ccf42533e15075985c302a0145	k__Bacteria	0.900189621
34ab949e3d10f0c9724fb96df5a71bf9	Unassigned	0.867587989
34ba051132cf03337ec1ac8a1f6c15da	k__Bacteria	0.91927405
34bc3afd9d8c767e32b9d46aa8837043	k__Bacteria; p__Bacteroidetes; c__Bacteroidia; o__Bacteroidales; f__Bacteroidaceae; g__Bacteroides; s__	0.999999869
34c96805995fffac07753088bf8482a5	k__Bacteria; p__Firmicutes; c__Clostridia; o__Clostridiales; f__Ruminococcaceae	0.999703919
34cae77499947e5a40266458b02352dc	k__Bacteria; p__Firmicutes; c__Clostridia; o__Clostridiales; f__Ruminococcaceae; g__Ruminococcus; s__	0.739757367
34db86e388c44034cbf0e35dd65ecfa0	k__Bacteria; p__Firmicutes; c__Clostridia; o__Clostridiales; f__; g__; s__	0.833801852
34fabd2ce90afef99f2416f3d83f0478	Unassigned	0.874510147
35381448309490650cfa260540016702	k__Bacteria; p__Tenericutes; c__Mollicutes; o__RF39; f__; g__; s__	0.966555408
35486f90b0564030977a18de69cb324e	Unassigned	0.894428665
354c2a141a8ab91cd1b3f87ca7e33537	k__Bacteria	0.908099406
355ce23b67cc446991b5d728296e12a9	k__Bacteria; p__Firmicutes; c__Clostridia; o__Clostridiales; f__; g__; s__	0.995086054
356acc936e0fd31cdd6739ccfe896121	k__Bacteria; p__Firmicutes; c__Clostridia; o__Clostridiales; f__Veillonellaceae; g__Megamonas; s__	0.99999996
35702e934edba5a64c9dcf17860f7c0e	k__Bacteria	0.910105531
358f68a12aa1e769b2c64fd437b570f1	k__Bacteria; p__Bacteroidetes; c__Bacteroidia; o__Bacteroidales; f__Bacteroidaceae; g__Bacteroides; s__plebeius	0.789095564
35950e2c4e5df296ef29a02d88a59063	Unassigned	0.876669871
359dc9f7adae7a7f42fb3c0b09b692c5	Unassigned	0.890226053
35aeb9d22eb3a7df526113a938a23624	k__Bacteria; p__Proteobacteria; c__Gammaproteobacteria; o__Enterobacteriales; f__Enterobacteriaceae; g__Klebsiella; s__	0.998428834
35b4f647192b4e99b7ff2e7cfa234774	Unassigned	0.896529954
35c548c8f7a2550f34679576fe40ca00	k__Bacteria; p__Firmicutes; c__Clostridia; o__Clostridiales; f__Dehalobacteriaceae; g__; s__	0.999949428
35c8e0004f751621129b4d07896d99b6	k__Bacteria; p__Firmicutes; c__Clostridia; o__Clostridiales	1
35d732eeb3a66117a2f792fdccd8234f	k__Bacteria; p__Firmicutes; c__Clostridia; o__Clostridiales; f__Lachnospiraceae	0.94545902
35d8942dcb3034ca6db78fadd87673df	k__Bacteria; p__Firmicutes; c__Clostridia; o__Clostridiales; f__Christensenellaceae; g__; s__	0.999995026
35e323ae25c6e4b35497058486016a75	k__Bacteria; p__Firmicutes; c__Clostridia; o__Clostridiales; f__; g__; s__	0.99999647
35f8b42b3b7653162dd8d60e09b32a56	k__Bacteria; p__Firmicutes; c__Clostridia; o__Clostridiales; f__; g__; s__	0.917096374
3604eca34b8efd392700b4c51f1822b7	k__Bacteria; p__TM7; c__TM7-3; o__; f__; g__; s__	0.996997802
360a4ab25235eacbbd8ac1a5bf4b47ac	k__Bacteria; p__Firmicutes; c__Clostridia; o__Clostridiales; f__Ruminococcaceae; g__; s__	0.999902444
3636b05df80fc10e615758593686e705	k__Bacteria	0.905294125
36414f6e5cca588f39522fcffdfd3fff	k__Bacteria; p__Firmicutes; c__Clostridia; o__Clostridiales; f__Lachnospiraceae; g__[Ruminococcus]; s__torques	0.952250882
3645a008abaf3e5efae3b1be589c649f	Unassigned	0.840099385
364fdaf789542b4d15a2d618631216c7	k__Bacteria; p__Firmicutes; c__Clostridia; o__Clostridiales; f__Ruminococcaceae	0.783325586
366b22d7e60c4e39806096959f60d159	k__Bacteria; p__Firmicutes; c__Clostridia; o__Clostridiales; f__Ruminococcaceae; g__Oscillospira; s__	0.997012295
3693f002fd3f379711b6ac4e6de95f8f	k__Bacteria	0.925847247
36afab73bc7ff88280fcba667982a0f4	Unassigned	0.888436691
36b220dcd03c7eb9b8c5eba508b171fd	k__Bacteria	0.920163712
36ba2d0759bc79634853f0476e9e99a3	k__Bacteria; p__Firmicutes; c__Clostridia; o__Clostridiales; f__Ruminococcaceae; g__; s__	0.995869834
36bc7527a61bf355bf105ad1c5e0549c	Unassigned	0.894929062
36bf1dc897d689d1fac109a025427c60	k__Bacteria; p__Firmicutes; c__Clostridia; o__Clostridiales; f__Lachnospiraceae	0.994286793
36cadf8ee76ddeaba6cb12f8212d19a8	Unassigned	0.883632932
36e1a96f4e435ae106c114b61d3285f4	k__Bacteria; p__Firmicutes; c__Clostridia; o__Clostridiales; f__Christensenellaceae; g__; s__	0.991837279
36ea601b65fd18cc9a8dd506c4c891f5	k__Bacteria; p__Firmicutes; c__Clostridia; o__Clostridiales; f__Lachnospiraceae; g__Lachnospira; s__	0.999992802
370313a554e83c0aebe4357bed799afb	k__Bacteria	0.920104075
37066f3d28d5ea45adf4064fa45f43c0	k__Bacteria; p__Proteobacteria; c__Alphaproteobacteria; o__RF32; f__; g__; s__	1
3715b7b16f3ef11b13d64eae44bbcf54	k__Bacteria; p__Firmicutes; c__Clostridia; o__Clostridiales; f__Ruminococcaceae; g__; s__	0.945814827
371e14b081700ae4e1ce5b9958980226	k__Bacteria	0.895527979
373456fff96c9fdb0deca915e9eea31d	k__Bacteria; p__Proteobacteria; c__Alphaproteobacteria; o__RF32; f__; g__; s__	0.939823865
373c991f12c63eebb37dce8b8c583df6	k__Bacteria; p__Proteobacteria; c__Deltaproteobacteria; o__Desulfovibrionales; f__Desulfovibrionaceae; g__Desulfovibrio; s__	0.91703211
374b1d35085c161392eb39b14cd3bc5f	k__Bacteria; p__Firmicutes; c__Bacilli; o__Lactobacillales; f__Carnobacteriaceae; g__Granulicatella; s__	0.999645106
374bb6a58b7ae4f85af01657e25d1bc2	k__Bacteria; p__Firmicutes; c__Clostridia; o__Clostridiales; f__Lachnospiraceae; g__Blautia; s__	0.97711752
37582d333626c4ae9136b494e7e3ee70	k__Bacteria	0.904380998
3762b51746b2332e29f9f37c5ddcd510	k__Bacteria	0.914536272
376a83f4c5aaf4cd70f296e7c500836d	k__Bacteria; p__Firmicutes; c__Clostridia; o__Clostridiales; f__Christensenellaceae; g__; s__	0.999954307
3789a7a961abcc90705e96b6508afcd9	k__Bacteria	0.884215265
379008712fb8e7cfa1433005bf14174a	k__Bacteria; p__Firmicutes; c__Clostridia; o__Clostridiales; f__Veillonellaceae; g__Veillonella	0.999999998
37b92ebd3dbb6384d3024728b3f5df4d	k__Bacteria	0.903829329
37c6bc3e3bde4c36c8662e6b7b10fa76	k__Bacteria; p__Firmicutes; c__Clostridia; o__Clostridiales; f__Veillonellaceae; g__Phascolarctobacterium; s__	0.999999795
37c9066134de1b43c20d7a130080fa74	k__Bacteria; p__Bacteroidetes; c__Bacteroidia; o__Bacteroidales; f__Bacteroidaceae; g__Bacteroides; s__uniformis	0.9465627
37ecd25b2005a144eb690c464b29d30b	k__Bacteria; p__Bacteroidetes; c__Bacteroidia; o__Bacteroidales; f__Bacteroidaceae; g__Bacteroides; s__	0.806057145
3803ebd02593bdec1d7703d305594b2d	k__Bacteria	0.906018005
381b7e2f25dbff5e90cc01df42fd3b8f	k__Bacteria	0.925567277
38259f76317143b51837ccb4e95cd148	k__Bacteria; p__Actinobacteria; c__Actinobacteria; o__Bifidobacteriales; f__Bifidobacteriaceae	0.931258891
3851b4f47e0becae3359d2447e2f61d6	k__Bacteria; p__Firmicutes; c__Clostridia; o__Clostridiales; f__Veillonellaceae; g__Acidaminococcus; s__	0.999999999
38526e5c9b1327d305b7d7b811a03c5c	Unassigned	0.867330764
38527634febb1746548c07b8a872482d	k__Bacteria	0.881917608
385dcbf106784f1b05e78ffa63a96d24	k__Bacteria; p__Firmicutes; c__Clostridia; o__Clostridiales; f__Christensenellaceae; g__; s__	0.999582894
38641ff668a5df76b8c06c4983927b1f	k__Bacteria	0.891053306
386bb7fe74101b0555153bfd72195552	k__Bacteria; p__Proteobacteria; c__Gammaproteobacteria; o__Pasteurellales; f__Pasteurellaceae; g__Aggregatibacter	0.999986146
387ebc25a9fe86d4916728db4b5be33d	k__Bacteria; p__Firmicutes; c__Erysipelotrichi; o__Erysipelotrichales; f__Erysipelotrichaceae; g__[Eubacterium]; s__dolichum	0.999999999
388dd6f38c5a1ba2ca1e00d25b3fed70	Unassigned	0.908214314
38a7d11a54807240a24554e3961cb7d8	k__Bacteria; p__Firmicutes; c__Clostridia; o__Clostridiales; f__Lachnospiraceae; g__Shuttleworthia; s__	0.790267227
38a931eaa9d45394c8ffed5de63be290	k__Bacteria; p__Firmicutes; c__Clostridia; o__Clostridiales; f__Ruminococcaceae; g__Oscillospira; s__	0.883884171
38aa7f12294c3782d7fed328035eb32a	k__Bacteria; p__Firmicutes; c__Clostridia; o__Clostridiales; f__Ruminococcaceae; g__Faecalibacterium; s__prausnitzii	0.999999985
38b1497c4e313509c71a1cc178c0a172	k__Bacteria; p__Firmicutes; c__Clostridia; o__Clostridiales; f__[Mogibacteriaceae]; g__; s__	0.999643283
38b72702066380217f0f73c56466df10	k__Bacteria	0.90174841
38d3fa6d807d9a2488935021e16c183c	Unassigned	0.862608598
38daeb49f55100f03bd704372dfddca5	k__Bacteria; p__Firmicutes; c__Clostridia; o__Clostridiales; f__Clostridiaceae; g__; s__	0.999271697
38e237f84f004c87479d58ca926a9bd2	k__Bacteria	0.916184332
38ed8bc2b61e0f3051661aba9d6dc167	k__Bacteria	0.904984273
3911dc2ab994203bd1006a28ce318f93	k__Bacteria	0.905221961
392cd84b13516376a2b31cb3a2c94e8f	k__Bacteria	0.915284438
3930a16305774bd0416718e45ee3d382	k__Bacteria; p__Firmicutes; c__Clostridia; o__Clostridiales; f__Lachnospiraceae; g__Pseudobutyrivibrio; s__	0.972859646
3933e7a816f30143bb33f58f62aa0143	k__Bacteria; p__Proteobacteria; c__Gammaproteobacteria; o__Pasteurellales; f__Pasteurellaceae; g__Haemophilus; s__parainfluenzae	0.999970471
3941695d6d1a535aa5d74cdb115d6721	k__Bacteria; p__Firmicutes; c__Clostridia; o__Clostridiales; f__Ruminococcaceae; g__; s__	0.760443449
3958f5d3fc8895591f1f52e924c3430c	k__Bacteria; p__Firmicutes; c__Clostridia; o__Clostridiales	0.885302658
395ac89f70ee6591a725fd8863fb18ef	Unassigned	0.83382895
395f2af48b7c4758c7f275a9860d7426	k__Bacteria; p__Bacteroidetes; c__Bacteroidia; o__Bacteroidales; f__S24-7; g__; s__	0.999999852
397a5cdd048b3668b212e0d6083eb72f	Unassigned	0.889693857
397bac1c9617e6adf1b1ae24a80bab82	k__Bacteria; p__Firmicutes; c__Clostridia; o__Clostridiales; f__Ruminococcaceae; g__Oscillospira; s__	0.8521636
3990f8389f6a0e9dab87a4f2a63e6341	k__Bacteria	0.945417414
3992b9e7a57af841a69eb590e2ff9834	k__Bacteria	0.908006607
3996316e5993039ae7ee5fe7ecf89236	k__Bacteria	0.922228797
39bfd952f8c63e1e4f48f8ba3d7696e8	k__Bacteria; p__Firmicutes; c__Clostridia; o__Clostridiales; f__; g__; s__	0.998127255
39e054fee774d1e814425df84491d1ff	k__Bacteria	0.908797959
39e238d249b9eef0ef296c292e593c8f	k__Bacteria; p__Proteobacteria; c__Betaproteobacteria; o__Burkholderiales; f__Alcaligenaceae; g__Sutterella; s__	0.999993662
3a028d4f44f86b65f3b467a7215b02f9	k__Bacteria; p__Firmicutes; c__Clostridia; o__Clostridiales; f__Clostridiaceae; g__; s__	0.998267611
3a042c900da14649f67c1ee6980fa559	k__Bacteria; p__Firmicutes; c__Clostridia; o__Clostridiales; f__Ruminococcaceae; g__Ruminococcus; s__	0.996155803
3a1c21e8a4176f877fd3da95b24ad865	k__Bacteria; p__Firmicutes; c__Clostridia; o__Clostridiales; f__Lachnospiraceae	0.727087905
3a2d9a2fdab716996a35b6b87114b1ce	k__Bacteria; p__Firmicutes; c__Clostridia; o__Clostridiales; f__Ruminococcaceae; g__; s__	0.998766695
3a3015ac7afbf46a2bb5f05794a5193d	k__Bacteria; p__Cyanobacteria; c__Chloroplast; o__Streptophyta; f__; g__; s__	0.999999882
3a48e3aef5bc3dd8041d2d5a853c7891	k__Bacteria; p__Firmicutes; c__Clostridia; o__Clostridiales; f__Ruminococcaceae; g__Ruminococcus	0.999835018
3a7239a91fb316ded72b78a54fa1e458	k__Bacteria; p__Firmicutes; c__Clostridia; o__Clostridiales; f__Ruminococcaceae; g__; s__	0.848988522
3aa78b5474df3a0c1c0ec1254a896155	k__Bacteria; p__Actinobacteria; c__Coriobacteriia; o__Coriobacteriales; f__Coriobacteriaceae; g__Collinsella; s__aerofaciens	0.998697005
3ab3dc98b7a0329c687f8aeeae07cce0	k__Bacteria; p__Firmicutes; c__Clostridia; o__Clostridiales; f__Ruminococcaceae; g__; s__	0.919154055
3ac962c22f2edb995beca1b61824e74f	k__Bacteria; p__Tenericutes; c__Mollicutes; o__RF39; f__; g__; s__	0.999603369
3ac963e7b381a09206804ee32bd469af	k__Bacteria; p__Firmicutes; c__Clostridia; o__Clostridiales; f__; g__; s__	0.864146635
3ad1bb826ceb6b2e9bf4ee30e33cf7e9	k__Bacteria; p__Firmicutes; c__Clostridia; o__Clostridiales; f__Ruminococcaceae; g__Ruminococcus; s__bromii	0.999965089
3ada280478f3a589a0fbebf2c42a5466	k__Bacteria	0.892080665
3ae861ec8886fb3c7fc593b5704c92fc	k__Bacteria; p__Firmicutes; c__Clostridia; o__Clostridiales; f__Lachnospiraceae; g__; s__	0.985216756
3ae8c82475cc0b229bbf201bde70598e	k__Bacteria; p__Firmicutes; c__Clostridia; o__Clostridiales; f__Ruminococcaceae; g__Faecalibacterium; s__prausnitzii	0.999999999
3af57cdefcb25128645bc9e7e6912375	k__Bacteria	0.930425667
3b0cda68cbb12329116291315025972f	k__Bacteria	0.919393596
3b31c72adb5994bb005876850ebfdde9	Unassigned	0.872245158
3b3f1fdc5c24fda252f8cbb0046c17f3	k__Bacteria; p__Firmicutes; c__Clostridia; o__Clostridiales; f__Lachnospiraceae	0.999989663
3b551eabadc71462b3a41b2053775d28	k__Bacteria; p__Bacteroidetes; c__Bacteroidia; o__Bacteroidales; f__[Odoribacteraceae]; g__Butyricimonas; s__	1
3b57194202ccea8b53cdc392e8e5a065	k__Bacteria; p__Proteobacteria; c__Gammaproteobacteria; o__Pasteurellales; f__Pasteurellaceae; g__Actinobacillus; s__parahaemolyticus	0.999936358
3b5b7beb544ef423eaeb843945eccfdf	k__Bacteria; p__Proteobacteria; c__Betaproteobacteria; o__Burkholderiales; f__Alcaligenaceae; g__Sutterella; s__	0.999999996
3b5b7e6348d45d7dfc6ac28f444af864	k__Bacteria; p__Firmicutes; c__Clostridia; o__Clostridiales; f__Veillonellaceae; g__Veillonella	0.999999999
3b77af961a0dabc01190e237e38e0c9d	Unassigned	0.863727539
3b7be7d5afc852c2497de8d5cdb1c0b7	k__Bacteria	0.914121175
3b91b7bebce8da4b6fed4eb8ee1202e7	k__Bacteria; p__Proteobacteria; c__Betaproteobacteria; o__Burkholderiales; f__Alcaligenaceae; g__Sutterella; s__	0.999993887
3b963887aa37eac7c406cd59111d5c43	k__Bacteria	0.921324388
3b9d15a5b45b8f7eb70bf8b16733fedb	k__Bacteria	0.907607685
3ba5a3a6fcfc3661e5d671188be65370	k__Bacteria; p__Firmicutes; c__Clostridia; o__Clostridiales; f__Clostridiaceae; g__SMB53; s__	0.993245368
3badd1b559a657f4e2c66bd4b1cbe71e	k__Bacteria; p__Firmicutes; c__Clostridia; o__Clostridiales; f__Clostridiaceae; g__Clostridium; s__butyricum	0.861801842
3bb5bee60a9f020722fb6d45f4d16318	k__Bacteria; p__Firmicutes; c__Clostridia; o__Clostridiales; f__; g__; s__	0.999989288
3bb64025ce5c8ddc4b8716324c4ced63	k__Bacteria	0.892259808
3bc11f9e816839e1466c53394884f45a	Unassigned	0.906019823
3bc1ab71d870fa8a8c97cc85c846f0ca	k__Bacteria; p__Firmicutes; c__Clostridia; o__Clostridiales; f__Ruminococcaceae; g__Oscillospira; s__	0.99997529
3bdeba4d61f1bff08878c50e0bc20c4c	k__Bacteria; p__Firmicutes; c__Clostridia; o__Clostridiales; f__SBYG_4172; g__; s__	0.813746231
3bfad77d2ba8c07663f9264c2b916246	k__Bacteria; p__Firmicutes; c__Clostridia; o__Clostridiales; f__Veillonellaceae; g__Megamonas; s__	0.999990579
3bfbf770391f1a22c279c58e7bbf5d43	k__Bacteria; p__Firmicutes; c__Clostridia; o__Clostridiales; f__; g__; s__	0.74232928
3c024a9b7c793945ab6dbfb7616a9735	k__Bacteria	0.915326727
3c17bcae87b96cdd8b92540e91e437c0	k__Bacteria; p__Firmicutes; c__Clostridia; o__Clostridiales; f__Christensenellaceae; g__; s__	0.999735688
3c249a33714e4934d4741046cfe73e22	Unassigned	0.873625911
3c30966c49029750c14b8596d785f0d1	Unassigned	0.874076027
3c339811e400a981803c8408643be3d1	k__Bacteria; p__Firmicutes; c__Erysipelotrichi; o__Erysipelotrichales; f__Erysipelotrichaceae; g__; s__	1
3c3b388f62fc2630b7be1890b619b47c	k__Bacteria; p__Firmicutes; c__Clostridia; o__Clostridiales; f__Ruminococcaceae; g__Ruminococcus; s__	0.971354927
3c4c31165c020576677e417fe7063020	k__Bacteria; p__Firmicutes; c__Erysipelotrichi; o__Erysipelotrichales; f__Erysipelotrichaceae; g__cc_115; s__	0.999991667
3c58cb69ccc328746341b43975dd4d5a	k__Bacteria; p__Bacteroidetes; c__Bacteroidia; o__Bacteroidales; f__Bacteroidaceae; g__Bacteroides; s__	0.997779936
3c73097ead95410813d3d44667aa9d29	k__Bacteria; p__Firmicutes; c__Clostridia; o__Clostridiales; f__Ruminococcaceae; g__; s__	0.989310392
3c7b8a87d6234511a5083358d0b796ff	k__Bacteria; p__Actinobacteria; c__Actinobacteria; o__Actinomycetales; f__Actinomycetaceae; g__Actinomyces; s__	0.999999809
3c7bcce8a4d1a4ff032bba073245faf9	Unassigned	0.870249676
3c7d5e9156543cba7527d343255787a8	k__Bacteria	0.899477351
3c7f9a72a94298271abddb0c914f7dad	k__Bacteria; p__Firmicutes; c__Clostridia; o__Clostridiales; f__Ruminococcaceae; g__Oscillospira; s__guilliermondii	0.920636638
3c85d3ba8fd2ccd11d4371c8bca9e190	k__Bacteria	0.99999999
3ca0b14c7f5f7fcc0c9ffd5d0d7b5466	k__Bacteria; p__Tenericutes; c__Mollicutes; o__RF39; f__; g__; s__	0.999999985
3cb905b075828af521b30655945a5364	k__Bacteria; p__Actinobacteria; c__Coriobacteriia; o__Coriobacteriales; f__Coriobacteriaceae; g__Adlercreutzia; s__	0.999620789
3cc68f685a50a2bab467bba6dc5c3453	k__Bacteria	0.926184848
3cd759d3c55b27bbe8d64b7c7d6514a2	k__Bacteria; p__Firmicutes; c__Clostridia; o__Clostridiales; f__Ruminococcaceae; g__; s__	0.827395595
3cf0c6a2cea0d97b020b3bc1b04a8b27	k__Bacteria; p__Firmicutes; c__Clostridia; o__Clostridiales; f__Ruminococcaceae; g__Ruminococcus; s__	0.784349507
3cf7dd7bc377ea5ca57c089000a558d2	k__Bacteria; p__Firmicutes; c__Clostridia; o__Clostridiales; f__Lachnospiraceae	0.990944772
3cf98dcb3c5da6adf377dea977c326de	k__Bacteria; p__Firmicutes; c__Clostridia; o__Clostridiales	0.994956973
3d2c451a8ad2b4cabfc7817af268d241	k__Bacteria; p__Firmicutes; c__Clostridia; o__Clostridiales; f__Ruminococcaceae; g__; s__	0.940967405
3d445c280250aa0c4336d5480a186004	k__Bacteria; p__Firmicutes; c__Bacilli; o__Lactobacillales; f__Streptococcaceae; g__Streptococcus; s__	0.981777091
3d5ddb6a6c39c971d2d0a7f7d0febb53	k__Bacteria; p__Firmicutes; c__Clostridia; o__Clostridiales	0.767117237
3d772fcbefec8a70c0563f77c9a1c4c4	k__Bacteria; p__Firmicutes; c__Clostridia; o__Clostridiales	0.974670092
3d79506c7b061a76118b85dabbde6364	k__Bacteria; p__Firmicutes; c__Clostridia; o__Clostridiales; f__Lachnospiraceae; g__Coprococcus; s__catus	0.956957207
3d7d10abf8e7e2b6f946928440af93df	k__Bacteria	0.906667426
3d9576bd6e14a698e713b3a838836105	k__Bacteria; p__Bacteroidetes; c__Bacteroidia; o__Bacteroidales; f__Rikenellaceae; g__; s__	0.999999893
3d9909a6da04c356a924b025881638e7	Unassigned	0.874746306
3da268bb213d5711d7d184956494c1b6	k__Bacteria; p__Proteobacteria; c__Betaproteobacteria; o__Burkholderiales; f__Oxalobacteraceae; g__Cupriavidus; s__gilardii	0.803996369
3dbf141b8447dd78de622b77de5694cf	k__Bacteria; p__Firmicutes; c__Clostridia; o__Clostridiales; f__Peptostreptococcaceae; g__Peptostreptococcus; s__	0.975019633
3dd1c7952b46148ea13a09360d1fef7a	k__Bacteria; p__TM7; c__TM7-3; o__; f__; g__; s__	0.996581054
3dde2e8e01838ebea280b52905c72251	k__Bacteria; p__Firmicutes; c__Clostridia; o__Clostridiales	1
3df269ae33a40250d125af6829aa1467	k__Bacteria; p__Firmicutes; c__Clostridia; o__Clostridiales; f__Ruminococcaceae	0.982607052
3df47aa08b3eedd0e3b3062da49edc37	k__Bacteria; p__Firmicutes; c__Clostridia; o__Clostridiales; f__Ruminococcaceae; g__Faecalibacterium; s__prausnitzii	0.999999997
3e18a69fb345bfba4aa1a12ddfc8f43c	k__Bacteria; p__Bacteroidetes; c__Bacteroidia; o__Bacteroidales; f__Prevotellaceae; g__Prevotella; s__copri	0.999977144
3e23e63384a001458a903c74785f12ba	k__Bacteria; p__Bacteroidetes; c__Bacteroidia; o__Bacteroidales	0.976030219
3e3fd25a992a8ac78da9f7e55ba3c977	Unassigned	0.907470472
3e42041972c3e1fd4b337fc8b8c96027	k__Bacteria; p__Actinobacteria; c__Coriobacteriia; o__Coriobacteriales; f__Coriobacteriaceae; g__; s__	0.994477238
3e44aec98b8717dfe6a9dd3f54b98b47	k__Bacteria	0.899183568
3e54da18750ef13be36b54e607dd2dba	k__Bacteria; p__Firmicutes; c__Clostridia; o__Clostridiales; f__Peptostreptococcaceae; g__; s__	0.892365068
3e702812cd81158f4e085d8b9cb2d6cf	Unassigned	0.869033477
3e7e0e79cef9d63da91b4aba65fa6014	k__Bacteria	0.89748576
3e7e5f648782664875af9f0b8f5f61b6	k__Bacteria; p__Firmicutes; c__Clostridia; o__Clostridiales; f__Lachnospiraceae	0.993580276
3e8a55763d06dc66dece09a8486bde73	k__Bacteria; p__Firmicutes; c__Clostridia; o__Clostridiales; f__Clostridiaceae; g__; s__	0.998214664
3e94f85aefaceaa0a6f7d8475f47f963	k__Bacteria	0.908549656
3ea681b1276836594c17930a2a1675ed	k__Bacteria; p__Proteobacteria; c__Betaproteobacteria; o__Burkholderiales; f__Alcaligenaceae; g__Sutterella; s__	0.999983445
3eb723935f0c4913e832fa7a87a23141	k__Bacteria; p__Firmicutes; c__Clostridia; o__Clostridiales	0.997610431
3eb756954cd1db9e3b49bd0bb81fa5d6	k__Bacteria; p__Proteobacteria; c__Epsilonproteobacteria; o__Campylobacterales; f__Campylobacteraceae; g__Campylobacter; s__	0.909217367
3eb826ef492720062e3da7497c7b0ff7	Unassigned	0.876228384
3ec1e2404b61048abead92a21658874b	Unassigned	0.848698936
3ec6d5fbfe465203047ed0741c5f22b4	k__Bacteria	0.92430729
3ecc70faff4bdd89b4909c19abc60502	Unassigned	0.883224138
3eda5840933259a00bba994606e95942	k__Bacteria; p__Tenericutes; c__Mollicutes; o__RF39; f__; g__; s__	0.999999978
3ee00918050cadc94a8e156f8792adf2	k__Bacteria	0.912888239
3ef13c0dbbc3de65199d58b0c00253f2	Unassigned	0.88611417
3ef766b2d020a837c392d252662cc0c1	k__Bacteria	0.866847267
3efa5f025b46e3271dfee31230ba1c49	k__Bacteria	0.904871117
3f2a0c079083e1e06570869eabc4bf3b	k__Bacteria	0.884114775
3f48f45adf6b0596b8baf50e5b948a6b	k__Bacteria	0.89005113
3f55e1360dbe278476971668cfa887d8	k__Bacteria; p__Bacteroidetes; c__Bacteroidia; o__Bacteroidales; f__Prevotellaceae; g__Prevotella; s__copri	0.999517
3f60b26f3b8a04f28e2f952ea494b97e	k__Bacteria; p__Firmicutes; c__Clostridia; o__Clostridiales; f__; g__; s__	0.999996214
3f6f4b24ef149af4ae01407879acae58	k__Bacteria; p__Firmicutes; c__Clostridia; o__Clostridiales; f__Ruminococcaceae; g__; s__	0.984659646
3f7958a5e02e002c5446233068b4a12b	k__Bacteria; p__Firmicutes; c__Clostridia; o__Clostridiales; f__Ruminococcaceae	0.832866298
3f7c76b48e6ac9624e9364b41147d45e	k__Bacteria; p__Actinobacteria; c__Coriobacteriia; o__Coriobacteriales; f__Coriobacteriaceae; g__; s__	0.949084572
3facd0702e3e2d4f2d0587cf3f24fa58	Unassigned	0.802066864
3fb112d67455a5085632c7b0d931aa88	Unassigned	0.889399429
3fb1cfa2131ba0e51a262886211cd706	k__Bacteria; p__Bacteroidetes; c__Bacteroidia; o__Bacteroidales; f__Bacteroidaceae; g__Bacteroides; s__	0.999999966
3fc794515bf65e2ab4c5901330c8cde7	k__Bacteria	0.922944247
3fe342b591e3ece4b159b891ec781e31	Unassigned	0.878299376
3ff18558984bb07a74e2e5ab884c1435	Unassigned	0.872159022
4037a779c63357e7c1e1557beff82601	k__Bacteria	0.940039172
404b183ac6e5f27296031215eb2cfc69	k__Bacteria; p__Firmicutes; c__Erysipelotrichi; o__Erysipelotrichales; f__Erysipelotrichaceae; g__[Eubacterium]; s__biforme	0.999998807
405765a9123cf226ebbf8a2ad95c0d45	k__Bacteria	0.920783666
406841369bfdd28814fa67b3995aaaf7	k__Bacteria	0.99995682
407ab5e2c33474852f95e8e58efb9958	k__Bacteria; p__Firmicutes; c__Bacilli; o__Lactobacillales; f__Streptococcaceae; g__Streptococcus; s__	0.999982498
40891a29aafad4deebba7fb8dbf2c0f1	k__Bacteria	0.89898609
40a4b9e36b9a147c8519efd022e96023	k__Bacteria; p__Firmicutes; c__Clostridia; o__Clostridiales; f__Lachnospiraceae; g__; s__	0.896676684
40b5e6512dff01b3dc041b86d42e8065	k__Bacteria; p__Bacteroidetes; c__Bacteroidia; o__Bacteroidales; f__Prevotellaceae; g__Prevotella; s__copri	0.999068653
40b6f2d6e41c9c0e71e40753064705ae	k__Bacteria	0.999999766
40c1c3c8c1ae5c7e40dd2f88af9e110e	k__Bacteria; p__Firmicutes; c__Clostridia; o__Clostridiales; f__[Mogibacteriaceae]; g__; s__	0.99998792
40d4d47ce3499de7f07d49fcf66bb750	k__Bacteria; p__Firmicutes; c__Clostridia; o__Clostridiales; f__Clostridiaceae; g__02d06; s__	0.921351656
40e79a8e1331a63554dc7dd99f5ddffc	k__Bacteria	0.929358106
40eba302d3664fbe53bb830910f5e0a7	k__Bacteria; p__Firmicutes; c__Clostridia; o__Clostridiales; f__; g__; s__	0.719674079
410fca715ae3a00b1149de508ebb126a	k__Bacteria	0.892759105
411910461c57a22128275508ac53b5bb	k__Bacteria; p__Firmicutes; c__Clostridia; o__Clostridiales; f__Ruminococcaceae; g__Ruminococcus; s__	0.993285308
411d2acc7924f6bdb4c7b3a8f274cfe0	k__Bacteria; p__Bacteroidetes; c__Bacteroidia; o__Bacteroidales; f__[Barnesiellaceae]; g__; s__	0.999998005
412172ea54d437e1ef2667cdbe3e38a6	k__Bacteria; p__Firmicutes; c__Clostridia; o__Clostridiales	0.999596645
412685a694dc4820ab58340b25475e5c	Unassigned	0.878515828
413262bdab7a88ca2c24fb5f12c032e1	k__Bacteria; p__Firmicutes; c__Clostridia; o__Clostridiales; f__Ruminococcaceae; g__; s__	0.981841639
4147b6a307d5884b03347163b9494659	k__Bacteria	0.904962433
415738c26347a5dac872d5c97b1e7f20	k__Bacteria; p__Firmicutes; c__Clostridia; o__Clostridiales; f__Christensenellaceae; g__; s__	0.987834343
41653ae4b1b05acc9de40f08b1d670a3	Unassigned	0.916053004
41768769e1000a0bf691438f1b41556f	k__Bacteria	0.906026022
418c7994488a425e792d68d1a67f8078	k__Bacteria; p__Firmicutes; c__Clostridia; o__Clostridiales; f__[Mogibacteriaceae]; g__; s__	0.999869759
41976ea3d9f8931fc1f2283a94b380ee	k__Bacteria; p__Firmicutes; c__Clostridia; o__Clostridiales; f__Ruminococcaceae; g__; s__	0.934540152
4199252717566a954512a3b29d5d0aaf	k__Bacteria; p__Bacteroidetes; c__Bacteroidia; o__Bacteroidales; f__Prevotellaceae; g__; s__	0.914113032
419e6d2ecfa8bca2f8f1109b23d7c701	k__Bacteria; p__Firmicutes; c__Clostridia; o__Clostridiales; f__Veillonellaceae; g__Veillonella	0.999999999
41b339d84581feffd4b566c6aafcbae0	Unassigned	0.8846628
41c18291b0b5cb4bd0946d602e88409b	k__Bacteria; p__Bacteroidetes; c__Bacteroidia; o__Bacteroidales; f__Prevotellaceae; g__Prevotella; s__	0.998583742
41d121570049eefd38c62b238ad47c0b	k__Bacteria	0.921278195
41f6301713667f166d8e9c08c9961b5e	k__Bacteria; p__Bacteroidetes; c__Bacteroidia; o__Bacteroidales; f__Rikenellaceae; g__; s__	0.999984632
42039d57d139487ea73237dd6a7e8484	k__Bacteria	0.919993514
4204971828c3a7af1b3cff24b2c33ea1	k__Bacteria; p__Firmicutes; c__Clostridia; o__Clostridiales; f__Ruminococcaceae; g__; s__	0.998504803
4238bb322eae527954426a9920c1ed97	k__Bacteria; p__Synergistetes; c__Synergistia; o__Synergistales; f__Dethiosulfovibrionaceae; g__Pyramidobacter; s__	0.99880536
4245da4d7332a65458d07aac81cc7d79	k__Bacteria	0.899779213
42615d24b5cfb8b1df455a1eb95948be	k__Bacteria	0.90111101
4265470b337b2e3d2fac9e3bb637fde4	k__Bacteria	0.890128001
42857bea3625884080cbb0ceb2c7dd53	k__Bacteria; p__Fusobacteria; c__Fusobacteriia; o__Fusobacteriales; f__Leptotrichiaceae; g__Leptotrichia; s__	0.999999899
428bf25111d0e726eb588a58c6239e1d	Unassigned	0.90441402
42a06fccea0ca1243d58eff528739adc	k__Bacteria	0.908997234
42c980b32e0d6a82367bd0240838b47a	k__Bacteria; p__Firmicutes; c__Clostridia; o__Clostridiales; f__Ruminococcaceae; g__; s__	0.961669219
42d02a66307b0d45391dbc8d3368ca5d	k__Bacteria; p__Actinobacteria; c__Actinobacteria; o__Actinomycetales; f__Micrococcaceae; g__Rothia; s__mucilaginosa	0.999999921
42d661a71bacf472936a89a33975c68f	k__Bacteria; p__Firmicutes; c__Clostridia; o__Clostridiales; f__Christensenellaceae; g__; s__	0.97312239
42e603b8e26f5d746cdbf6d1b8124e4d	k__Bacteria; p__Verrucomicrobia; c__Verrucomicrobiae; o__Verrucomicrobiales; f__Verrucomicrobiaceae; g__Akkermansia; s__muciniphila	1
42eae26ed5a762ea4e6ed32a101214ee	k__Bacteria; p__Firmicutes; c__Clostridia; o__Clostridiales; f__Lachnospiraceae	0.982482123
42f5738be7127f66e0439319690f5024	k__Bacteria; p__Firmicutes; c__Clostridia; o__Clostridiales; f__Ruminococcaceae; g__; s__	0.977338405
4307d1f3275a6cc0cd28f68304da2a66	k__Bacteria	0.910202423
432c9fb745f39def02825f6ea6e9a3e0	k__Bacteria	0.944093212
433714008bdbdc35e9962964f0127226	k__Bacteria	0.892170884
433af29fc84ac8f95b452f3592c27ed7	k__Bacteria; p__Actinobacteria; c__Actinobacteria; o__Bifidobacteriales; f__Bifidobacteriaceae; g__Bifidobacterium; s__breve	0.940019428
4348ccca9c55cd382623da9b94f27cd9	k__Bacteria; p__Proteobacteria; c__Betaproteobacteria; o__Burkholderiales; f__Alcaligenaceae; g__Sutterella; s__	0.998739508
4348fbe31b9f15bd233187adb2eba3c4	k__Bacteria; p__Firmicutes; c__Clostridia; o__Clostridiales	0.799798664
4358456660141af397f27ce55d34f1a8	k__Bacteria	0.921877979
43607f6ec20aea68921bdb9335634f9f	k__Bacteria; p__Fusobacteria; c__Fusobacteriia; o__Fusobacteriales; f__Leptotrichiaceae; g__Leptotrichia; s__	0.999999988
437214865735ab13a2c5512e9fb9a90e	k__Bacteria; p__Firmicutes; c__Clostridia; o__Clostridiales; f__; g__; s__	0.928276528
4379f138bafbcf7f6599fdca6d1b6cac	k__Bacteria	0.903741905
438907def3f5ecf25e6d8dc6ce400c50	Unassigned	0.864001249
43921b36868320a2f35dc735695b6121	k__Bacteria; p__Firmicutes; c__Clostridia; o__Clostridiales; f__; g__; s__	0.999994626
43b9a998fe6fe7ae0cc5dcc1b6b17031	k__Bacteria; p__Firmicutes; c__Clostridia; o__Clostridiales; f__Ruminococcaceae; g__Faecalibacterium; s__prausnitzii	0.999999993
43d21866324d222e4233a5c68e11e1a9	k__Bacteria; p__Actinobacteria; c__Actinobacteria; o__Actinomycetales; f__Actinomycetaceae; g__Actinomyces; s__	0.999999999
43d78f491245c9faae3366372df859a3	k__Bacteria; p__Firmicutes; c__Clostridia; o__Clostridiales; f__Lachnospiraceae; g__Anaerostipes; s__	0.709592015
43de6d78411a55bbdfee9befe91d550d	k__Bacteria; p__Bacteroidetes; c__Bacteroidia; o__Bacteroidales; f__Prevotellaceae; g__Prevotella; s__	0.895429827
43fda3646575ee1d4be843a185d24f76	Unassigned	0.893521019
4437232238a91eacebff071b8352c23d	k__Bacteria	0.908213426
443d2a87eeb106c1f65518f77bb7f78d	k__Bacteria; p__Firmicutes; c__Clostridia; o__Clostridiales	0.990497712
443d8e7cdb9a6d74ceae44745e5286dd	k__Bacteria; p__Firmicutes; c__Clostridia; o__Clostridiales; f__Veillonellaceae; g__Mitsuokella	0.999989767
44411384402b63790579a944bf0ecf36	k__Bacteria	0.914612166
44485a8af347fc1cada025de7985ddbd	Unassigned	0.847006497
445d6c3507a8828a9caca4c9e281bde9	k__Bacteria; p__Firmicutes; c__Clostridia; o__Clostridiales; f__Ruminococcaceae; g__Anaerofilum; s__	0.78652153
446db28ac0b2c900bbf94c184e6f4b74	k__Bacteria	0.920714885
447a4180f5b4bf6df94bbff5ca781bdb	k__Bacteria; p__Firmicutes; c__Clostridia; o__Clostridiales; f__Ruminococcaceae; g__Ruminococcus; s__	0.999996003
448b66599194e5bdcd82f496a055bb1c	k__Bacteria; p__Firmicutes; c__Clostridia; o__Clostridiales; f__Ruminococcaceae; g__Oscillospira; s__	0.985515978
4498a0cffdb0b2f0e3116a9667769a70	k__Bacteria; p__Cyanobacteria; c__4C0d-2; o__YS2; f__; g__; s__	1
44a16ce7e05904e1a889b5fd0c844960	k__Bacteria	0.917259721
44b3fc6208a3331265f0c527e71f7d8a	k__Bacteria; p__Bacteroidetes; c__Bacteroidia; o__Bacteroidales; f__Prevotellaceae; g__Prevotella; s__copri	0.999998331
44c05056f39c157ac9887456ca5cdb60	k__Bacteria; p__Firmicutes; c__Clostridia; o__Clostridiales; f__; g__; s__	0.846251602
44c2cdf0341de14b2b66a37670b47303	k__Bacteria	0.912330223
44c7d4e32111ca0f9c11ae2458b639a2	k__Bacteria; p__Actinobacteria; c__Actinobacteria; o__Bifidobacteriales; f__Bifidobacteriaceae; g__Bifidobacterium; s__	0.987043786
44da590538a925f3f250bdd08eddf96c	k__Bacteria; p__Firmicutes; c__Clostridia; o__Clostridiales; f__Ruminococcaceae; g__Faecalibacterium; s__prausnitzii	0.999999943
44e354413d176c1e50adfdd7c2b945bd	k__Bacteria; p__Firmicutes; c__Clostridia; o__Clostridiales; f__; g__; s__	0.999448655
44ee9ef8d0feeef22578f2e9102595f1	k__Bacteria; p__Verrucomicrobia; c__Opitutae; o__[Cerasicoccales]; f__[Cerasicoccaceae]; g__; s__	0.999809972
4505414def6e8d64b76325b8f0a2c0bd	k__Bacteria; p__Proteobacteria; c__Betaproteobacteria; o__Burkholderiales; f__Comamonadaceae	0.999999923
451254788d45c2f75ddafce0febc4644	Unassigned	0.823900836
45245374941bbb9930c194e409c89cbf	k__Bacteria	0.901383025
452f6714d698b4d7efb182e2feeba632	k__Bacteria; p__Bacteroidetes; c__Bacteroidia; o__Bacteroidales; f__Bacteroidaceae; g__Bacteroides; s__	0.99906175
45337374d0594a16d879af2f180dee7b	k__Bacteria	0.93423481
4539f0bb4477ebbf26129eb1bd129480	k__Bacteria; p__Firmicutes; c__Clostridia; o__Clostridiales; f__; g__; s__	0.996743681
4552e245319d4fad4f91f1ccc4996d3a	k__Bacteria	0.929601657
45664c855a7075208a8aa2de36e278df	k__Bacteria	0.882008138
456d2de6af0562e5a6c4c277af41c8d8	k__Bacteria; p__Firmicutes; c__Clostridia; o__Clostridiales	0.999999974
457cd8e30e964b3cc0fe026c5eb4be25	Unassigned	0.885848854
4596e80be07040dfaea34afeb00e94a4	k__Bacteria	0.905381186
45a34cfd7b020aaaefaabbd2e28c942d	Unassigned	0.872517289
45b881d5c1aa8148e7be010819d29741	k__Bacteria; p__Firmicutes; c__Clostridia; o__Clostridiales; f__Ruminococcaceae; g__Ruminococcus; s__	0.999221912
45bd7eef2e030dc85cfa90ce3d94f036	k__Bacteria; p__Firmicutes; c__Clostridia; o__Clostridiales; f__Christensenellaceae; g__; s__	0.990892329
45ccd66dd0f8a66ee8a7d8a34984ff42	k__Bacteria	0.999957375
45d13e70c72f1cac20bb4dd81b46e23c	k__Bacteria; p__Proteobacteria; c__Betaproteobacteria; o__Burkholderiales; f__Alcaligenaceae; g__Sutterella; s__	0.999999312
45d56824995a6a82db6e87ab1fda5274	k__Bacteria; p__Firmicutes; c__Clostridia; o__Clostridiales; f__Ruminococcaceae; g__Anaerotruncus; s__	0.906618386
45de007cf6040c9e08baac58b4eb8ea9	k__Bacteria; p__Firmicutes; c__Clostridia; o__Clostridiales; f__[Tissierellaceae]; g__Anaerococcus; s__	1
4614b778bc2544be773fed2daf1f36b9	k__Bacteria; p__Firmicutes; c__Clostridia; o__Clostridiales; f__Ruminococcaceae; g__; s__	0.99709513
4617b9a2bcab797279c8b95c1c92b415	Unassigned	0.890793802
462aa204904edb2c73ad3c564f9b5f95	k__Bacteria; p__Bacteroidetes; c__Bacteroidia; o__Bacteroidales; f__Bacteroidaceae; g__Bacteroides; s__ovatus	0.999996709
46372906128bd35803f722ad2287c0b8	k__Bacteria; p__Proteobacteria; c__Gammaproteobacteria; o__Pseudomonadales; f__Moraxellaceae; g__Moraxella; s__	0.999539628
463d51dcc0c4eb5ab05f93ff4a0c3c6b	Unassigned	0.853605432
464016358431b8495d4cc2d9d9f33c20	k__Bacteria	0.89827636
465af9bc99ca68a6fb051d7db30bab3d	k__Bacteria	0.930251358
466a68cc4717d48779c1f248aab5b9d8	k__Bacteria; p__Proteobacteria; c__Deltaproteobacteria; o__Desulfovibrionales; f__Desulfovibrionaceae; g__Desulfovibrio; s__D168	0.999999991
46766129cbf4c20496cb7b861509ec0b	k__Bacteria; p__Firmicutes; c__Clostridia; o__Clostridiales; f__Lachnospiraceae; g__Roseburia; s__	0.89580587
467dc0f47dceb1a94e3827973390d169	k__Bacteria	0.919690844
4692a367bce64034837852a2e9caed44	k__Bacteria	0.925513765
469f61b6bd5679f4ce1334d6eff37b31	k__Bacteria; p__Firmicutes; c__Clostridia; o__Clostridiales	0.999937235
46a028bcb92e0bbab9e63e13df1e7045	k__Bacteria; p__Firmicutes; c__Clostridia; o__Clostridiales; f__[Mogibacteriaceae]; g__; s__	0.999652253
46aefd8fe941087a922246469c231c3d	k__Bacteria; p__Firmicutes; c__Clostridia; o__Clostridiales; f__Ruminococcaceae; g__; s__	0.98080411
46b236157c5c67677d5e4f1d76bb8ab5	k__Bacteria; p__Firmicutes; c__Clostridia; o__Clostridiales; f__Ruminococcaceae; g__Faecalibacterium; s__	0.885026576
46b5dfc60cd4a6eb1d8ff79a28febf55	k__Bacteria; p__Firmicutes; c__Clostridia; o__Clostridiales; f__Clostridiaceae; g__SMB53; s__	0.989227912
46bcb00bede1b48b391ab0c652aac45e	Unassigned	0.907235845
46e8ff5ec4e83a40185fdae4f0a078f9	k__Bacteria; p__Bacteroidetes	0.977346186
471d014b53608c9e169a56166105effe	k__Bacteria	0.927651064
472218d6889e29f2c2fa778b4d43c5a0	k__Bacteria; p__Firmicutes; c__Clostridia; o__Clostridiales; f__Dehalobacteriaceae; g__Dehalobacterium; s__	0.999652103
472276c4d42bc1686ba7c0a42e94c4d2	k__Bacteria; p__Firmicutes; c__Erysipelotrichi; o__Erysipelotrichales; f__Erysipelotrichaceae; g__Coprobacillus; s__	0.999968516
4725760063361c1001d6315dba861297	k__Bacteria; p__Firmicutes; c__Clostridia; o__Clostridiales	1
47390a2cadef75d3414dc0cb805dad4e	k__Bacteria; p__Firmicutes; c__Clostridia; o__Clostridiales; f__Clostridiaceae; g__Clostridium; s__	0.999989368
473c75f3916ab4a211796dd42777d1a1	k__Bacteria; p__Firmicutes; c__Clostridia; o__Clostridiales; f__Ruminococcaceae; g__; s__	0.937893492
473dbbf08bb8c6005b8987d112246f7b	k__Bacteria; p__Firmicutes; c__Clostridia; o__Clostridiales; f__Ruminococcaceae; g__; s__	0.9673512
4749e5278efdc824fe5b6aa6e37efc84	k__Bacteria; p__Firmicutes; c__Clostridia; o__Clostridiales; f__Eubacteriaceae; g__Pseudoramibacter_Eubacterium; s__	0.999999996
475058bc892ba5db3136e73defa4ad3c	k__Bacteria; p__Firmicutes; c__Clostridia; o__Clostridiales; f__Ruminococcaceae; g__; s__	0.999417217
477424f8c686aa2c66d533424e6775e3	k__Bacteria; p__Firmicutes; c__Clostridia; o__Clostridiales; f__Ruminococcaceae	0.769744896
477a352ad442c3216fa0fc7f0be863c7	Unassigned	0.88465452
4792d5b1155f46704c6ea94a1be23448	k__Bacteria; p__Firmicutes; c__Clostridia; o__Clostridiales; f__; g__; s__	0.981021688
47955da756594673b509bac0d2da9b24	k__Bacteria; p__Firmicutes; c__Clostridia; o__Clostridiales; f__Lachnospiraceae; g__Blautia; s__	0.977238716
47af968050e00d313b25ab37674d78f5	k__Bacteria	0.910483709
47b77cdf143c39ef30168fa3a4e018a7	k__Bacteria	0.923736268
47c63fade59ffa9f37d4ed43ad5b0dbc	k__Bacteria	0.892598862
47d76baf58315adb564e57b86e5ffc1d	k__Bacteria	0.920780093
47d89593933fe3cce42d11e193df53b4	k__Bacteria	0.894945224
47ea3b6c5e097a3696f03c2ca1fe992a	k__Bacteria	0.897163245
47fff122c32b3841eb7e1ad245bb04eb	k__Bacteria; p__Firmicutes; c__Clostridia; o__Clostridiales; f__Christensenellaceae; g__; s__	0.999064469
4812c3de3d3c5b8559846b98672ba167	k__Bacteria; p__Bacteroidetes; c__Bacteroidia; o__Bacteroidales; f__Bacteroidaceae; g__Bacteroides; s__	0.994356264
482a3b56f631c0938c5c711a21ed3cdb	k__Bacteria; p__Bacteroidetes; c__Bacteroidia; o__Bacteroidales; f__Prevotellaceae; g__Prevotella; s__copri	0.999999208
482fca13cbcd12b26d86b25413d3b148	k__Bacteria; p__Firmicutes; c__Clostridia; o__Clostridiales; f__Ruminococcaceae; g__Oscillospira; s__	0.97687743
486d5c86a09443ac0e954ebda9086bd8	k__Bacteria; p__WPS-2; c__; o__; f__; g__; s__	0.999994849
486d751fc6140d61157bc0de8e1d6db9	k__Bacteria; p__Actinobacteria; c__Actinobacteria; o__Actinomycetales; f__Actinomycetaceae; g__Actinomyces; s__	1
4876ed20e32d1b7f81c1a1c67c86f126	k__Bacteria	0.906665973
487d6e3add9e8ba09dde39b24c3e0152	k__Bacteria; p__Bacteroidetes; c__Bacteroidia; o__Bacteroidales; f__[Barnesiellaceae]; g__; s__	1
489058103a9fa680292b2821c9576906	k__Bacteria; p__Firmicutes; c__Clostridia; o__Clostridiales; f__; g__; s__	0.997449431
48b082525b33e90505af7146963e1398	k__Bacteria; p__Bacteroidetes; c__Bacteroidia; o__Bacteroidales; f__Prevotellaceae; g__Prevotella; s__	0.998245936
48b0cf635f66efedf06734cdb44c39af	k__Bacteria; p__Firmicutes; c__Clostridia; o__Clostridiales; f__Lachnospiraceae; g__; s__	0.919260716
48b88607cc3ed105413b19f148cc73e1	k__Bacteria; p__Firmicutes; c__Clostridia; o__Clostridiales	0.999999998
48bcdc791fe1c166ee558cccad8ab4cd	k__Bacteria; p__Firmicutes; c__Clostridia; o__Clostridiales	0.82590132
48c5f75abf5337ca8726b20cf26cecaf	k__Bacteria	0.909377312
48c6f363a17ea561b4fd08d3659c3cfc	k__Bacteria; p__Bacteroidetes; c__Bacteroidia; o__Bacteroidales	0.999524129
48e9ea8367b531dcccde53f8ab48d920	Unassigned	0.877136446
48eadf184e1601e67b0e43f443f107b0	k__Bacteria	0.919256173
492119f0d526ae84c1053d349474886d	k__Bacteria	0.917229621
4956a46ae6fbfe0f4512ff18a6e2b75c	k__Bacteria	0.912802395
496d56f00179a62ca8f8519106b255c6	k__Bacteria	0.891361018
4971b1857854f684ef6dc9df24c00861	k__Bacteria	0.999926489
4972e0b3fd59871440673fbfea6df6bf	k__Bacteria; p__Tenericutes; c__Mollicutes; o__RF39; f__; g__; s__	0.999514222
49794f395d8bad976e1d4ffa5cecc2aa	k__Bacteria	0.929573098
497f92b8a152f813daae67c3d2fbaa95	k__Bacteria	0.90345022
4998895676707b534609e69b22dececb	k__Bacteria; p__Firmicutes; c__Clostridia; o__Clostridiales; f__Lachnospiraceae; g__Coprococcus; s__	0.99540931
49a73503dfc722d0bc65fdae8d7d9239	k__Bacteria	0.916615399
49c39c34bb8493e48351bfaa6358312a	k__Bacteria; p__Firmicutes; c__Clostridia; o__Clostridiales	1
49e04549aa1a5aba11db4431ed8c96f4	k__Bacteria; p__Firmicutes; c__Clostridia; o__Clostridiales	0.999997548
4a06d6092a76ffdfbeef09337aaa0316	k__Bacteria; p__Firmicutes; c__Erysipelotrichi; o__Erysipelotrichales; f__Erysipelotrichaceae; g__Bulleidia; s__moorei	0.999968749
4a129f5d6cf0a07c1c481f219a6f644e	k__Bacteria; p__Tenericutes; c__Mollicutes; o__RF39; f__; g__; s__	0.999999972
4a312df88bb0a399b0ac5663c7b7e2f0	k__Bacteria; p__Actinobacteria; c__Actinobacteria; o__Actinomycetales; f__Corynebacteriaceae; g__Corynebacterium; s__durum	0.999999836
4a3e4b20ffdf225a7fc0412600a4ccd5	k__Bacteria; p__Firmicutes; c__Clostridia; o__Clostridiales	0.999995195
4a49f814ca2adbfc261605648a62725f	k__Bacteria	0.999999926
4a595e161b3a62bc0f9744b8da49140f	k__Bacteria; p__Firmicutes; c__Clostridia; o__Clostridiales; f__Dehalobacteriaceae; g__Dehalobacterium; s__	0.999999403
4a5a83f4ea443676c869c5d3b47d26b3	k__Bacteria	0.911179656
4a6c68caa447f62b10826e79bd0d98f9	k__Bacteria; p__Acidobacteria; c__Acidobacteria-6; o__iii1-15; f__RB40; g__; s__	0.999989676
4a6dd4b2845f833c86a94a0d673b8116	k__Bacteria; p__Firmicutes; c__Clostridia; o__Clostridiales; f__Ruminococcaceae; g__Faecalibacterium; s__	0.992848743
4a8ce1610ab655ff7c71dc4a8b7a3383	k__Bacteria	0.883447804
4a9e4a74f4d8a0ec6617885742c69d9b	Unassigned	0.90285094
4aa7669e9d1fb5234c7fcd6e31f9f45f	k__Bacteria; p__Firmicutes; c__Clostridia; o__Clostridiales; f__Ruminococcaceae; g__Faecalibacterium; s__prausnitzii	0.999998539
4abb237dc97b07d1e8d56570a4148aec	k__Bacteria; p__Firmicutes; c__Clostridia; o__Clostridiales; f__Ruminococcaceae; g__; s__	0.984195812
4ac9f3d14611460e212189c7af65fbb6	k__Bacteria; p__Bacteroidetes; c__Bacteroidia; o__Bacteroidales; f__Bacteroidaceae; g__Bacteroides; s__ovatus	0.999979241
4ad1589bee43b5f425c211c2e0166764	k__Bacteria; p__Proteobacteria; c__Betaproteobacteria; o__Burkholderiales; f__Comamonadaceae; g__Rhodoferax; s__	0.952712078
4ae402548c01e1fc921239d500fe4824	k__Bacteria; p__Firmicutes; c__Clostridia; o__Clostridiales	0.999996452
4b0ddc5d46f99542b20788b61e28e0d4	k__Bacteria; p__Bacteroidetes; c__Bacteroidia; o__Bacteroidales; f__Bacteroidaceae; g__Bacteroides; s__	0.999975915
4b1c469a080ba7e7d36df8e13a2b02eb	k__Bacteria; p__Firmicutes; c__Clostridia; o__Clostridiales; f__Lachnospiraceae	0.983428211
4b1eda375f90070c3dce191be4bcc2a6	Unassigned	0.896866426
4b25854134368b92422a439b0563b7d3	k__Bacteria	0.882090796
4b2c1dca9074e88a2bbd2f2abd9daff9	k__Bacteria; p__Firmicutes; c__Clostridia; o__Clostridiales; f__Peptostreptococcaceae; g__; s__	0.888691412
4b3da12180ebe328d49744f6566ca217	k__Bacteria	0.913250338
4b414fcd7e87bf2f4835a959800aa56f	k__Bacteria	0.895925108
4b46b52582636112a08731ee7be3af76	k__Bacteria; p__Firmicutes; c__Clostridia; o__Clostridiales	0.996450928
4b5a3c9f555913c8a8a6c3023c277d70	k__Bacteria; p__Firmicutes; c__Clostridia; o__Clostridiales; f__Ruminococcaceae; g__Oscillospira; s__	0.740665861
4b6d3fea88f16dbe00fd15485775951a	k__Bacteria; p__Firmicutes; c__Clostridia; o__Clostridiales; f__Ruminococcaceae; g__Ruminococcus; s__callidus	0.99935093
4b83974ae02efb8646f0d070fcfc4705	k__Bacteria; p__Firmicutes; c__Clostridia; o__Clostridiales; f__; g__; s__	0.806933926
4ba49b9841bc4ef52d45e0dedab23662	k__Bacteria; p__Bacteroidetes; c__Bacteroidia; o__Bacteroidales; f__Prevotellaceae; g__Prevotella; s__	0.998939233
4baed5a5156ace31324a47462d272280	k__Bacteria; p__Firmicutes; c__Clostridia; o__Clostridiales; f__Lachnospiraceae	0.935182539
4bbe289ddb467b3e8977493d41c9bf05	k__Bacteria; p__Bacteroidetes; c__Bacteroidia; o__Bacteroidales; f__Bacteroidaceae; g__Bacteroides; s__	0.999999634
4bc60b4324a7a3817736030a17ddfaf8	k__Bacteria; p__Firmicutes; c__Clostridia; o__Clostridiales; f__Ruminococcaceae; g__Oscillospira; s__	0.999902628
4bdde6c9b39b033e0729a4cded1e85b7	k__Bacteria; p__Cyanobacteria; c__4C0d-2; o__YS2; f__; g__; s__	0.999999999
4bfd1ddcda5a153a312fc3929725e199	k__Bacteria; p__Firmicutes; c__Clostridia; o__Clostridiales; f__Veillonellaceae; g__Dialister; s__	0.999999994
4c08ef1fde3e649c94608b74bd1a9025	k__Bacteria	0.918046941
4c0e1951d0a963c6072ff17277989471	k__Bacteria	0.935557778
4c1f51c2bad4885408c46421d6467ba5	k__Bacteria; p__Firmicutes; c__Clostridia; o__Clostridiales; f__Clostridiaceae; g__Clostridium; s__	0.722236315
4c204d6fe950032e626744f2341f2fb0	k__Bacteria	0.902576025
4c32aba8f83e85f61f1f583fc1e33eb0	k__Bacteria; p__Firmicutes; c__Clostridia; o__Clostridiales; f__Ruminococcaceae; g__; s__	0.767477304
4c40ed9da6100dae6d42a6c73e7b4eb1	k__Bacteria; p__Proteobacteria; c__Gammaproteobacteria; o__Pasteurellales; f__Pasteurellaceae; g__Actinobacillus; s__parahaemolyticus	0.999993994
4c435f5af679dd9f4e7575abec97f279	k__Bacteria	0.909097451
4c4b1c1a2af42b1562dbbdc0e79599bc	Unassigned	0.905335043
4c57cb4f4c9b26992e6baf904f9d88e9	k__Bacteria	0.930472945
4c71244e57854abcc0695be26dff7e07	k__Bacteria; p__Firmicutes; c__Clostridia; o__Clostridiales; f__Ruminococcaceae; g__Ruminococcus; s__	0.862771713
4c71fbd01584a3a3c7f52158ccab0ba9	k__Bacteria; p__Bacteroidetes; c__Bacteroidia; o__Bacteroidales; f__Bacteroidaceae; g__Bacteroides; s__	0.956723336
4c7677bd1f8b9e7eff20537b8b3f27ec	k__Bacteria; p__Bacteroidetes; c__Bacteroidia; o__Bacteroidales; f__Bacteroidaceae; g__Bacteroides; s__	0.99999986
4c7678c99472a5b2ac16fc3477fab2e6	k__Bacteria; p__Firmicutes; c__Clostridia; o__Clostridiales; f__Ruminococcaceae; g__; s__	0.742926877
4c9fa18c7fd29488603f59f8576affb7	k__Bacteria; p__Proteobacteria; c__Alphaproteobacteria; o__Caulobacterales; f__Caulobacteraceae; g__Mycoplana; s__	0.993486779
4ca2bb8ab82864ac2cd82abf5580978e	k__Bacteria; p__Bacteroidetes; c__Bacteroidia; o__Bacteroidales; f__Prevotellaceae; g__Prevotella; s__copri	0.946205442
4cadd982fbb7a98c5e96228e1abd8090	k__Bacteria; p__Bacteroidetes; c__Bacteroidia; o__Bacteroidales; f__Prevotellaceae; g__Prevotella; s__copri	0.971632987
4cc31d8b7a15fbf4a8bcf7eb190043a1	k__Bacteria; p__Firmicutes; c__Clostridia; o__Clostridiales; f__; g__; s__	0.996413
4cfc9a340f365f3b0a966ec0281a8fa7	k__Bacteria	0.899671372
4d0055f64207cb6d89adc20415dc608b	Unassigned	0.901202311
4d0429056ecf7bef88d09dfc6b359bea	k__Bacteria; p__Tenericutes; c__Mollicutes; o__RF39; f__; g__; s__	0.999999499
4d06e35489b9d4df377f810f1afd24ce	k__Bacteria; p__Firmicutes; c__Clostridia; o__Clostridiales; f__Clostridiaceae; g__02d06; s__	0.987671157
4d0970f8f448331bcc16fbd8386b6397	Unassigned	0.874064719
4d20e27a430c4c8e2c2d66c27742cc6f	k__Bacteria; p__Bacteroidetes; c__Bacteroidia; o__Bacteroidales; f__Bacteroidaceae; g__Bacteroides; s__	0.999999935
4d44651d67f12b6e43ba78f434c79b0b	k__Bacteria; p__Firmicutes; c__Clostridia; o__Clostridiales; f__Lachnospiraceae; g__; s__	0.805402168
4d46c50132f236b7b4344f2d308c705b	Unassigned	0.867570202
4d54cf8d8a16d062f94872afa7e0f036	Unassigned	0.888521417
4d5c30a516d9546ed491d730a574061c	k__Bacteria; p__Proteobacteria; c__Betaproteobacteria; o__Burkholderiales; f__Alcaligenaceae; g__Sutterella; s__	0.999995816
4d7cecb303802677b93ab12135eb978b	k__Bacteria; p__Firmicutes; c__Clostridia	0.82287748
4d89e76f43ab622f4db0500ea355513b	k__Bacteria; p__Firmicutes; c__Clostridia; o__Clostridiales; f__Lachnospiraceae; g__; s__	0.752653408
4d911a7314e8344d1696d7b01830bd37	k__Bacteria; p__TM7; c__TM7-3; o__; f__; g__; s__	0.997769541
4d931df5e2280a69ef5137ba91eaf0c7	k__Bacteria; p__Proteobacteria; c__Gammaproteobacteria; o__Pseudomonadales; f__Pseudomonadaceae; g__Pseudomonas	0.990304747
4da6656d07abe6a24312e96394f348cb	k__Bacteria; p__Bacteroidetes; c__Bacteroidia; o__Bacteroidales; f__S24-7; g__; s__	0.999999877
4ddea50439c558f173c1e56c9ee788e6	k__Bacteria	0.928288126
4de442825067dd643b06fe347c63012a	k__Bacteria	0.903635626
4df0c7f431b7da12de69b83ee9dbfc7b	k__Bacteria; p__Firmicutes; c__Clostridia; o__Clostridiales; f__Clostridiaceae; g__; s__	0.997963497
4df0fdb98fee377015ad6a7646b6e250	k__Bacteria; p__Firmicutes; c__Clostridia; o__Clostridiales; f__Ruminococcaceae; g__Faecalibacterium; s__prausnitzii	0.991211524
4df8ffda4c19461793d9d8a48326f63f	k__Bacteria; p__Firmicutes; c__Clostridia; o__Clostridiales; f__Lachnospiraceae; g__Roseburia; s__	0.892815657
4dfaca77b69aaa30ca0f27404fb3f9ed	k__Bacteria; p__Bacteroidetes; c__Bacteroidia; o__Bacteroidales; f__Prevotellaceae; g__Prevotella; s__copri	0.999666833
4dfea6bce57725d166f7fd2c36fefe96	k__Bacteria	0.909444664
4e509905133009871ab420834905e679	Unassigned	0.898204653
4e599a5fc42641145ce52a0a34e10a03	k__Bacteria; p__Firmicutes; c__Clostridia; o__Clostridiales; f__Christensenellaceae; g__; s__	0.98476176
4e5dcaa360011957f79879c1dc06bb86	k__Bacteria; p__Firmicutes; c__Clostridia; o__Clostridiales; f__Veillonellaceae; g__Megamonas; s__	0.9998466
4e61e71ff8603f078c7b86016bac521c	k__Bacteria	0.90370296
4e6c2cf0f15cfc09141119d80c6c1700	k__Bacteria; p__Firmicutes; c__Clostridia; o__Clostridiales; f__Clostridiaceae; g__; s__	0.999470315
4e6edeb9855d67209558e768c080e51a	k__Bacteria	0.891687867
4e7390f9565c8c66b345032aa81a67de	k__Bacteria	0.912247678
4e8d06a5647956b79842061af28df1df	k__Bacteria	0.922494314
4ea0c288c6d1f16c476d43dc83169750	Unassigned	0.904276171
4ea7542ba65abecf25fc0e1ee7e02e2c	k__Bacteria; p__Proteobacteria; c__Gammaproteobacteria; o__Pseudomonadales; f__Moraxellaceae; g__Acinetobacter; s__guillouiae	0.999100846
4ea839dfac472cc062b192b82e222bd5	k__Bacteria	0.907460106
4ed1957dc3595b2da93cb8e82ae0c316	k__Bacteria; p__Firmicutes; c__Clostridia; o__Clostridiales; f__Veillonellaceae; g__Mitsuokella; s__	0.999963855
4ee5b0a03c2a74fe6f3a88d1bc5443be	k__Bacteria; p__Firmicutes	0.706009303
4ef00b99d8d682de8ba5bea22a7d289d	k__Bacteria; p__Firmicutes; c__Clostridia; o__Clostridiales; f__Dehalobacteriaceae; g__Dehalobacterium; s__	0.999991946
4f06d90746b7a06692a297172ac235bd	k__Bacteria; p__Firmicutes; c__Clostridia; o__Clostridiales; f__Veillonellaceae; g__Phascolarctobacterium; s__	0.999999999
4f09e86540d6004daaa207e7f2e9d0bc	k__Bacteria	0.9205894
4f375b4d705d39cf5d35b768bcc88b80	Unassigned	0.872300777
4f5c501d0ec2bb0aceeb7808ef2da9db	k__Bacteria; p__Firmicutes; c__Clostridia; o__Clostridiales; f__Ruminococcaceae; g__; s__	0.765328415
4f6a1f668a125284598b1b1399bf7112	k__Bacteria; p__Firmicutes; c__Clostridia; o__Clostridiales; f__Ruminococcaceae; g__Oscillospira; s__	0.999930804
4f71185874e0cd44c14da5ebe92607a0	k__Bacteria; p__Firmicutes; c__Clostridia; o__Clostridiales; f__Ruminococcaceae; g__; s__	0.999539171
4f81673e05a5b345a6940cbf08548c55	k__Bacteria; p__Firmicutes; c__Clostridia; o__Clostridiales; f__Ruminococcaceae; g__; s__	0.987272642
4f83768696d3d551b74a4e617fa6627b	k__Bacteria	0.899029552
4f86820d6cfb146a7078263ad2efdda9	k__Bacteria	0.909655007
4f8ff5fb3cf9381bc22f2fe2cb5fa782	k__Bacteria	0.908050744
4fa7c8ea7e75f66c231a75492cc529aa	k__Bacteria; p__Firmicutes; c__Clostridia; o__Clostridiales	0.990823379
4fcd234d39a71cebe0b6f2f52a23ccb6	k__Bacteria; p__Bacteroidetes; c__Bacteroidia; o__Bacteroidales; f__[Odoribacteraceae]; g__Butyricimonas; s__	1
4fcf4232f30bc1b5fc1a7d39624a3904	Unassigned	0.892652939
500e439ef0a03faefb1cbf45e084676c	k__Bacteria; p__Bacteroidetes; c__Bacteroidia; o__Bacteroidales; f__Bacteroidaceae; g__Bacteroides; s__barnesiae	0.992738646
502f73b34f3552db275d18790a0bb725	k__Bacteria; p__Firmicutes; c__Clostridia; o__Clostridiales; f__Lachnospiraceae	0.992246233
50468eb0a10c8631e40c943e7ca28fe1	Unassigned	0.871056487
5081991606b5b5e424af4b796b402cad	k__Bacteria	0.893429499
5096e666a993716a140beb6474c60a81	k__Bacteria; p__Firmicutes; c__Clostridia; o__Clostridiales; f__Ruminococcaceae; g__; s__	0.990919015
50aa7f4780d61606ab5f616833a5c6fb	k__Bacteria; p__Proteobacteria; c__Betaproteobacteria; o__Burkholderiales; f__Alcaligenaceae; g__Sutterella; s__	0.999999396
50c18a90e6e905987a1f88fbf13e3a03	k__Bacteria; p__Firmicutes; c__Clostridia; o__Clostridiales; f__Ruminococcaceae	0.970287682
50c476a7ee0ed53501b663fd17cf57df	k__Bacteria; p__Firmicutes; c__Clostridia; o__Clostridiales; f__Ruminococcaceae	0.999908835
50c94fdbaf363013a401e12ee29c706d	k__Bacteria	0.978398161
50ccb2af7f5c9274545314241e566d76	k__Bacteria; p__Firmicutes; c__Clostridia; o__Clostridiales; f__Ruminococcaceae; g__Ruminococcus; s__	0.8091031
50d7ee81dd08e912901c531f27939784	k__Bacteria; p__Actinobacteria; c__Actinobacteria; o__Actinomycetales; f__Actinomycetaceae; g__Actinomyces; s__	0.994379194
50da061b72f18ca6f835463cd129378d	k__Bacteria; p__Firmicutes; c__Clostridia; o__Clostridiales; f__Ruminococcaceae; g__Oscillospira; s__	0.969444626
50da1150c1303364a38a18f08f49aac4	k__Bacteria; p__Bacteroidetes; c__Bacteroidia; o__Bacteroidales; f__Bacteroidaceae; g__Bacteroides; s__barnesiae	0.753126025
511779afcb0b76e4fa9364fa3bc39b01	k__Bacteria; p__Bacteroidetes; c__Bacteroidia; o__Bacteroidales; f__Bacteroidaceae; g__Bacteroides; s__	0.792522341
512a8c048251e0e32a83433cdd6c432e	k__Bacteria; p__Firmicutes; c__Clostridia; o__Clostridiales; f__[Mogibacteriaceae]; g__; s__	0.98395708
513d807c9b66d7198ed28ff0e39723a7	k__Bacteria; p__Firmicutes; c__Clostridia; o__Clostridiales; f__Ruminococcaceae; g__Oscillospira; s__	0.9998865
514382a5b4a08cb1dfa458bfb1e8bcd3	k__Bacteria; p__Bacteroidetes; c__Bacteroidia; o__Bacteroidales; f__Bacteroidaceae; g__Bacteroides; s__	0.98888515
5149142229aab30fc8f5ad9b01d03a7c	k__Bacteria; p__Fusobacteria; c__Fusobacteriia; o__Fusobacteriales; f__Fusobacteriaceae; g__Fusobacterium; s__	0.999999993
514c8e01fe1170dfab7003afad3f88e9	k__Bacteria	0.881000076
514d1fdbe936c5aad02fa89c2baf1181	Unassigned	0.892943456
51525d126205eb6e0ec0c039b75552fa	k__Bacteria	0.912716872
517fbef3fd230dcb177fd0d842e0f27c	k__Bacteria; p__Firmicutes; c__Clostridia; o__Clostridiales; f__Dehalobacteriaceae; g__Dehalobacterium; s__	0.99999593
51928cfda9e175bc35c5c16cdd87fff8	k__Bacteria; p__Chloroflexi; c__Thermomicrobia; o__JG30-KF-CM45; f__; g__; s__	1
51a0848663a3e452af472c29af5ead76	k__Bacteria; p__Bacteroidetes; c__Bacteroidia; o__Bacteroidales; f__Prevotellaceae; g__Prevotella; s__copri	0.999981809
51ae1131223911120af16da5569b017a	k__Bacteria; p__Firmicutes; c__Clostridia; o__Clostridiales; f__Ruminococcaceae; g__Oscillospira; s__	0.999745601
51b8c4bbb716bcef93638c93107fa0ef	k__Bacteria	0.917214347
521c5b59a90be4149845d7cc4add5f80	k__Bacteria	0.914938356
523971262f71ea056f581f77fb329f70	k__Bacteria	0.900296179
5246f505a341005d0f3513ab60828daa	Unassigned	0.883998757
526f46adb3c81b0c315db06124e1c59d	k__Bacteria; p__Firmicutes; c__Clostridia; o__Clostridiales; f__Ruminococcaceae; g__; s__	0.999896255
52a8659b90cbacff017bbfa73e4fd964	k__Bacteria; p__Firmicutes; c__Bacilli; o__Bacillales; f__Bacillaceae; g__Bacillus	0.963639255
52d1a525c703bfbec88286a67d0f9d14	k__Bacteria	0.877026732
52e414cafc9ad2d644f44db71ab0d0f3	k__Bacteria	0.879810503
52ee0bbecb8df34804d952cd27fcb87e	k__Bacteria; p__Firmicutes; c__Clostridia; o__Clostridiales; f__Ruminococcaceae; g__Ruminococcus; s__flavefaciens	0.998951108
53000cef9f38a6d4172887a2ff843920	k__Bacteria; p__Firmicutes; c__Clostridia; o__Clostridiales; f__Ruminococcaceae; g__Ruminococcus; s__	0.999982193
53115078bea8c05901f396d796176055	k__Bacteria	0.934145122
5319210aeda643440289bca5817c7d2c	k__Bacteria; p__Firmicutes; c__Clostridia; o__Clostridiales; f__Ruminococcaceae; g__Ruminococcus; s__	0.917409413
531c6705d378545ec11e408d6b7ff554	k__Bacteria; p__Firmicutes; c__Clostridia; o__Clostridiales; f__Christensenellaceae; g__; s__	0.950438047
533a0e91e21f36b391795fda155ec018	k__Bacteria; p__Firmicutes; c__Clostridia; o__Clostridiales; f__; g__; s__	0.993285546
535f0a2640bdd27192635ef1b15f7abb	k__Bacteria; p__Firmicutes; c__Clostridia; o__Clostridiales; f__Lachnospiraceae; g__Anaerostipes; s__	0.999910261
53897d96f73567135853b402e4a0a639	Unassigned	0.875055041
53992de147812dea15a4b419ca5dc046	k__Bacteria	0.919273666
53a01fbd575b8b0c0c80bbae6b94a957	k__Bacteria; p__Firmicutes; c__Clostridia; o__Clostridiales; f__; g__; s__	0.999989794
53a1af2ab51227af81938cd638bb5ee6	k__Bacteria; p__Spirochaetes; c__Spirochaetes; o__Spirochaetales; f__Spirochaetaceae; g__Treponema; s__socranskii	1
53b161f7f0da90fa237dcb0cafe2da5d	k__Bacteria; p__Firmicutes; c__Clostridia; o__Clostridiales; f__Ruminococcaceae; g__Oscillospira; s__	0.84287121
53bb1ae4a40b326fcfac02ede0d3b8c9	Unassigned	0.886331255
53bd7556425ad6fcacea6b6eaf4d1889	k__Bacteria; p__Firmicutes; c__Clostridia; o__Clostridiales; f__Ruminococcaceae; g__; s__	0.894546027
53edb8e4e560c2a9315cf2b3106b7574	k__Bacteria; p__Firmicutes; c__Clostridia; o__Clostridiales; f__Christensenellaceae; g__; s__	0.970085022
53f82e39c6a58974df5bb6867bd9cc7e	k__Bacteria; p__Synergistetes; c__Synergistia; o__Synergistales; f__Synergistaceae; g__Cloacibacillus; s__	0.999719649
53fa58c8ca4e3b50bfa755921c5cc665	Unassigned	0.904072723
53fbd914341af40b59a2c1806f78677b	k__Bacteria; p__Firmicutes; c__Clostridia; o__Clostridiales; f__Veillonellaceae; g__Phascolarctobacterium; s__	1
53fca3e2c907b508a1e4f9df0fc33f89	k__Bacteria; p__Bacteroidetes; c__Bacteroidia; o__Bacteroidales; f__Bacteroidaceae; g__Bacteroides; s__	0.999999961
54144f1d0ab2ffe7adca462181295782	k__Bacteria	0.916491682
5419869d990b54b0fceff0873d81c4cd	k__Bacteria	0.924977381
5429c6d79f9fad8a89ad5b148ac1f1ab	k__Bacteria	0.911483587
54359174725cf7d9f41724cf28a96390	k__Bacteria; p__Firmicutes; c__Clostridia; o__Clostridiales; f__Ruminococcaceae; g__Ruminococcus; s__	0.999994318
54426ea6e9d273694dacf4cd4469d8cb	k__Bacteria; p__Bacteroidetes; c__Bacteroidia; o__Bacteroidales; f__Porphyromonadaceae; g__Porphyromonas; s__	0.999999999
544d6b5dc5d3a757dd3a21977630fcb2	Unassigned	0.868753318
545662879e1637abcadab7933e7d454d	k__Bacteria; p__Firmicutes; c__Clostridia; o__Clostridiales; f__Lachnospiraceae	0.986084871
547918ad2b2b0f3a17a2b158cc39452e	k__Bacteria; p__Firmicutes; c__Clostridia; o__Clostridiales; f__Ruminococcaceae; g__Oscillospira; s__	0.999959295
547e3f2429152ef292d21deba0de910c	k__Bacteria; p__Bacteroidetes; c__Bacteroidia; o__Bacteroidales; f__Prevotellaceae	0.766308647
5488d3b9d8df8930da2ab00013ccdc39	Unassigned	0.847063272
54a7766197f010ebb66d913827332fb0	k__Bacteria; p__Firmicutes; c__Clostridia; o__Clostridiales; f__Ruminococcaceae; g__Oscillospira; s__	0.999864224
54ab66ea150383fb005faf6682243de4	k__Bacteria; p__Firmicutes; c__Clostridia; o__Clostridiales; f__Christensenellaceae; g__; s__	0.999173215
54b4569775e121d274d8ac33b8b35150	k__Bacteria	0.891125627
54c098e71679459766e52940f8b46ad7	k__Bacteria	0.922578818
54cf7b58abe94ad72ac9fd42711d7338	k__Bacteria; p__Tenericutes; c__Mollicutes; o__RF39; f__; g__; s__	0.995786752
54d707d5d4f14f51ca3b3896edb2c9e1	k__Bacteria; p__Bacteroidetes; c__Bacteroidia; o__Bacteroidales; f__Bacteroidaceae; g__Bacteroides; s__	0.997647622
54e2235f627c32fca94d5160a67a2449	k__Bacteria	0.91643413
54ec903d5543f1575a09a60bce330dd7	k__Bacteria	0.922863445
54f0fc768ec54169f37cc24bed035925	k__Bacteria; p__Firmicutes; c__Clostridia; o__Clostridiales; f__Lachnospiraceae; g__; s__	0.99337184
5521261049326f0c3b5f8ab136bd3e13	k__Bacteria	0.880681298
5521557ae3518ced54648db007d98cad	Unassigned	0.866419976
552756f4f9a3d5e57b38d5e091dd1fe5	k__Bacteria; p__Proteobacteria; c__Alphaproteobacteria; o__RF32; f__; g__; s__	0.999999999
552b2e46164c1ee1e6ec4b4a96fc42f9	Unassigned	0.873288934
553408cbebe6c0473ad95cf2ca52ba3b	k__Bacteria	0.999993885
5542fbce99b9046867c2ccb31fbb5689	k__Bacteria	0.913938073
5550903dbd319c438edc410d4eac2ef8	k__Bacteria	0.936241107
55653930978a97eb273ffafc940d90d2	k__Bacteria	0.89137289
5565687ac1b7fa0cc2772f0c5ce069fa	k__Bacteria; p__Firmicutes; c__Clostridia; o__Clostridiales; f__Ruminococcaceae; g__Ruminococcus; s__	0.971335445
5570bcb4cfabc236fc7b45437ecbf451	k__Bacteria; p__Bacteroidetes; c__Bacteroidia; o__Bacteroidales; f__Porphyromonadaceae; g__Porphyromonas; s__endodontalis	0.803443358
5577f3dca182f956ee835e7361f86845	k__Bacteria	0.890474246
559747879d24e1fa1da486770e7d751a	k__Bacteria; p__Actinobacteria	0.895433756
55a35ccae318cb72534ee15a9928cea7	k__Bacteria; p__Firmicutes; c__Clostridia; o__Clostridiales; f__Ruminococcaceae; g__; s__	0.999921164
55b4bd5640bc1e5ca0750a58001a8ba2	k__Bacteria; p__Proteobacteria; c__Alphaproteobacteria; o__Rhizobiales; f__Methylobacteriaceae; g__; s__	0.917933074
55cb87f5c5f69836b930d4181aaa872b	k__Bacteria	0.917775466
55e3b439a9fd7d87cb42f8b812bc0c8a	k__Bacteria; p__Firmicutes; c__Clostridia; o__Clostridiales; f__; g__; s__	0.931336219
55edd4fb4325ba209c3328096615f22c	Unassigned	0.897835306
55f1f14d7c84d6ea787353e34b650724	k__Bacteria; p__Firmicutes; c__Clostridia; o__Clostridiales; f__Lachnospiraceae; g__Coprococcus; s__eutactus	0.999865712
55f6c9bac9d316ab1c77e8e3796c7c04	k__Bacteria; p__Bacteroidetes; c__Bacteroidia; o__Bacteroidales; f__Prevotellaceae; g__; s__	0.879233312
55f88e4bf3dc84112afe2e6cb20d73d3	k__Bacteria; p__Firmicutes; c__Clostridia; o__Clostridiales; f__Ruminococcaceae; g__; s__	0.99183789
55fa8ec8dd8a85a1d4e69cb1b067de75	k__Bacteria	0.917329546
561bccbd25e7319bf0ee732515556606	k__Bacteria; p__Firmicutes; c__Clostridia; o__Clostridiales; f__Christensenellaceae; g__; s__	0.973733118
562da2a05e953673b4cc3af54cd080f0	Unassigned	0.858616196
5632545c73fabb8f4f68494a2757778c	k__Bacteria	0.92375461
564125bd8c6af437d254ed323d027bf2	k__Bacteria; p__Firmicutes; c__Clostridia; o__Clostridiales; f__Lachnospiraceae; g__Coprococcus; s__	0.955944782
565a8c6b9f551c8ccde12c2db63aac45	Unassigned	0.855602229
565cda9ff6ffaf1aa07e46266536ddd3	Unassigned	0.845151487
566bbf4031f69187e9759c0a1e9026a5	k__Bacteria	0.920262039
56a905045d871e85cb505ad4cd749a27	k__Bacteria; p__Firmicutes; c__Clostridia; o__Clostridiales; f__Christensenellaceae; g__; s__	0.999729451
56c0c51018af2438ec832f0d4c1dbd1a	k__Bacteria	0.923347383
56cad322d2504d5e67f2f598518767e1	k__Bacteria; p__TM7; c__TM7-3; o__CW040; f__F16; g__; s__	0.999999994
56ce8880258c299f4e6a14ebfcb9703b	k__Bacteria; p__Firmicutes; c__Clostridia; o__Clostridiales; f__Ruminococcaceae; g__; s__	0.98006511
56d4e0c0ac3e724b6d76aa4d059f95ab	k__Bacteria; p__Firmicutes; c__Clostridia; o__Clostridiales; f__; g__; s__	0.997702106
56dc3d28e11a8148581611cb5d2939fc	k__Bacteria; p__Firmicutes; c__Erysipelotrichi; o__Erysipelotrichales; f__Erysipelotrichaceae; g__Holdemania; s__	0.999998564
56e1ae4f9244ef9cee48d1643c4d2e41	k__Bacteria	0.904704972
56e3490652fb06060bd011877118fa41	k__Bacteria; p__Firmicutes; c__Clostridia; o__Clostridiales	0.999992484
56e44fd82aae9fda59d0ebf10a0b4020	k__Bacteria; p__Firmicutes; c__Clostridia; o__Clostridiales	0.999999258
56f05c48a4a7f5fde308261fd9376768	k__Bacteria	0.917132601
56f2ea4d4fe01613ca8f84059da7c16b	k__Bacteria	0.999400962
56f79990a8926b189baf9aaf7f7c02f8	k__Bacteria; p__Firmicutes; c__Clostridia; o__Clostridiales; f__; g__; s__	0.999354442
5725cf9e4d456905f8ea64ebcc516c14	Unassigned	0.885102475
5737e8174f5f39e1786bfcbd705f7a7a	k__Bacteria; p__Firmicutes; c__Clostridia; o__Clostridiales; f__Lachnospiraceae; g__; s__	0.799475528
57531051cf0dd7bf8a4428b02f6309b5	Unassigned	0.88462642
57581e69ad37bf31e2cd0ce2e46cf21f	k__Bacteria; p__Bacteroidetes; c__Bacteroidia; o__Bacteroidales; f__Bacteroidaceae; g__Bacteroides; s__uniformis	0.997340509
575b0fdfc1425ef149a299f2d6054b49	k__Bacteria; p__Firmicutes; c__Clostridia; o__Clostridiales; f__Ruminococcaceae; g__; s__	0.835018198
5777ca222f3b9db477b12a2354ed28e9	k__Bacteria	0.891334808
57812a26146daefe6daf058d91923334	k__Bacteria; p__Firmicutes; c__Clostridia; o__Clostridiales; f__Ruminococcaceae; g__; s__	0.758935823
5784c76e8c978057efabade9393718b1	k__Bacteria	0.921827775
57945dd2fe37e473690179a8148663d7	k__Bacteria; p__Tenericutes; c__Mollicutes; o__RF39; f__; g__; s__	0.999999966
579e3de3fdf1b7554f4277771cfc177e	k__Bacteria; p__Tenericutes; c__Mollicutes; o__RF39; f__; g__; s__	0.999987864
57b2eff6707eaaa61ce7ed2d63fa0829	k__Bacteria	0.884869402
57bf139e522e5108f6c972cc8c68552d	k__Bacteria; p__Bacteroidetes; c__Bacteroidia; o__Bacteroidales; f__Rikenellaceae; g__; s__	0.973978867
57ca0e1e0f922d5dbe5cd74ede7cd46f	k__Bacteria	0.934041239
57e5004736c291290f445dba0e360ab8	k__Bacteria; p__Firmicutes; c__Erysipelotrichi; o__Erysipelotrichales; f__Erysipelotrichaceae; g__cc_115; s__	0.999996924
57e8b8d604d8663a7a68e24bf4693064	k__Bacteria; p__Firmicutes; c__Erysipelotrichi; o__Erysipelotrichales; f__Erysipelotrichaceae	0.993343051
57fe52720a36f7e613fb6949d052349f	Unassigned	0.872116807
57fee9fb0f8e7b722eb02ec93025dcb3	k__Bacteria; p__Tenericutes; c__Mollicutes; o__RF39; f__; g__; s__	0.999988049
58196ef1b1284aad53802dc26616d25b	k__Bacteria; p__Firmicutes; c__Clostridia; o__Clostridiales; f__Ruminococcaceae; g__Oscillospira; s__	0.999890062
581a22d7d144191816230605970ba22f	k__Bacteria; p__Firmicutes; c__Erysipelotrichi; o__Erysipelotrichales; f__Erysipelotrichaceae; g__Coprobacillus; s__	0.999999804
582a00940e200c089fa9e5d4a478ba2d	Unassigned	0.872465079
583659e9a4419972f2bf2a0fc119badc	k__Bacteria; p__Firmicutes; c__Bacilli; o__Lactobacillales; f__Lactobacillaceae; g__Lactobacillus; s__ruminis	1
5836cc4cc070d03110bfbd89d4620f10	k__Bacteria	0.932232198
58403d599b9914648332ed588dc7c86f	k__Bacteria; p__TM7; c__TM7-3; o__; f__; g__; s__	0.999797905
5843db47278de397ec7d6553633b20f4	k__Bacteria	0.925315565
584c63f0ed1f06a7915dbcbfe50d5893	k__Bacteria; p__Bacteroidetes; c__Bacteroidia; o__Bacteroidales; f__Bacteroidaceae; g__Bacteroides; s__caccae	0.756662614
5854386fb71d3d289a3c578be3aff0e3	k__Bacteria; p__Firmicutes; c__Clostridia; o__Clostridiales; f__Ruminococcaceae; g__; s__	0.999999944
586f6cacb7e20f177bd6a64436e492fb	k__Bacteria; p__Firmicutes; c__Clostridia; o__Clostridiales; f__Ruminococcaceae; g__; s__	0.99874045
5871c3dcf8d10c86f68872ff53cb5075	k__Bacteria; p__Firmicutes; c__Clostridia; o__Clostridiales; f__; g__; s__	0.995657617
587a0596cb55af91923ea4c0081b6e62	k__Bacteria; p__Actinobacteria; c__Coriobacteriia; o__Coriobacteriales; f__Coriobacteriaceae	0.999498598
587a1f5fa998782fab4f341d0c9e562b	k__Bacteria; p__Bacteroidetes; c__Bacteroidia; o__Bacteroidales; f__Prevotellaceae; g__Prevotella; s__copri	0.920613458
58b7a192228b5b125ffe32d6f541894e	k__Bacteria; p__Firmicutes; c__Clostridia; o__Clostridiales; f__Christensenellaceae; g__Christensenella; s__	0.943813704
58bef7d43220d629f24808379db83e50	Unassigned	0.897702936
58c8c5ad7112d57d8bbe0dfc2a9e50a5	k__Bacteria; p__Firmicutes; c__Clostridia; o__Clostridiales; f__Ruminococcaceae; g__Faecalibacterium; s__prausnitzii	0.999999984
58d79f1cf08be4b86740c6c9ef31cacd	k__Bacteria	0.921315636
58ecaa18b8fe653bfad6e291f650e4f0	k__Bacteria; p__Firmicutes; c__Clostridia; o__Clostridiales; f__[Mogibacteriaceae]; g__; s__	0.9999803
590e7d46a732cc8fc786a45aa4cb516c	k__Bacteria	0.908908981
59246d1686ca68eeb9cdc9a6ff545091	k__Bacteria; p__TM7; c__TM7-3; o__CW040; f__F16; g__; s__	0.99999989
5928423ca2eac329f6a73a417feceb01	k__Bacteria; p__Bacteroidetes; c__Bacteroidia; o__Bacteroidales; f__[Odoribacteraceae]; g__Butyricimonas; s__	1
595474399d4e66c1d4dc9313eb0f5ada	k__Bacteria	0.933281316
597248ff88a50c2f8cae0fbc834eb95c	k__Bacteria; p__Firmicutes; c__Bacilli; o__Bacillales; f__Bacillaceae	0.882901332
5975e0a73747c13c8c9db596537026d1	k__Bacteria; p__Firmicutes; c__Clostridia; o__Clostridiales; f__Clostridiaceae	0.724816981
597d1b38960b7a3d936a2e53070c2aed	k__Bacteria; p__Firmicutes; c__Clostridia; o__Clostridiales; f__Ruminococcaceae; g__Ruminococcus; s__	0.999988186
5985874f46e6123d824050c726a2e7ba	k__Bacteria; p__Firmicutes; c__Clostridia; o__Clostridiales; f__Ruminococcaceae; g__Oscillospira; s__	0.999684076
598baf685ecd7c2a7677450880a83f12	k__Bacteria; p__Firmicutes; c__Clostridia; o__Clostridiales; f__; g__; s__	0.999995974
59a429d2125bb38c42d3b97522ad6a67	k__Bacteria; p__Bacteroidetes; c__Bacteroidia; o__Bacteroidales; f__Porphyromonadaceae; g__Parabacteroides; s__distasonis	0.999999944
59a8eeaf6de06161d075ecaa22a1c298	k__Bacteria; p__Firmicutes; c__Clostridia; o__Clostridiales; f__[Mogibacteriaceae]; g__; s__	0.999960875
59a9e2ae608dade566f78da7beddf0de	Unassigned	0.880278613
59ade18fdb41e29dd18cd81135e6168e	k__Bacteria; p__Bacteroidetes; c__Bacteroidia; o__Bacteroidales; f__Bacteroidaceae; g__Bacteroides; s__uniformis	0.984692027
59c49d20949e160461f86e11ee24eb0b	Unassigned	0.834100192
59cb4262e7735e40877bb49dbc5eea2c	k__Bacteria	0.909666893
59ce20669b9f51de885234e93968474d	k__Bacteria; p__Firmicutes; c__Clostridia; o__Clostridiales; f__; g__; s__	0.99945049
59d929aa3b0c5339a3ab1179835aff47	k__Bacteria; p__Firmicutes; c__Clostridia; o__Clostridiales; f__Veillonellaceae; g__Selenomonas; s__noxia	0.999961097
59d9a362dd3f05fc3a152ad2a4e357b3	k__Bacteria; p__Firmicutes; c__Clostridia; o__Clostridiales; f__Lachnospiraceae; g__; s__	0.917673434
59dc6c255efad5faac6e5c41b47ffd5f	k__Bacteria	0.925597626
59de375dc100ffaf77cf177c99504c4e	k__Bacteria; p__Firmicutes; c__Clostridia; o__Clostridiales; f__Lachnospiraceae; g__Dorea; s__formicigenerans	0.796693705
59ff55cbcd9f4fdc090fe63288dab860	k__Bacteria; p__TM7; c__TM7-3; o__CW040; f__; g__; s__	0.999993838
5a0177507044605b44f115e03562eb55	Unassigned	0.84676394
5a03bb7d0976d8b01de1983f905561fe	k__Bacteria; p__Proteobacteria; c__Betaproteobacteria; o__Burkholderiales; f__Alcaligenaceae; g__Sutterella; s__	0.99999282
5a104a8095ae7f36db22cacb84d99014	k__Bacteria	0.916616137
5a130e7b56ac6caae220ec325523bdcc	k__Bacteria; p__Bacteroidetes; c__Bacteroidia; o__Bacteroidales; f__S24-7; g__; s__	0.997337823
5a22ef41cffda3716f5cc87e76c93233	k__Bacteria; p__Firmicutes; c__Clostridia; o__Clostridiales; f__Lachnospiraceae; g__Blautia; s__	0.921037778
5a29c7444edf3bd679f0bc3ff8bb697c	k__Bacteria	0.906315117
5a2bbdfcff9c7b73d9f9499c7e8cc323	k__Bacteria; p__Firmicutes; c__Clostridia; o__Clostridiales; f__Ruminococcaceae; g__Oscillospira; s__	0.998947248
5a31bf803099c367c45df0a2b1b4a740	k__Bacteria; p__Proteobacteria; c__Betaproteobacteria; o__Burkholderiales; f__Alcaligenaceae; g__Sutterella; s__	0.999998501
5a3d246b78e90a4dc879e62f43c90a40	k__Bacteria	0.925499995
5a4bc0620f946abf4ab4faf0b26a13e6	k__Bacteria; p__Firmicutes; c__Clostridia; o__Clostridiales; f__Ruminococcaceae; g__; s__	0.997439907
5a4e67c82f710948b3de5cc90ec6fa1a	k__Bacteria	0.910586871
5a542bcb90ddebdce96eae11b2659eaf	k__Bacteria; p__Bacteroidetes; c__Bacteroidia; o__Bacteroidales; f__[Barnesiellaceae]; g__; s__	0.999999999
5a55711815fac84934663c2640424956	k__Bacteria	0.999999452
5a593fbf997e75a2b83199e229c528d3	Unassigned	0.8984544
5a65f2abfc58bb41d829e43933cce0af	Unassigned	0.891629062
5a6d54459862046a517ee9e53025195b	k__Bacteria	0.999999319
5a7d9b790bb855cbb9981ce126f3dbf7	k__Bacteria; p__Bacteroidetes; c__Bacteroidia; o__Bacteroidales; f__Bacteroidaceae; g__Bacteroides	0.999999028
5a86752a8c99e3728b98b1e450c1cbbe	k__Bacteria; p__Firmicutes; c__Clostridia; o__Clostridiales; f__Veillonellaceae; g__Phascolarctobacterium; s__	0.999980969
5a979b58cbc9cd4d376fdca67fee9ee3	k__Bacteria; p__Firmicutes; c__Clostridia; o__Clostridiales; f__Ruminococcaceae; g__Anaerotruncus; s__	0.999973825
5a9fe5365c0c98b9506da76f5628b388	k__Bacteria; p__Bacteroidetes; c__Bacteroidia; o__Bacteroidales; f__Porphyromonadaceae; g__Parabacteroides; s__gordonii	0.966683365
5abfad83aadee70067f6a27bc3d13717	k__Bacteria	0.929266992
5ac7e8fe047d77993fafc6f096973c77	k__Bacteria; p__Firmicutes; c__Clostridia; o__Clostridiales; f__Clostridiaceae; g__Clostridium; s__	0.999248744
5ac922c12bf9aeb86d8e602d4a3b217d	k__Bacteria; p__Bacteroidetes; c__Bacteroidia; o__Bacteroidales; f__Prevotellaceae; g__; s__	0.946422836
5ac9c836b5e5204c0a97931f9890315f	k__Bacteria; p__Firmicutes; c__Clostridia; o__Clostridiales	0.974801287
5aeeb39e412cb4ab1f01eccbddf86b36	k__Bacteria	0.927103118
5afa62c55f4c738d07404137a9014578	k__Bacteria; p__Firmicutes; c__Clostridia; o__Clostridiales; f__Ruminococcaceae; g__Faecalibacterium; s__	0.902262325
5b0cbde9b8e71adf20f0aba039c1133f	Unassigned	0.876064196
5b26227b8ca6118863ae75a585b393aa	k__Bacteria	0.918174839
5b26293b12c97301488079a830469ce8	k__Bacteria; p__Actinobacteria; c__Coriobacteriia; o__Coriobacteriales; f__Coriobacteriaceae; g__Collinsella; s__aerofaciens	0.997953854
5b2772fba581518c9f327d086a9c01db	k__Bacteria; p__Firmicutes; c__Erysipelotrichi; o__Erysipelotrichales; f__Erysipelotrichaceae; g__Holdemania; s__	0.999999891
5b46fc7a81f2dd62ff2e6de214ef90a7	k__Bacteria	0.928718911
5b47598337dcae0572d8571ab49a4f48	Unassigned	0.885952647
5b5ecae35b8223f2d8c32416aa1c5300	k__Bacteria; p__Firmicutes; c__Clostridia; o__Clostridiales; f__Christensenellaceae; g__; s__	0.99260807
5b6f247185ce260ace7823536c8e606b	k__Bacteria; p__Bacteroidetes; c__Bacteroidia; o__Bacteroidales; f__Bacteroidaceae; g__Bacteroides; s__	0.99992193
5b77174d035e6a976944a92e0d542fa2	k__Bacteria; p__Actinobacteria; c__Coriobacteriia; o__Coriobacteriales; f__Coriobacteriaceae; g__; s__	0.963270741
5b7e15ccdf2006f45db9cb6e1fb5560a	k__Bacteria; p__Firmicutes; c__Clostridia; o__Clostridiales; f__Veillonellaceae; g__Veillonella	0.999999999
5b93f0569a04a0ae544321d6237497f5	Unassigned	0.807805026
5b9535875fe2ec5ae69245f14819cbf1	k__Bacteria; p__Proteobacteria; c__Gammaproteobacteria; o__Pseudomonadales; f__Moraxellaceae; g__Acinetobacter; s__rhizosphaerae	0.966145036
5b9aa8bfc2abc85c8ae4f703c9515abd	k__Bacteria; p__Bacteroidetes; c__Bacteroidia; o__Bacteroidales; f__Prevotellaceae; g__Prevotella; s__	0.998821391
5b9e2e02e90e47d1c8b56ea008804eca	k__Bacteria; p__Firmicutes; c__Clostridia; o__Clostridiales; f__Ruminococcaceae; g__Ruminococcus; s__	0.895466924
5bb6fea0974c22f1f7c0c49bec2c5333	k__Bacteria; p__Proteobacteria; c__Gammaproteobacteria; o__Pseudomonadales; f__Moraxellaceae; g__Psychrobacter; s__pulmonis	0.931882108
5bb8757730d631d0f4015570a46a658f	Unassigned	0.885291234
5bbdc324e9b29e6d03c97745d5e52535	k__Bacteria; p__Firmicutes; c__Clostridia; o__Clostridiales; f__; g__; s__	0.999957134
5bbe64191a58a962b08ae36617147388	k__Bacteria; p__Firmicutes; c__Clostridia; o__Clostridiales; f__Peptostreptococcaceae; g__; s__	0.743812309
5bc281be7363973d3a40dcd1f902b267	k__Bacteria	0.892356074
5be9c54a852613e84cdd93a63f80fe9a	k__Bacteria	0.910491072
5bfa3ea7ccc9e12f692d960f360ef92f	k__Bacteria	0.920295334
5bfa5b831545128cd92008a5016b20c5	k__Bacteria; p__Bacteroidetes; c__Bacteroidia; o__Bacteroidales; f__Porphyromonadaceae; g__Porphyromonas; s__	0.999598316
5bfa7e3d397aaec5effae91c66539c3f	k__Bacteria	0.925357191
5c22b3d0840e25f17544875e179b8920	k__Bacteria; p__Firmicutes; c__Clostridia; o__Clostridiales; f__Veillonellaceae; g__Veillonella; s__dispar	0.785402462
5c22d4e6768613ebc8fb22009931ef3c	k__Bacteria; p__Firmicutes; c__Clostridia; o__Clostridiales; f__Christensenellaceae; g__; s__	0.998509923
5c39d7fa09dec674fbd710998cfbb09f	k__Bacteria; p__Firmicutes; c__Clostridia; o__Clostridiales	0.981091749
5c426eb7af5465c450366248bc9bbc22	k__Bacteria	0.918148361
5c4db111b0ee572ff0fad58978c653d6	Unassigned	0.870064598
5c67bc13f21e87c4d5eec1cd59ffed34	Unassigned	0.89015698
5c7059d7d93adc38114814f3021b7df2	Unassigned	0.895600743
5cacf908dac7a5b597a9bc33fb9c8faf	k__Bacteria; p__TM7; c__TM7-3	0.965123199
5cb8c2ae8f4b7a914faa2f4ad5badc95	k__Bacteria; p__Firmicutes; c__Clostridia; o__Clostridiales; f__Clostridiaceae	0.712209687
5cc7a978b04cf6ed28d2c2fdce9addd2	k__Bacteria; p__Firmicutes; c__Clostridia; o__Clostridiales; f__; g__; s__	0.815249327
5cee1f4781700be3636f1f9c14b3e035	k__Bacteria	0.90265247
5cf65718a22999b9141412b31c1aafce	k__Bacteria; p__Firmicutes; c__Clostridia; o__Clostridiales; f__Lachnospiraceae; g__Lachnospira; s__	0.999999997
5cf92bbef11f5a46553e44d089a2d66d	k__Bacteria; p__Firmicutes; c__Clostridia; o__Clostridiales; f__Veillonellaceae; g__Phascolarctobacterium; s__	0.999999809
5d0b3a7dc2cb9074ec12aadb534eb206	k__Bacteria; p__Firmicutes; c__Clostridia; o__Clostridiales; f__Lachnospiraceae; g__; s__	0.992045211
5d390c660c378b71d9a3fb0ed1005b1c	k__Bacteria; p__Firmicutes; c__Clostridia; o__Clostridiales; f__; g__; s__	0.999690888
5d3efecbc3485cd99401a6db14171df4	k__Bacteria; p__Firmicutes; c__Clostridia; o__Clostridiales; f__; g__; s__	0.985561996
5d494dbb9fe8b3d18366fd591e1cd741	k__Bacteria	0.882115549
5d5d94b1c13ea96254e030267a9b1b62	k__Bacteria	0.898370046
5d6c10aeffc741918617c66d133024b6	k__Bacteria; p__Bacteroidetes; c__Bacteroidia; o__Bacteroidales; f__Rikenellaceae; g__; s__	0.999999776
5d70bc0157d17fce37dc6b1eb9bb99f8	k__Bacteria; p__Firmicutes; c__Clostridia; o__Clostridiales; f__Christensenellaceae; g__; s__	0.753694702
5d758a51c05066cbf048f6fe30a5a3bf	k__Bacteria; p__Firmicutes	0.711992264
5d806588876ae34ba404a9b5ce0aba57	k__Bacteria; p__Firmicutes; c__Clostridia; o__Clostridiales; f__Veillonellaceae; g__Phascolarctobacterium; s__	0.999959529
5d9317d48d8073642a490d7a42b2f280	k__Bacteria; p__Firmicutes; c__Clostridia; o__Clostridiales; f__Lachnospiraceae; g__Roseburia; s__	0.993901013
5d9fb5f0c6606d03c2be8dae93909179	k__Bacteria; p__Firmicutes; c__Clostridia; o__Clostridiales	0.938032356
5db98c7e12b6987d293fac06c9072cad	k__Bacteria	0.884320256
5dce1ba3e0d5167862fd19c4252a73d1	k__Bacteria; p__Firmicutes; c__Clostridia; o__Clostridiales; f__Veillonellaceae; g__Dialister; s__	0.999999836
5dd3ecc43ab81cdfb0317fa19449326d	k__Bacteria; p__Firmicutes; c__Clostridia; o__Clostridiales; f__Ruminococcaceae; g__Faecalibacterium; s__prausnitzii	0.999999956
5de973f3838cd37439f5196f614d3688	k__Bacteria	0.93418665
5deb21b2ec5655b3f2f6ddd6c70753d7	k__Bacteria; p__Firmicutes; c__Clostridia; o__Clostridiales; f__Lachnospiraceae; g__; s__	0.987914834
5e23b62520b14c27b4930e090f906e7d	k__Bacteria; p__Firmicutes; c__Clostridia; o__Clostridiales; f__[Tissierellaceae]; g__1-68; s__	1
5e4299bacf6e1f3b8447791a8e2f820e	Unassigned	0.89750557
5e4d2d81381198b636c3cd5e931dacdd	k__Bacteria; p__Firmicutes; c__Clostridia; o__Clostridiales; f__Christensenellaceae; g__; s__	0.999956975
5e66477d1f26baffb3ded7edb6b57e19	k__Bacteria	0.946017496
5e665ec07840c2c6840c978ac2be1d71	k__Bacteria	0.910030242
5e69dc112de9605e86dfd5c6801d8a2a	k__Bacteria	0.90331352
5e6e261422d51357cf6616863758547f	Unassigned	0.842004215
5e70c58d0c71306ba21c650c8f76d428	k__Bacteria; p__Firmicutes; c__Clostridia; o__Clostridiales	0.993845225
5e749177ca4d14623d35594ff5f00f96	k__Bacteria; p__Firmicutes; c__Clostridia; o__Clostridiales; f__Lachnospiraceae; g__[Ruminococcus]; s__	0.996646879
5ebf2f6d5ee9793b1466b7586a54b74a	k__Bacteria; p__Firmicutes; c__Clostridia; o__Clostridiales; f__Lachnospiraceae; g__; s__	0.90332107
5ecac1ba14f2528180d11b7be24add5d	k__Bacteria; p__Firmicutes; c__Clostridia; o__Clostridiales; f__Ruminococcaceae; g__Ruminococcus; s__	0.899108478
5ecf62a81b2fc2f228eadea0585b63dd	k__Bacteria; p__Bacteroidetes; c__Bacteroidia; o__Bacteroidales; f__Prevotellaceae; g__Prevotella; s__	0.865566432
5f3d98b4380f90d9f6201e3f1802f370	Unassigned	0.862790609
5f4176efea65e92601cfb315dbc3fe78	k__Bacteria	0.8960415
5f554648ce64de614a2b55a1550270f6	k__Bacteria	0.89675771
5f6e6dfd111b3f1ebc3a18ed6c261cdd	k__Bacteria; p__Firmicutes; c__Clostridia; o__Clostridiales; f__Ruminococcaceae; g__Oscillospira; s__	0.999270814
5f7758d31c9d421237a2e11a3ce3c9c8	k__Bacteria; p__Proteobacteria; c__Gammaproteobacteria; o__Enterobacteriales; f__Enterobacteriaceae; g__; s__	0.764513856
5f85513bb47ab56d290c175090cd8a8f	k__Bacteria; p__Firmicutes; c__Clostridia; o__Clostridiales; f__Ruminococcaceae; g__Oscillospira; s__	0.998581628
5f948bee73d21d48791c57a6d1178a4c	k__Bacteria; p__Firmicutes; c__Erysipelotrichi; o__Erysipelotrichales; f__Erysipelotrichaceae; g__[Eubacterium]; s__biforme	0.999999396
5f96c3d1b81503fff5bddbc3493dc78f	k__Bacteria	0.908191666
5fb6cf39fa17d02f970ecf130b302e52	k__Bacteria; p__Firmicutes; c__Clostridia; o__Clostridiales; f__[Mogibacteriaceae]; g__; s__	0.999944497
5fb9da512221f8e8ae123db4ec61c2c9	k__Bacteria; p__Firmicutes; c__Clostridia; o__Clostridiales	1
5fbcbf126e527f666a1a3f95d5225e91	k__Bacteria	0.933359573
5fc48e2585eb2e9fe69af0486c981515	k__Bacteria; p__Firmicutes; c__Clostridia; o__Clostridiales; f__; g__; s__	0.96689737
5fd136dd5d56572bb6ebff3be17c5628	k__Bacteria; p__Actinobacteria; c__Actinobacteria; o__Actinomycetales; f__Propionibacteriaceae; g__Propionibacterium; s__acnes	0.99999993
5fdb6bf6212bcf4dbf1c14a826e1f612	k__Bacteria; p__Firmicutes; c__Clostridia; o__Clostridiales	0.999986988
5fdce470782283209b3a8697f8431bed	k__Bacteria; p__Firmicutes; c__Clostridia; o__Clostridiales; f__Christensenellaceae; g__; s__	0.974667289
5fe1725a4184685b9f6d3d9b97f79954	k__Bacteria	0.887115692
5ff2595ecf634105c5477624fea35791	k__Bacteria; p__Firmicutes; c__Clostridia; o__Clostridiales; f__Lachnospiraceae	0.910430256
5ff29182b8ce216ea4efecb12b1e258b	k__Bacteria; p__Tenericutes; c__Mollicutes; o__RF39; f__; g__; s__	0.999999989
5ff53d026fb78787625fda284fb3f01e	k__Bacteria; p__Firmicutes; c__Clostridia; o__Clostridiales; f__[Mogibacteriaceae]; g__; s__	0.999974345
5ff921cd6c3684e44b093d5d3e457ffb	k__Bacteria; p__Firmicutes; c__Clostridia; o__Clostridiales; f__Ruminococcaceae; g__; s__	0.995453324
60059898e20a4975f610b62cf6b559f1	k__Bacteria; p__Firmicutes; c__Clostridia; o__Clostridiales; f__Lachnospiraceae; g__Coprococcus; s__	0.927199041
600f39e40ee2076f408b4fd26f136ca3	k__Bacteria	0.936066655
6016524e0ed6f074b6529439c308bd26	k__Bacteria; p__Firmicutes; c__Clostridia; o__Clostridiales; f__; g__; s__	0.999983414
6024f10e07c3c5826ac20353395a77b3	k__Bacteria; p__Firmicutes; c__Clostridia; o__Clostridiales; f__Peptostreptococcaceae; g__; s__	0.746344394
602738ba104bb58434bb19861f5214a7	k__Bacteria; p__Firmicutes; c__Clostridia; o__Clostridiales; f__Ruminococcaceae; g__; s__	0.986626214
6029d5faeea5be135ec1912ef4406361	k__Bacteria; p__Firmicutes; c__Clostridia; o__Clostridiales; f__Lachnospiraceae; g__[Ruminococcus]; s__	0.992155804
602e030c876ce686622396474c168698	k__Bacteria; p__Firmicutes; c__Clostridia; o__Clostridiales; f__Ruminococcaceae; g__Ethanoligenens; s__	0.996407701
6054af0ae295fb83af51590be4d01600	Unassigned	0.892339909
605c3c426ec5bb3f82a80f4899c60262	k__Bacteria; p__Bacteroidetes; c__Bacteroidia; o__Bacteroidales; f__Bacteroidaceae; g__Bacteroides; s__acidifaciens	0.950439595
606c93702fa2621444da9f922cde323e	Unassigned	0.907901833
6095d487fc49beeff3b2564fe8cdf2ad	k__Bacteria	0.917343627
60a030bcebe98ca0632bf4097c6a0b67	k__Bacteria	0.91866434
60bc7320b7055c2061a12e21c059d60b	k__Bacteria; p__Proteobacteria; c__Betaproteobacteria; o__Neisseriales; f__Neisseriaceae; g__Neisseria; s__	0.718397871
60bd86d85301e4dec7d0720317f651dd	k__Bacteria; p__Firmicutes; c__Clostridia; o__Clostridiales; f__; g__; s__	0.996612426
60df29aa26ac1113acb0c422072ef8b6	k__Bacteria; p__Bacteroidetes; c__Bacteroidia; o__Bacteroidales; f__Bacteroidaceae; g__Bacteroides; s__uniformis	0.998970622
60ff3a98a16aed71733ebb45f39a4952	Unassigned	0.893118955
6100b2c2eca90d6050e0002a847d7177	k__Bacteria; p__Firmicutes; c__Clostridia; o__Clostridiales; f__; g__; s__	0.980535916
6101deed86817e7096bbb2cb59abd283	k__Bacteria; p__Firmicutes; c__Clostridia; o__Clostridiales; f__Ruminococcaceae; g__Faecalibacterium; s__prausnitzii	0.999999963
6105d220f32a7ad94a3ecd1eb12fae3c	k__Bacteria	0.902584314
611ad189e8f3f74a49c66b1d8636b25a	k__Bacteria	0.884657126
611b5624a7567885b88765878ffb0714	Unassigned	0.87872076
611fe42ac6f967212b51713fadee5cd0	k__Bacteria; p__Firmicutes; c__Clostridia; o__Clostridiales; f__Ruminococcaceae; g__Faecalibacterium; s__prausnitzii	0.75718429
6129835ba97ff056e79b70d1b523c40b	Unassigned	0.904321398
612de391c916ccc64d7d52189db29b33	k__Bacteria	0.935849967
6132b6356ee1b95a444c99275cf3138b	k__Bacteria; p__Firmicutes; c__Clostridia; o__Clostridiales; f__Lachnospiraceae; g__Pseudobutyrivibrio; s__	0.745556813
613b0d0442e0309dedca9dd232fe4e8c	k__Bacteria; p__Firmicutes; c__Clostridia; o__Clostridiales	0.968911514
6149f8c55f1d9edc70625ad7fb2f01d9	k__Bacteria; p__Actinobacteria; c__Actinobacteria; o__Actinomycetales; f__Actinomycetaceae; g__Varibaculum; s__	1
61513512d126013789e004d0425c9b51	k__Bacteria	0.912537956
61678d39912c68055256fc00152385f8	k__Bacteria; p__Firmicutes; c__Clostridia; o__Clostridiales; f__Ruminococcaceae; g__Oscillospira; s__	0.960551754
616a60a28220de7e8f0456579a3b9068	k__Bacteria	0.873029956
618f11ca616aefe73b08a6a3fe513c75	k__Bacteria; p__Firmicutes; c__Clostridia; o__Clostridiales; f__Ruminococcaceae; g__Ruminococcus; s__	0.996740715
61994f92d6f9034af7262ed53ac2a29a	k__Bacteria; p__Firmicutes; c__Clostridia; o__Clostridiales; f__Ruminococcaceae; g__; s__	0.834672746
61ac94253e2bf670673a0db5174dec18	k__Bacteria; p__Bacteroidetes; c__Bacteroidia; o__Bacteroidales; f__Bacteroidaceae; g__Bacteroides; s__caccae	0.999992439
61ba5f0fd1093b22edf717991bb08b30	k__Bacteria; p__Firmicutes; c__Clostridia; o__Clostridiales; f__Ruminococcaceae	0.999658706
61d917c54c1d07bd60ca16bfbe11119d	k__Bacteria; p__Firmicutes; c__Clostridia; o__Clostridiales; f__Ruminococcaceae; g__Ruminococcus; s__	0.715615362
61ef212e096674876164e8953a650d64	k__Bacteria; p__Firmicutes; c__Clostridia; o__Clostridiales; f__Ruminococcaceae; g__Ruminococcus; s__	0.719971418
61f06e20a6e6f0d83244e7fffeada095	k__Bacteria; p__Firmicutes; c__Clostridia; o__Clostridiales; f__; g__; s__	0.97831318
61f3308f447b1af0216afae0d675589a	k__Bacteria; p__Tenericutes; c__Mollicutes; o__RF39; f__; g__; s__	0.999995645
61fd6c69de36b5dd3130a9ae401107dc	k__Bacteria; p__Firmicutes; c__Clostridia; o__Clostridiales	0.999163816
620a21cba9feab806800dce76bac718f	k__Bacteria; p__Firmicutes; c__Clostridia; o__Clostridiales; f__Veillonellaceae	0.851683756
624c4a839863930f037586315125af9c	Unassigned	0.896464285
6254f262454316983f0dabcb53f908cb	k__Bacteria; p__Firmicutes; c__Clostridia; o__Clostridiales; f__Ruminococcaceae; g__Oscillospira; s__	0.99958019
62561eb39afad84ad5e1d70287317e8c	Unassigned	0.846764164
62766697f6110557e0a40d8ff0a89d09	k__Bacteria	0.882121071
629070808fdebbc8b9d33c746fe55a63	k__Bacteria	0.919818219
629684292e310f42550707d955dfc8f1	k__Bacteria; p__Firmicutes; c__Clostridia; o__Clostridiales; f__; g__; s__	0.927211431
62a025a3ea02d950b7544f171b75cf0c	k__Bacteria; p__Firmicutes; c__Clostridia; o__Clostridiales; f__Veillonellaceae; g__Mitsuokella; s__	0.999972926
62aa105ab348f7100b9953e99056ffda	Unassigned	0.894314948
62b406d57897b0c475b14016c92947dc	k__Bacteria; p__Firmicutes; c__Clostridia; o__Clostridiales; f__Ruminococcaceae; g__; s__	0.979054274
62c5b182287a8eb5c18808f9321b2bc3	k__Bacteria; p__Firmicutes; c__Clostridia; o__Clostridiales; f__Christensenellaceae; g__; s__	0.992536725
62d3d66de6f16b802099060355c5b2e5	k__Bacteria	0.925212525
62e1b51427906c7526ae47c884d9f75b	k__Bacteria; p__Firmicutes; c__Clostridia; o__Clostridiales; f__Ruminococcaceae; g__Ruminococcus; s__flavefaciens	0.967694655
62e7245d6e24bfb4c90b1e4926524c69	k__Bacteria; p__Bacteroidetes; c__Bacteroidia; o__Bacteroidales; f__Porphyromonadaceae; g__Parabacteroides; s__distasonis	0.999999993
62f931c363bc56db7cdd0b142473b6a2	k__Bacteria; p__Firmicutes; c__Clostridia; o__Clostridiales; f__Ruminococcaceae; g__; s__	0.792551892
6307c1e08705df7b8e946428087f549e	k__Bacteria; p__Bacteroidetes; c__Bacteroidia; o__Bacteroidales; f__Bacteroidaceae; g__Bacteroides; s__plebeius	0.99999997
6309f6db8bb949900d8088b2e0bbd635	k__Bacteria; p__Firmicutes; c__Clostridia; o__Clostridiales; f__Lachnospiraceae; g__Coprococcus; s__	0.95738341
632748edee5a3e3eebcf7999d53d555b	k__Bacteria; p__Firmicutes; c__Clostridia; o__Clostridiales; f__Lachnospiraceae; g__; s__	0.888295846
63308887362577913d330a284515b552	k__Bacteria; p__Bacteroidetes; c__Bacteroidia; o__Bacteroidales; f__Rikenellaceae; g__; s__	0.999998106
6341abdeb071c19288e20d2ff6327f0a	k__Bacteria; p__Firmicutes; c__Clostridia; o__Clostridiales; f__Lachnospiraceae; g__Dorea; s__	0.985902105
6343ca381790c119cf3d092b3b994662	k__Bacteria; p__Bacteroidetes; c__Bacteroidia; o__Bacteroidales; f__[Paraprevotellaceae]; g__[Prevotella]; s__	0.999979633
634d4aa1f83fb11538553052fb7a2e8c	k__Bacteria	0.911741162
635e57396eb56e396592b5bf2c51a095	Unassigned	0.837692015
6386c3da9c033120703675e6e51c2cfc	k__Bacteria	0.89937273
63895e5c7cf8a62d646c6628bd439f3b	k__Bacteria; p__Firmicutes; c__Clostridia; o__Clostridiales	0.989843215
638e3850d6a7ba5e41834d5b542d6559	k__Bacteria; p__Bacteroidetes; c__Bacteroidia; o__Bacteroidales; f__Porphyromonadaceae; g__Porphyromonas; s__	0.999998485
639441a484b36ac3ed18e5c76dd7e23d	k__Bacteria	0.933561539
63ac3e280afe102ac60362fcbac709ce	Unassigned	0.866857208
63c6d308ca7aed184c567747f83a874d	Unassigned	0.865411603
63cdcc37ff790d29bdfdd19cfe460f3e	k__Bacteria; p__Bacteroidetes; c__Bacteroidia; o__Bacteroidales; f__Bacteroidaceae	0.857221244
63ceca707ee5164aeec332f2e36b903e	k__Bacteria; p__Firmicutes; c__Clostridia; o__Clostridiales; f__Veillonellaceae; g__Phascolarctobacterium; s__	0.999999994
63dc5fb454d4f840afb2f910923f8328	k__Bacteria	0.930482628
63ddba83bd718441351df424d39759c3	k__Bacteria; p__Firmicutes; c__Clostridia; o__Clostridiales; f__Ruminococcaceae; g__; s__	0.995762523
63de8e4d57301e6792c8bbed7b0c7b19	k__Bacteria	0.922569403
63e468503a4dccce84fc953290a49506	k__Bacteria; p__Firmicutes; c__Bacilli; o__Bacillales; f__Planococcaceae; g__; s__	0.998089676
63edf82d0dcef4e3877e80e211c453b0	k__Bacteria; p__Bacteroidetes; c__Flavobacteriia; o__Flavobacteriales; f__Flavobacteriaceae; g__Flavobacterium; s__	0.968085692
63efa3e0562c7da79879e8a0cbe5ebd5	k__Bacteria; p__Firmicutes; c__Clostridia; o__Clostridiales	0.970429712
63fab3a31f5710fabbb455ce5cbd0c60	Unassigned	0.898099684
63fcdccb0ce30895bab9fc048a37668d	Unassigned	0.862808253
63ffa9be08e3f51a9ec024925af6f502	k__Bacteria	0.918360861
6407e12142aff7087599deaae8c678c1	k__Bacteria	0.906414119
6416d428d4eb98478f5248546a3cda72	k__Bacteria; p__Firmicutes; c__Clostridia; o__Clostridiales; f__Ruminococcaceae; g__Oscillospira; s__	0.999538425
6420310d5a1ec4bdb7b5954efb8e17b7	k__Bacteria	0.909799526
64301e4521f4b587fafc8300f0ee0ef3	k__Bacteria	0.925193559
643e0700b69ab71563e3aea38ae1726a	k__Bacteria; p__Proteobacteria; c__Alphaproteobacteria; o__Rhizobiales; f__Rhizobiaceae	0.983947144
6447e374cc315986379143d31065cb9b	k__Bacteria	0.902127088
644c4a4d8ec5e28b987b219c0d09e58e	k__Bacteria; p__Firmicutes; c__Clostridia; o__Clostridiales; f__Lachnospiraceae; g__Pseudobutyrivibrio; s__	0.925218393
644e12685a660428e415ead09c808816	Unassigned	0.909245632
64591434fa1cfe28a8c7b770fe1ba8a3	k__Bacteria; p__Firmicutes; c__Clostridia; o__Clostridiales; f__Veillonellaceae; g__Dialister; s__	1
646bbb22ade5e059bb019f76a707ef04	k__Bacteria	0.916914718
64811b91f4a0ec81478fc6c74d56c70a	k__Bacteria; p__Firmicutes; c__Clostridia; o__Clostridiales; f__; g__; s__	0.999914863
649c03a86349e1505ab4e8de346c656f	k__Bacteria; p__Actinobacteria; c__Actinobacteria; o__Actinomycetales; f__Corynebacteriaceae; g__Corynebacterium; s__durum	0.999999996
649c59d3ed0b26e696340a2d2827e4a7	k__Bacteria; p__Bacteroidetes; c__Bacteroidia; o__Bacteroidales; f__Bacteroidaceae; g__Bacteroides; s__	0.98930374
64a52191775e5336f8f72b0620cb4fcb	k__Bacteria; p__Bacteroidetes; c__Bacteroidia; o__Bacteroidales; f__Prevotellaceae; g__Prevotella; s__	0.997938828
64a691aceca5ffe56e63bb61f0b6ebf2	k__Bacteria	0.921737363
64b5e17f1d264e7a182a77ef62c4662e	Unassigned	0.866702236
64c4767cf41af8c2d55234adbc1751db	k__Bacteria	0.892093204
64c81b1d43b32867c777f46663319534	Unassigned	0.86044252
64e499b5b56378fd972e76b6df08114e	k__Bacteria	0.926721875
64e52fbe3feaa99bbd32ce8efe2a9f41	k__Bacteria; p__Firmicutes; c__Clostridia; o__Clostridiales; f__Christensenellaceae; g__; s__	0.999931715
64e9884263755edd8c9f0d49cb155f8d	k__Bacteria; p__Firmicutes; c__Clostridia; o__SHA-98; f__; g__; s__	0.999445475
64f3fb73760d5c2806d409dde6b73a33	Unassigned	0.887284864
650476076de1579b3f0999e4859e4692	k__Bacteria; p__Firmicutes; c__Clostridia; o__Clostridiales; f__Ruminococcaceae; g__Oscillospira; s__	0.99998764
6508a6a55aef2b5d51302835f0c4e747	k__Bacteria; p__Proteobacteria; c__Betaproteobacteria; o__Burkholderiales; f__Comamonadaceae; g__Variovorax; s__paradoxus	0.951278353
6512990e72c4156344c931d79f5f9800	k__Bacteria	0.875456061
6515d45155ac4ee5bda618c2f558b71f	k__Bacteria	0.906712562
65237c3f0222aecef0879e4d2b35a1c8	Unassigned	0.866681594
6529a198cffb9b434a36f9ba69719de1	k__Bacteria; p__Firmicutes; c__Clostridia; o__Clostridiales; f__Lachnospiraceae; g__Pseudobutyrivibrio; s__	0.792931991
654d6b9c58ff7f63ef1c5d63690265c4	k__Bacteria; p__Firmicutes; c__Clostridia; o__Clostridiales; f__Ruminococcaceae; g__Oscillospira; s__	0.998685989
65580f3bf510a5f0661bd439e0c83efb	k__Bacteria; p__Firmicutes; c__Clostridia; o__Clostridiales	0.877852566
656563a0ef9f3deebf082fcea866c17e	k__Bacteria; p__Firmicutes; c__Clostridia; o__Clostridiales; f__Lachnospiraceae; g__; s__	0.888585767
656865fde43696ecffe5687e669689b7	k__Bacteria; p__Firmicutes; c__Clostridia; o__Clostridiales; f__Lachnospiraceae; g__; s__	0.947099325
6578b2ee4415097b5be96d8f3dc0da74	k__Bacteria	0.927599322
658eec314ddedbecc5d78499ee3804a8	k__Bacteria; p__Firmicutes; c__Clostridia; o__Clostridiales; f__Lachnospiraceae; g__Coprococcus; s__	0.973222877
6591ca76db868a3d4a0566016636ec8b	Unassigned	0.879640747
65d29f690e7dd2a26cb172640d34cee5	Unassigned	0.889400051
65dff1c27a4ab25382ba9d797a5fb1a7	Unassigned	0.872989611
65ed3d797536cd166dd0c8888842f5f9	Unassigned	0.894714593
65ef3c4d09dab8bbdaf5bd673c3628c5	k__Bacteria; p__Firmicutes; c__Clostridia; o__Clostridiales; f__Clostridiaceae; g__Clostridium; s__	0.991049691
65f189fcd5efb860f769a9aef5f7b63a	Unassigned	0.891568868
660493082491aa8e76a4e37cdff7e10d	Unassigned	0.887562986
660a13953e1cf7cca6016328203f7fd7	k__Bacteria; p__Firmicutes; c__Clostridia; o__Clostridiales; f__[Mogibacteriaceae]; g__; s__	0.999905643
6612c066023c4327ff4fb978b7ed63af	k__Bacteria; p__Bacteroidetes; c__Bacteroidia; o__Bacteroidales; f__[Odoribacteraceae]; g__Butyricimonas; s__	1
661398dcd8cad91c0ede7918db21c1c3	k__Bacteria; p__Cyanobacteria; c__4C0d-2; o__YS2; f__; g__; s__	1
662156f6b66ac1941f7f49342ae4e06a	k__Bacteria; p__Tenericutes; c__Mollicutes; o__Anaeroplasmatales; f__Anaeroplasmataceae; g__; s__	0.999955318
664068dcb5544ea550e24c5c5a9e6a57	k__Bacteria; p__Bacteroidetes; c__Bacteroidia; o__Bacteroidales; f__Prevotellaceae; g__Prevotella; s__	0.99657263
665ef50c1161d9fd0aeef789cf526fba	k__Bacteria	0.928739957
66788ca05d7d755724247b67233da87b	k__Bacteria	0.918424855
667fc41c10ca8f7b0be11638b3be5e3e	k__Bacteria; p__Firmicutes; c__Clostridia; o__Clostridiales; f__Lachnospiraceae	0.794031174
66c26d1c8430fc505ad9bbd9eead2eb7	k__Bacteria; p__Firmicutes; c__Clostridia; o__Clostridiales; f__Veillonellaceae; g__Dialister; s__	1
66e91cf93a0eea05cf1a5eb8ffffc221	k__Bacteria; p__Firmicutes; c__Clostridia; o__Clostridiales; f__; g__; s__	0.98026316
66f6e5196f40d1c4550f53c9154a71e2	k__Bacteria	0.894191364
66fab7fca12d8d4897d39097000c1ebe	k__Bacteria; p__Firmicutes; c__Clostridia; o__Clostridiales; f__Peptostreptococcaceae; g__; s__	0.822085505
6700c33f87fc94249993e5837f344451	k__Bacteria; p__Firmicutes; c__Clostridia; o__Clostridiales; f__Ruminococcaceae; g__; s__	0.999994696
670701f2e1b9d5c8b5f44b83bde95e62	k__Bacteria; p__Bacteroidetes; c__Bacteroidia; o__Bacteroidales; f__Prevotellaceae; g__; s__	0.766785661
670aff462401430f3d6ca85beb529d9a	k__Bacteria	0.927579081
670cd44d32a5c6e3e033e4e752f92574	k__Bacteria	0.899341536
671ffc7a08dedfe48fa8806d283d9aed	k__Bacteria	0.999938544
672297cf6bda3713072c6d206aa76c2a	k__Bacteria; p__Proteobacteria; c__Betaproteobacteria; o__Burkholderiales; f__Alcaligenaceae; g__Sutterella; s__	0.999999965
672a9497c58ffd62668a12f5a0fe67b6	k__Bacteria; p__Firmicutes; c__Bacilli; o__Gemellales; f__Gemellaceae; g__Gemella; s__	0.990183829
673fa1a5b93f54aca709a1b2304118c0	Unassigned	0.834204107
6742005a939385e535e860f7eb937996	k__Bacteria	0.936733043
676449d5fff7ef29cad0d6c72892a515	k__Bacteria; p__Firmicutes; c__Clostridia; o__Clostridiales	0.766916335
67753c33b4341ad4d8fbd779da9e9870	k__Bacteria; p__Firmicutes; c__Clostridia; o__Clostridiales; f__Ruminococcaceae; g__; s__	0.994444061
6776c807814c7b5d10108da122acf4ac	k__Bacteria	0.925104458
679e090d9657c2956723f2f51df7286f	k__Bacteria; p__Bacteroidetes; c__Bacteroidia; o__Bacteroidales; f__Prevotellaceae; g__Prevotella; s__copri	0.999999609
67a3f9d3035b03aebab03ee0dbab6c25	k__Bacteria	0.924106395
67c7e79c43d863414292bbf2c54b0a15	Unassigned	0.883958751
67d5c7decebd6eb3672f73b64b547f7e	k__Bacteria; p__Bacteroidetes; c__Bacteroidia; o__Bacteroidales; f__Bacteroidaceae; g__Bacteroides	0.999999088
67df2eab1540ddf6c28cdd09afcd56a9	Unassigned	0.870831291
67e0fab9037e39e2a96cab81c19337eb	k__Bacteria; p__Firmicutes; c__Clostridia; o__Clostridiales; f__Christensenellaceae; g__; s__	0.99998831
67f28a71d1be1dff84eb4dc38d6794c5	k__Bacteria	0.917392642
6813fbe6ecabbe96e9797d223e3dfc31	k__Bacteria; p__Firmicutes; c__Clostridia; o__Clostridiales; f__Ruminococcaceae; g__; s__	0.999289906
683bf4256e8fe94bd80a626a2485e8bd	k__Bacteria	0.901133583
68580f4245561d731eb3e04ae19862d2	k__Bacteria; p__Bacteroidetes; c__Bacteroidia; o__Bacteroidales; f__Porphyromonadaceae; g__Porphyromonas; s__	0.999999984
686dc7783f9436d52df07e975ffa3cf8	k__Bacteria	0.910647882
68866f94a4acb4cb281e0cb7bf0d1be4	k__Bacteria; p__Firmicutes; c__Clostridia; o__Clostridiales; f__Ruminococcaceae; g__; s__	0.966021804
68a8574c54ed55bb189a52d114e114c9	Unassigned	0.892862175
68b9dd6efee26f1fb750ac69439e1b3e	k__Bacteria; p__Firmicutes; c__Bacilli; o__Lactobacillales; f__Streptococcaceae; g__Streptococcus	0.744855977
68c6a17c70d502aef61fa10765451be3	k__Bacteria	0.937320345
68dcd2497402856a8602533bd62ec1c6	k__Bacteria	0.885595387
68e2346cdf0e0186876ca55e5cbec7e3	k__Bacteria; p__Firmicutes; c__Clostridia; o__Clostridiales; f__Lachnospiraceae; g__; s__	0.920445309
68f5039e09974c79c539ca1ceea03a9f	k__Bacteria; p__Bacteroidetes; c__Bacteroidia; o__Bacteroidales; f__Prevotellaceae; g__Prevotella; s__	0.953398089
68f76014820f2249ce84478768eb5484	k__Bacteria; p__Firmicutes; c__Clostridia; o__Clostridiales; f__Ruminococcaceae; g__Oscillospira; s__	0.989814654
69199e07190ff2b4255a2dd5423e0d88	k__Bacteria; p__Bacteroidetes; c__Bacteroidia; o__Bacteroidales; f__Bacteroidaceae; g__Bacteroides; s__	0.957354312
691a747ecd7f1929ef25f0e830b59e71	k__Bacteria; p__Proteobacteria; c__Betaproteobacteria; o__Burkholderiales; f__Alcaligenaceae; g__Sutterella; s__	0.999999989
6921578c957de749501ccb6791b960ce	k__Bacteria; p__Firmicutes; c__Clostridia; o__Clostridiales; f__Ruminococcaceae	0.99963384
69260f8fc684560c94b93846986ebb63	k__Bacteria	0.916128651
6926bace4d94829c906d30e23c2136d9	k__Bacteria; p__Firmicutes; c__Clostridia; o__Clostridiales	0.893683857
693321c80b798754c671a866375b556e	k__Bacteria	0.920562898
69345cbbb493424e4ef33ae68d0f6647	k__Bacteria; p__Firmicutes; c__Clostridia; o__Clostridiales; f__Christensenellaceae; g__; s__	0.99995556
6937c20668e534551b4bce2243234d56	k__Bacteria	0.903751813
6950619672690f5153a5d81fc2ea320c	k__Bacteria; p__Firmicutes; c__Clostridia; o__Clostridiales; f__; g__; s__	0.999945157
6964c06565f29c5309360486999902a1	k__Bacteria; p__Firmicutes; c__Clostridia; o__Clostridiales; f__Veillonellaceae; g__Phascolarctobacterium; s__	0.999999845
696e6bdaf9233f59c8b9dce6b897b116	k__Bacteria; p__Firmicutes; c__Clostridia; o__Clostridiales; f__Christensenellaceae; g__; s__	0.997879942
698cd753424d6380d289ba4d9f360504	k__Bacteria	0.928685978
699068fdba66c3e1e3fe8b9a0069e49a	k__Bacteria; p__Firmicutes; c__Clostridia; o__Clostridiales	1
6992540d3cdf0f94b885ad8224eefaa3	Unassigned	0.888227928
69a4010d70b33a6fcfd2ed04a4356962	k__Bacteria	0.930745846
69baab0586f1af91359cf72b0f0f3fe7	k__Bacteria; p__Proteobacteria; c__Epsilonproteobacteria; o__Campylobacterales; f__Campylobacteraceae; g__Campylobacter; s__	0.99990843
69bd767edb2b9a2956754569c51cd1c6	k__Bacteria; p__Firmicutes; c__Clostridia; o__Clostridiales; f__[Mogibacteriaceae]; g__; s__	0.958256584
69c1aa2891e2e84873cb98985300dd05	k__Bacteria; p__Firmicutes; c__Clostridia; o__Clostridiales; f__Ruminococcaceae; g__Ruminococcus; s__	0.995776571
69f05d828a8c1909cb221ecd2a08be20	Unassigned	0.888731229
6a133ae9426af97298771806fcea27f8	k__Bacteria	0.909205969
6a3ab4e39339617d46ef10d713fe477c	k__Bacteria; p__Firmicutes; c__Clostridia; o__Clostridiales; f__Lachnospiraceae; g__; s__	0.88822134
6a3c64a12dda7f6dc3123af802ee2496	k__Bacteria	0.907531657
6a450e6be4cfc8f446184384e7974ccb	k__Bacteria; p__Firmicutes; c__Clostridia; o__Clostridiales; f__Ruminococcaceae; g__Oscillospira; s__	0.998641902
6a461a7cea861225d0ad41b18d356876	k__Bacteria; p__Bacteroidetes; c__Bacteroidia; o__Bacteroidales; f__Porphyromonadaceae; g__Parabacteroides; s__gordonii	0.740500377
6a7375ec29baa5e5e6fc7533f5a52dc8	k__Bacteria	0.89603168
6a745465fab654d7c33df7f703eff936	k__Bacteria	0.925849204
6a8522d6a5f7be2b5ab2cab9796b2291	k__Bacteria	0.908907841
6a868a07575ada34d062e621e6304ddb	k__Bacteria	0.911935812
6a9ebb8b5d2c406b6c4cd44d5523f0c5	k__Bacteria; p__Firmicutes; c__Clostridia; o__Clostridiales; f__Ruminococcaceae; g__; s__	0.84651487
6aa64bb10f1b212e9bacec823f4a094d	k__Bacteria; p__Firmicutes; c__Clostridia; o__Clostridiales; f__; g__; s__	0.895462997
6aa6bb5083e62ae02f4b9a0eb1ad9cb5	k__Bacteria; p__Firmicutes; c__Clostridia; o__Clostridiales; f__Ruminococcaceae; g__Oscillospira; s__	0.999973334
6ab17210a8f7a585a09fb2c6528dc79f	k__Bacteria; p__Firmicutes; c__Clostridia; o__Clostridiales; f__Ruminococcaceae; g__; s__	0.999653763
6ac49972e48f2d07e2302cc76c5813c9	k__Bacteria; p__Verrucomicrobia; c__Verrucomicrobiae; o__Verrucomicrobiales; f__Verrucomicrobiaceae; g__Akkermansia; s__muciniphila	1
6acc7efa36b22bc9042e66276f98791c	k__Bacteria	0.919015484
6ad451b113e908545e5a7fb9f0800762	Unassigned	0.917393763
6ad8364fce6c4e1e6866fccada7d88bb	k__Bacteria; p__Bacteroidetes; c__Bacteroidia; o__Bacteroidales; f__[Paraprevotellaceae]; g__Paraprevotella; s__	0.997681218
6ada3ab98bda342170ac2f64f6cc91d5	k__Bacteria; p__Firmicutes; c__Clostridia; o__Clostridiales; f__Ruminococcaceae; g__Oscillospira; s__	0.967548685
6aead6feb015481fb4d3788442555432	k__Bacteria	0.930359978
6af8e214c7e0c7cf57d96f116cff48b7	k__Bacteria	0.918521754
6b220f22c25b08fa0c29ff5fe2f7feea	k__Bacteria	0.91172112
6b23c3f5603ea10fb39b235aa9bccb51	k__Bacteria	0.905042574
6b27161e1736512de69a91eb8a22f9eb	k__Bacteria; p__Bacteroidetes; c__Bacteroidia; o__Bacteroidales; f__S24-7; g__; s__	0.99981683
6b39292147f8154ca268d1eb7914387d	k__Bacteria	0.917569785
6b3a5dbd32daf48b4945d708c65ed71c	k__Bacteria	0.892618016
6b4a8f28c9c3897c9e36c1cc01e5f3f1	Unassigned	0.851984285
6b5212118b271324db4ec58e3f810422	k__Bacteria; p__Actinobacteria; c__Actinobacteria; o__Actinomycetales; f__Actinomycetaceae; g__Actinomyces; s__	0.995577784
6b564379e4e1435ba9968c0accdfb261	k__Bacteria	0.885717923
6b59f9e221d0bb483277ab84f7d17c6e	k__Bacteria; p__Proteobacteria; c__Betaproteobacteria; o__Burkholderiales; f__Oxalobacteraceae; g__Oxalobacter; s__formigenes	0.992646638
6b617a8f43ae92088347ac2dd79424c5	k__Bacteria; p__Firmicutes; c__Clostridia; o__Clostridiales; f__; g__; s__	0.944211282
6b8f8384a4cc5ebd74d16a63134e3a31	k__Bacteria; p__Firmicutes; c__Clostridia; o__Clostridiales; f__; g__; s__	0.968959265
6ba568b97987de3963e5180ede0ba677	k__Bacteria	0.999999989
6bad73911f1c25969d7536238690804f	k__Bacteria	0.899759049
6bbad8b73b46ff1a3c9e75f3de607a7c	k__Bacteria	0.926386554
6bcce799568e045c54dfa67801ff4334	k__Bacteria; p__Firmicutes; c__Clostridia; o__Clostridiales; f__Ruminococcaceae; g__; s__	0.735142657
6bd149e74349545ca03f52e1bb9fdde1	k__Bacteria; p__Firmicutes; c__Erysipelotrichi; o__Erysipelotrichales; f__Erysipelotrichaceae; g__[Eubacterium]; s__biforme	0.99999981
6bdfae6fdc40b8c8da27ec82701df6a3	k__Bacteria; p__Firmicutes; c__Clostridia; o__Clostridiales; f__Clostridiaceae; g__Clostridium; s__	0.998704194
6be67cbee498bd8b1b6226da58fc0bee	k__Bacteria; p__Proteobacteria	0.983163149
6bf3ad59227321f7c3cbfe03e8f21020	k__Bacteria; p__Firmicutes; c__Clostridia; o__Clostridiales; f__Lachnospiraceae; g__Pseudobutyrivibrio; s__	0.898957777
6bf4ca8cbc76db263c81bc474daf3e1d	k__Bacteria; p__Firmicutes; c__Clostridia; o__Clostridiales; f__Ruminococcaceae; g__Ruminococcus; s__bromii	0.999405834
6c0ab7f0a16f4c653e7cc4e5fc0d2081	k__Bacteria	0.999992166
6c0b4474425bae305e8edff9bc8afd3b	k__Bacteria	0.91155046
6c321e9e0adbc35b76071f98a1c4cfd6	k__Bacteria	0.91267406
6c532de5a4a6a9b752185cbbc57fb2ce	k__Bacteria; p__Firmicutes; c__Clostridia; o__Clostridiales; f__Ruminococcaceae; g__; s__	0.944769737
6c5a37afd8645d84c04da01c3106c693	k__Bacteria; p__Bacteroidetes; c__Bacteroidia; o__Bacteroidales; f__Porphyromonadaceae; g__Parabacteroides; s__distasonis	0.999999995
6c69e3f09073bce62aa7c2d3a08cd520	k__Bacteria	0.913088145
6c6e5bb33b0fce3fb5f1a29b3f0c793b	k__Bacteria; p__Firmicutes; c__Clostridia; o__Clostridiales; f__Ruminococcaceae; g__; s__	0.966124679
6c779d05ea686d176a67f71bc32d65d6	k__Bacteria; p__Firmicutes; c__Clostridia; o__Clostridiales; f__Ruminococcaceae; g__Anaerofilum; s__	0.999918406
6c839e613244f37ad1db00d2726cfbab	k__Bacteria	0.922680307
6c9a050c4a5ed5bf3e48ff06955a669f	k__Bacteria	0.900611711
6c9ca1d46bf1df61bf31663dc1bf58cd	k__Bacteria; p__Bacteroidetes; c__Bacteroidia; o__Bacteroidales; f__Prevotellaceae; g__Prevotella; s__copri	0.999999449
6cb4cc84027b69c20c19d55084d71b45	k__Bacteria; p__Cyanobacteria; c__4C0d-2; o__YS2; f__; g__; s__	1
6cbc0826c4ed3906f5b70d83673b3782	k__Bacteria; p__Actinobacteria; c__Coriobacteriia; o__Coriobacteriales; f__Coriobacteriaceae; g__Adlercreutzia; s__	0.992420622
6cd3702e5f897fa4e8acc99686202f6d	k__Bacteria	0.916731511
6cdbc4935d31d950de5283d95cb14a48	k__Bacteria; p__Proteobacteria; c__Gammaproteobacteria; o__Enterobacteriales; f__Enterobacteriaceae; g__Klebsiella; s__	0.998102317
6cdc9cca40fdf541133db7d664f7c6a5	k__Bacteria; p__Firmicutes; c__Clostridia; o__Clostridiales; f__; g__; s__	0.999995664
6cf0dd6732d6d84e25a14e0f871b3f79	Unassigned	0.888465525
6cfb546fe2ae1523d632676540c4e1f0	k__Bacteria; p__Firmicutes; c__Clostridia; o__Clostridiales; f__Ruminococcaceae; g__Ruminococcus; s__	0.811050737
6d17d880588289a1dce800cee5dbb466	k__Bacteria; p__Firmicutes; c__Clostridia; o__Clostridiales; f__; g__; s__	0.998876698
6d271dfef43e09d765ede3f1bd00046e	k__Bacteria; p__Firmicutes; c__Clostridia; o__Clostridiales; f__Christensenellaceae; g__; s__	0.973140264
6d3e223e73c5003f54d0d1101e367824	k__Bacteria; p__Firmicutes; c__Clostridia; o__Clostridiales	0.791202246
6d579a7fa2b1404700e9bfc2e099cc93	k__Bacteria; p__Firmicutes; c__Clostridia; o__Clostridiales; f__Lachnospiraceae; g__Dorea; s__	0.823616343
6d5a39c3334e051d2950e07f30176b59	k__Bacteria; p__Bacteroidetes; c__Bacteroidia; o__Bacteroidales; f__Prevotellaceae; g__Prevotella; s__copri	0.999999646
6d5d546b095b82041c19df263b0f9e59	k__Bacteria; p__Firmicutes; c__Clostridia; o__Clostridiales; f__Ruminococcaceae; g__Ruminococcus; s__	0.999762381
6d6b9ed625886e26a6cb97e6ffaed6a7	k__Bacteria	0.919781894
6d7a1e03888a0d16da3940c6905e5e41	k__Bacteria; p__Firmicutes; c__Clostridia; o__Clostridiales; f__Lachnospiraceae; g__Coprococcus; s__	0.92071947
6da4cec47ad778de2f21ce7a74d17d39	k__Bacteria	0.918859225
6da4ece4db3867b8a7a1c4a97df8ae30	k__Bacteria	0.924573228
6da93cb69d33245a933f2480908ab6a2	k__Bacteria	0.911986364
6dcd8e0ee4a19e30316715181f3d3bca	k__Bacteria; p__Bacteroidetes; c__Bacteroidia; o__Bacteroidales; f__[Barnesiellaceae]; g__; s__	1
6dd75b4e5737f775767b1821933e9b1d	Unassigned	0.8775448
6dd95b6b4f8fd8470d0e374a785c118a	k__Bacteria; p__Firmicutes; c__Clostridia; o__Clostridiales; f__Ruminococcaceae; g__; s__	0.994352824
6dfe02a3ceb6eb95a787d8ceb6722002	k__Bacteria; p__Firmicutes; c__Clostridia; o__Clostridiales; f__; g__; s__	0.724808062
6e0f57fffe50470858af5ebd0ffb675f	k__Bacteria; p__Bacteroidetes; c__Bacteroidia; o__Bacteroidales; f__Bacteroidaceae; g__Bacteroides; s__	0.999999889
6e21819f197b1c762dc288a19c451c33	Unassigned	0.841130246
6e28d35358cbd933024f28333991d804	k__Bacteria	0.897493293
6e54722652985666836bfac2a0f6a40d	k__Bacteria; p__Bacteroidetes; c__Bacteroidia; o__Bacteroidales	0.999995392
6e5f9d440a2a4b3d5a0c6f4c735c53de	k__Bacteria; p__Firmicutes; c__Clostridia; o__Clostridiales; f__Ruminococcaceae; g__Faecalibacterium; s__prausnitzii	0.999999916
6e646fe958cff6adb8ab28f27a88e571	k__Bacteria; p__Firmicutes; c__Clostridia; o__Clostridiales	0.999999952
6e7bb9b4a88500a62d76d6dd4512fae3	k__Bacteria; p__Firmicutes; c__Clostridia; o__Clostridiales; f__[Tissierellaceae]; g__Gallicola; s__	1
6e86214be3229ffc4ee06700ec695c93	Unassigned	0.905268294
6eaf599c837f5502a99b960783f91200	k__Bacteria; p__Bacteroidetes; c__Bacteroidia; o__Bacteroidales; f__[Paraprevotellaceae]; g__Paraprevotella; s__	0.999999891
6ebe890b5fd8afbccdec9c17e5bedb81	k__Bacteria	0.930451063
6ed20dfc556765a2798dd83ceecfcb2c	Unassigned	0.865106187
6f27a66c6d43a0461c2c9baa52c05e3f	k__Bacteria	0.905147865
6f286a1785d6863575c327888f1fcc9d	k__Bacteria	0.909937418
6f2b1c80f4c25012a4da795b2a55fa57	k__Bacteria; p__Firmicutes; c__Clostridia; o__Clostridiales; f__[Tissierellaceae]; g__Peptoniphilus; s__	0.998768841
6f470a68a380d286aa83cd82410465ad	k__Bacteria; p__Proteobacteria; c__Betaproteobacteria; o__Burkholderiales; f__Alcaligenaceae; g__Sutterella; s__	0.999963149
6f4e482d8317b42c2b142f923891025a	k__Bacteria	0.852489251
6f5b9a7d0c3353ae9c0fc077b6424828	k__Bacteria; p__Firmicutes; c__Clostridia; o__Clostridiales; f__Ruminococcaceae; g__; s__	0.98903591
6f7ae9910028eabc9c99709864afa589	k__Bacteria; p__Firmicutes; c__Clostridia; o__Clostridiales; f__Ruminococcaceae; g__Faecalibacterium; s__prausnitzii	0.999999994
6f7b55fc0fabf13a71d06306309082a5	k__Bacteria; p__Firmicutes; c__Clostridia; o__Clostridiales; f__; g__; s__	0.798539642
6f9e4e703a868a4a7da6a46c026abed9	k__Bacteria	0.901986453
6fa2e763358f5ed642de246ee3d573a3	k__Bacteria	0.912606051
6fa875b7b51cf0be1a77820552f7960d	k__Bacteria; p__Firmicutes; c__Clostridia; o__Clostridiales; f__Christensenellaceae; g__; s__	0.949922678
6faf5241310882d15d099fea4d8db0e0	k__Bacteria; p__Actinobacteria; c__Actinobacteria; o__Bifidobacteriales; f__Bifidobacteriaceae; g__Bifidobacterium; s__	0.998415465
6fbc204eb3b144176c92dd8dac1f98b9	k__Bacteria; p__Actinobacteria; c__Actinobacteria; o__Actinomycetales; f__Actinomycetaceae; g__Varibaculum; s__	1
6fc3af7cf27e6497089eb95ae74d2448	k__Bacteria	0.899250723
6fdf5ee998a99b10c99adfaacd356b3f	k__Bacteria; p__Fusobacteria; c__Fusobacteriia; o__Fusobacteriales; f__Fusobacteriaceae; g__Fusobacterium; s__	0.999999979
6fed55510d145c772b292c63ea2903aa	k__Bacteria	0.931338671
6ff200929b43b4b476463ee784c52656	k__Bacteria; p__Firmicutes; c__Clostridia; o__Clostridiales; f__Ruminococcaceae; g__Oscillospira; s__	0.999784203
6ff61564796014b52c594157023a7bca	k__Bacteria; p__Firmicutes; c__Clostridia; o__Clostridiales; f__Ruminococcaceae; g__; s__	0.932003029
705749d631fa5f5e93f42ca1d3b31c3b	k__Bacteria; p__Bacteroidetes; c__Bacteroidia; o__Bacteroidales; f__[Barnesiellaceae]; g__; s__	0.991600831
709fc108fb1fb7cc9dd53c823d2cb5fa	k__Bacteria; p__Firmicutes; c__Clostridia; o__Clostridiales; f__Veillonellaceae; g__Veillonella	1
70a603df7c990711fd15c0496ad2aeab	k__Bacteria; p__Proteobacteria; c__Betaproteobacteria; o__Burkholderiales; f__Alcaligenaceae; g__Sutterella; s__	0.999986017
70b6e2ce02ffb8d5bac59f3c5b2b837e	k__Bacteria	0.919661027
70bd52699ab742bd381c470af9fd49f6	k__Bacteria	0.871202357
70e8619710d8c6214a255f0a254af579	k__Bacteria; p__Firmicutes; c__Clostridia; o__Clostridiales; f__Ruminococcaceae; g__; s__	0.946406661
70e9bcb58ad29f37262e35602efcd451	k__Bacteria	0.900293085
70ea79ec5bee4c0180cbe8b783c9ee98	k__Bacteria; p__Bacteroidetes; c__Bacteroidia; o__Bacteroidales; f__S24-7; g__; s__	0.999999611
70fe48a5b4f8c9afadbbfa102265f165	k__Bacteria; p__Firmicutes; c__Clostridia; o__Clostridiales; f__Ruminococcaceae; g__Anaerotruncus; s__	0.99999999
7122cf21ae936c8263c7809a9630d2c1	k__Bacteria; p__Firmicutes; c__Clostridia; o__Clostridiales; f__Ruminococcaceae; g__; s__	0.988219661
71239dc1db039ceb2b9c2c104e0777d5	k__Bacteria	0.92889726
7130b1e45213c097175315c6983df2ce	k__Bacteria; p__Firmicutes; c__Clostridia; o__Clostridiales; f__Christensenellaceae; g__Christensenella; s__	0.775117131
713f886221d977b7db815dcce201a0fc	k__Bacteria; p__Firmicutes; c__Clostridia; o__Clostridiales; f__[Mogibacteriaceae]; g__; s__	0.999714911
713fb0695341d10244e8e4e053e32baa	k__Bacteria	0.894410173
[truncated: 2,475 more rows]
