# Supplementary material for: Human gut microbiome changes during a 10 week Randomised Control Trial for micronutrient supplementation in children with attention deficit hyperactivity disorder
Source: Sci Rep. 2019 Jul 12;9:10128. doi: 10.1038/s41598-019-46146-3 (PMC6625977; doi:10.1038/s41598-019-46146-3)
Supplement: Supplementary file 4 [file 41598_2019_46146_MOESM4_ESM.zip]

Archive with 81 entries (81 files):
- eaad37e7-960f-4552-aee9-e42ff5bad2b2/metadata.yaml
- eaad37e7-960f-4552-aee9-e42ff5bad2b2/VERSION
- eaad37e7-960f-4552-aee9-e42ff5bad2b2/data/level-3.csv
- eaad37e7-960f-4552-aee9-e42ff5bad2b2/data/level-6.csv
- eaad37e7-960f-4552-aee9-e42ff5bad2b2/data/level-7.jsonp
- eaad37e7-960f-4552-aee9-e42ff5bad2b2/data/level-5.csv
- eaad37e7-960f-4552-aee9-e42ff5bad2b2/data/level-4.jsonp
- eaad37e7-960f-4552-aee9-e42ff5bad2b2/data/level-3.jsonp
- eaad37e7-960f-4552-aee9-e42ff5bad2b2/data/level-4.csv
- eaad37e7-960f-4552-aee9-e42ff5bad2b2/data/level-1.jsonp
- eaad37e7-960f-4552-aee9-e42ff5bad2b2/data/level-2.jsonp
- eaad37e7-960f-4552-aee9-e42ff5bad2b2/data/level-2.csv
- eaad37e7-960f-4552-aee9-e42ff5bad2b2/data/level-5.jsonp
- eaad37e7-960f-4552-aee9-e42ff5bad2b2/data/level-7.csv
- eaad37e7-960f-4552-aee9-e42ff5bad2b2/data/level-6.jsonp
- eaad37e7-960f-4552-aee9-e42ff5bad2b2/data/index.html
- eaad37e7-960f-4552-aee9-e42ff5bad2b2/data/level-1.csv
- eaad37e7-960f-4552-aee9-e42ff5bad2b2/data/dist/thenBy-license.txt
- eaad37e7-960f-4552-aee9-e42ff5bad2b2/data/dist/d3-license.txt
- eaad37e7-960f-4552-aee9-e42ff5bad2b2/data/dist/bundle.js
- eaad37e7-960f-4552-aee9-e42ff5bad2b2/data/dist/d3-scale-chromatic-license.txt
- eaad37e7-960f-4552-aee9-e42ff5bad2b2/data/dist/vendor.bundle.js
- eaad37e7-960f-4552-aee9-e42ff5bad2b2/data/q2templateassets/js/parent.js
- eaad37e7-960f-4552-aee9-e42ff5bad2b2/data/q2templateassets/js/child.js
- eaad37e7-960f-4552-aee9-e42ff5bad2b2/data/q2templateassets/js/bootstrap.min.js
- eaad37e7-960f-4552-aee9-e42ff5bad2b2/data/q2templateassets/js/jquery-3.2.0.min.js
- eaad37e7-960f-4552-aee9-e42ff5bad2b2/data/q2templateassets/css/bootstrap.min.css
- eaad37e7-960f-4552-aee9-e42ff5bad2b2/data/q2templateassets/css/tab-parent.css
- eaad37e7-960f-4552-aee9-e42ff5bad2b2/data/q2templateassets/css/normalize.css
- eaad37e7-960f-4552-aee9-e42ff5bad2b2/data/q2templateassets/fonts/glyphicons-halflings-regular.woff
- eaad37e7-960f-4552-aee9-e42ff5bad2b2/data/q2templateassets/fonts/glyphicons-halflings-regular.eot
- eaad37e7-960f-4552-aee9-e42ff5bad2b2/data/q2templateassets/fonts/glyphicons-halflings-regular.svg
- eaad37e7-960f-4552-aee9-e42ff5bad2b2/data/q2templateassets/fonts/glyphicons-halflings-regular.woff2
- eaad37e7-960f-4552-aee9-e42ff5bad2b2/data/q2templateassets/fonts/glyphicons-halflings-regular.ttf
- eaad37e7-960f-4552-aee9-e42ff5bad2b2/data/q2templateassets/img/qiime2-rect-200.png
- eaad37e7-960f-4552-aee9-e42ff5bad2b2/provenance/metadata.yaml
- eaad37e7-960f-4552-aee9-e42ff5bad2b2/provenance/VERSION
- eaad37e7-960f-4552-aee9-e42ff5bad2b2/provenance/artifacts/11d50951-1dab-4cce-a6d5-ff3161d3cfa8/metadata.yaml
- eaad37e7-960f-4552-aee9-e42ff5bad2b2/provenance/artifacts/11d50951-1dab-4cce-a6d5-ff3161d3cfa8/VERSION
- eaad37e7-960f-4552-aee9-e42ff5bad2b2/provenance/artifacts/11d50951-1dab-4cce-a6d5-ff3161d3cfa8/action/action.yaml
- eaad37e7-960f-4552-aee9-e42ff5bad2b2/provenance/artifacts/4f2d64c1-08c7-4e61-a993-1a7aa54b23e6/metadata.yaml
- eaad37e7-960f-4552-aee9-e42ff5bad2b2/provenance/artifacts/4f2d64c1-08c7-4e61-a993-1a7aa54b23e6/VERSION
- eaad37e7-960f-4552-aee9-e42ff5bad2b2/provenance/artifacts/4f2d64c1-08c7-4e61-a993-1a7aa54b23e6/action/action.yaml
- eaad37e7-960f-4552-aee9-e42ff5bad2b2/provenance/artifacts/5b671612-5835-4c34-9ba8-fd6802c5ff3c/metadata.yaml
- eaad37e7-960f-4552-aee9-e42ff5bad2b2/provenance/artifacts/5b671612-5835-4c34-9ba8-fd6802c5ff3c/VERSION
- eaad37e7-960f-4552-aee9-e42ff5bad2b2/provenance/artifacts/5b671612-5835-4c34-9ba8-fd6802c5ff3c/action/action.yaml
- eaad37e7-960f-4552-aee9-e42ff5bad2b2/provenance/artifacts/d53240ca-e38a-4cdf-9518-682ee22c1db2/metadata.yaml
- eaad37e7-960f-4552-aee9-e42ff5bad2b2/provenance/artifacts/d53240ca-e38a-4cdf-9518-682ee22c1db2/VERSION
- eaad37e7-960f-4552-aee9-e42ff5bad2b2/provenance/artifacts/d53240ca-e38a-4cdf-9518-682ee22c1db2/action/action.yaml
- eaad37e7-960f-4552-aee9-e42ff5bad2b2/provenance/artifacts/0af81b9b-df18-4494-990a-4044a78daab4/metadata.yaml
- eaad37e7-960f-4552-aee9-e42ff5bad2b2/provenance/artifacts/0af81b9b-df18-4494-990a-4044a78daab4/VERSION
- eaad37e7-960f-4552-aee9-e42ff5bad2b2/provenance/artifacts/0af81b9b-df18-4494-990a-4044a78daab4/action/action.yaml
- eaad37e7-960f-4552-aee9-e42ff5bad2b2/provenance/artifacts/12dd70ed-acd2-4843-93f9-2d0851dfc7e3/metadata.yaml
- eaad37e7-960f-4552-aee9-e42ff5bad2b2/provenance/artifacts/12dd70ed-acd2-4843-93f9-2d0851dfc7e3/VERSION
- eaad37e7-960f-4552-aee9-e42ff5bad2b2/provenance/artifacts/12dd70ed-acd2-4843-93f9-2d0851dfc7e3/action/action.yaml
- eaad37e7-960f-4552-aee9-e42ff5bad2b2/provenance/artifacts/97568bee-fe90-43cb-ba14-cb5427da30de/metadata.yaml
- eaad37e7-960f-4552-aee9-e42ff5bad2b2/provenance/artifacts/97568bee-fe90-43cb-ba14-cb5427da30de/VERSION
- eaad37e7-960f-4552-aee9-e42ff5bad2b2/provenance/artifacts/97568bee-fe90-43cb-ba14-cb5427da30de/action/action.yaml
- eaad37e7-960f-4552-aee9-e42ff5bad2b2/provenance/artifacts/8b768c2e-ddcd-4bda-afc7-d8d04bef612e/metadata.yaml
- eaad37e7-960f-4552-aee9-e42ff5bad2b2/provenance/artifacts/8b768c2e-ddcd-4bda-afc7-d8d04bef612e/VERSION
- eaad37e7-960f-4552-aee9-e42ff5bad2b2/provenance/artifacts/8b768c2e-ddcd-4bda-afc7-d8d04bef612e/action/action.yaml
- eaad37e7-960f-4552-aee9-e42ff5bad2b2/provenance/artifacts/9f7a0c8d-f91c-4de8-a7d4-6e7847319614/metadata.yaml
- eaad37e7-960f-4552-aee9-e42ff5bad2b2/provenance/artifacts/9f7a0c8d-f91c-4de8-a7d4-6e7847319614/VERSION
- eaad37e7-960f-4552-aee9-e42ff5bad2b2/provenance/artifacts/9f7a0c8d-f91c-4de8-a7d4-6e7847319614/action/action.yaml
- eaad37e7-960f-4552-aee9-e42ff5bad2b2/provenance/artifacts/60d71a49-faea-45eb-91a2-dea4e4f087c3/metadata.yaml
- eaad37e7-960f-4552-aee9-e42ff5bad2b2/provenance/artifacts/60d71a49-faea-45eb-91a2-dea4e4f087c3/VERSION
- eaad37e7-960f-4552-aee9-e42ff5bad2b2/provenance/artifacts/60d71a49-faea-45eb-91a2-dea4e4f087c3/action/action.yaml
- eaad37e7-960f-4552-aee9-e42ff5bad2b2/provenance/artifacts/2fd3f020-9fa3-419a-95c7-68cf8c892d81/metadata.yaml
- eaad37e7-960f-4552-aee9-e42ff5bad2b2/provenance/artifacts/2fd3f020-9fa3-419a-95c7-68cf8c892d81/VERSION
- eaad37e7-960f-4552-aee9-e42ff5bad2b2/provenance/artifacts/2fd3f020-9fa3-419a-95c7-68cf8c892d81/action/action.yaml
- eaad37e7-960f-4552-aee9-e42ff5bad2b2/provenance/artifacts/206e92cb-ace0-42f5-b9b2-7a66a0e62a01/metadata.yaml
- eaad37e7-960f-4552-aee9-e42ff5bad2b2/provenance/artifacts/206e92cb-ace0-42f5-b9b2-7a66a0e62a01/VERSION
- eaad37e7-960f-4552-aee9-e42ff5bad2b2/provenance/artifacts/206e92cb-ace0-42f5-b9b2-7a66a0e62a01/action/action.yaml
- eaad37e7-960f-4552-aee9-e42ff5bad2b2/provenance/artifacts/56bb035b-f531-4fda-aae7-62588664eb38/metadata.yaml
- eaad37e7-960f-4552-aee9-e42ff5bad2b2/provenance/artifacts/56bb035b-f531-4fda-aae7-62588664eb38/VERSION
- eaad37e7-960f-4552-aee9-e42ff5bad2b2/provenance/artifacts/56bb035b-f531-4fda-aae7-62588664eb38/action/action.yaml
- eaad37e7-960f-4552-aee9-e42ff5bad2b2/provenance/artifacts/d98f89a8-e45c-41d1-a77e-817e6c51517c/metadata.yaml
- eaad37e7-960f-4552-aee9-e42ff5bad2b2/provenance/artifacts/d98f89a8-e45c-41d1-a77e-817e6c51517c/VERSION
- eaad37e7-960f-4552-aee9-e42ff5bad2b2/provenance/artifacts/d98f89a8-e45c-41d1-a77e-817e6c51517c/action/action.yaml
- eaad37e7-960f-4552-aee9-e42ff5bad2b2/provenance/action/metadata.tsv
- eaad37e7-960f-4552-aee9-e42ff5bad2b2/provenance/action/action.yaml
