# Supplementary material for: Human gut microbiome changes during a 10 week Randomised Control Trial for micronutrient supplementation in children with attention deficit hyperactivity disorder
Source: Sci Rep. 2019 Jul 12;9:10128. doi: 10.1038/s41598-019-46146-3 (PMC6625977; doi:10.1038/s41598-019-46146-3)
Supplement: Supplementary file 4 [file 41598_2019_46146_MOESM4_ESM.zip › eaad37e7-960f-4552-aee9-e42ff5bad2b2/data/level-3.csv]

index	Unassigned;__;__	k__Archaea;p__Euryarchaeota;c__Methanobacteria	k__Bacteria;__;__	k__Bacteria;p__Actinobacteria;c__Actinobacteria	k__Bacteria;p__Actinobacteria;c__Coriobacteriia	k__Bacteria;p__Bacteroidetes;__	k__Bacteria;p__Bacteroidetes;c__Bacteroidia	k__Bacteria;p__Cyanobacteria;c__4C0d-2	k__Bacteria;p__Cyanobacteria;c__Chloroplast	k__Bacteria;p__Firmicutes;c__Bacilli	k__Bacteria;p__Firmicutes;c__Clostridia	k__Bacteria;p__Firmicutes;c__Erysipelotrichi	k__Bacteria;p__Fusobacteria;c__Fusobacteriia	k__Bacteria;p__Lentisphaerae;c__[Lentisphaeria]	k__Bacteria;p__Proteobacteria;c__Alphaproteobacteria	k__Bacteria;p__Proteobacteria;c__Betaproteobacteria	k__Bacteria;p__Proteobacteria;c__Deltaproteobacteria	k__Bacteria;p__Proteobacteria;c__Epsilonproteobacteria	k__Bacteria;p__Proteobacteria;c__Gammaproteobacteria	k__Bacteria;p__TM7;c__TM7-3	k__Bacteria;p__Tenericutes;c__Mollicutes	k__Bacteria;p__Tenericutes;c__RF3	k__Bacteria;p__Verrucomicrobia;c__Opitutae	k__Bacteria;p__Verrucomicrobia;c__Verrucomicrobiae	BarcodeSequence	LinkerPrimerSequence	Subject	Phase	Treatment	Time	Group	Male
BL027B	63902.0	0.0	148649.0	4280.0	2940.0	0.0	82155.0	0.0	0.0	5475.0	121586.0	908.0	0.0	36.0	540.0	3356.0	1187.0	0.0	171.0	0.0	0.0	0.0	0.0	20.0	AGAGTCAC	TATGGTAATTGG	BL027	Baseline	Placebo	0	Baseline Placebo	0
BL027E	92690.0	0.0	275942.0	3744.0	3650.0	0.0	185167.0	0.0	371.0	6506.0	165040.0	502.0	0.0	39.0	5997.0	9289.0	2619.0	0.0	1315.0	12.0	0.0	0.0	0.0	9.0	CGTTACTA	TATGGTAATTGG	BL027	Post	Placebo	1	Post Placebo	0
CD015B	122604.0	332.0	260780.0	9700.0	7635.0	0.0	109726.0	1494.0	0.0	5654.0	252600.0	4740.0	0.0	26.0	110.0	3872.0	3265.0	0.0	140.0	6.0	150.0	41.0	298.0	378.0	CGTTACTA	TATGGTAATTGG	CD015	Baseline	Active	0	Baseline Active	0
CD016E	67798.0	73.0	204914.0	235.0	895.0	0.0	135023.0	1622.0	0.0	525.0	135704.0	1090.0	0.0	95.0	3527.0	6313.0	2517.0	0.0	66.0	17.0	674.0	331.0	547.0	1287.0	CTACTATA	TATGGTAATTGG	CD015	Post	Active	1	Post Active	0
CR164B	18060.0	0.0	219223.0	5250.0	2293.0	0.0	139302.0	0.0	0.0	1848.0	91416.0	1782.0	0.0	0.0	7.0	15405.0	0.0	78.0	1955.0	0.0	0.0	0.0	0.0	0.0	AGAGTCAC	TATGGTAATTGG	CR164	Baseline	Active	0	Baseline Active	0
CR164E	60399.0	0.0	230113.0	378.0	2286.0	0.0	168536.0	0.0	0.0	880.0	112195.0	2072.0	25.0	0.0	15.0	17683.0	673.0	35.0	594.0	0.0	4.0	0.0	0.0	1326.0	CTACTATA	TATGGTAATTGG	CR164	Post	Active	1	Post Active	0
DB021B	73314.0	0.0	175606.0	8100.0	2979.0	0.0	93717.0	216.0	0.0	679.0	145638.0	1209.0	0.0	0.0	929.0	3541.0	313.0	39.0	2232.0	0.0	39.0	0.0	0.0	1437.0	CGTTACTA	TATGGTAATTGG	DB021	Baseline	Active	0	Baseline Active	0
DB021E	55698.0	0.0	279860.0	684.0	1164.0	0.0	236005.0	379.0	0.0	678.0	100762.0	1095.0	15.0	0.0	541.0	15590.0	745.0	5.0	834.0	89.0	8.0	0.0	0.0	268.0	CTACTATA	TATGGTAATTGG	DB021	Post	Active	1	Post Active	0
DB023B	82511.0	0.0	140907.0	2007.0	2568.0	0.0	86119.0	0.0	0.0	4884.0	120771.0	502.0	0.0	0.0	9096.0	6172.0	696.0	0.0	1567.0	5.0	33.0	0.0	0.0	1213.0	AGAGTCAC	TATGGTAATTGG	DB023	Baseline	Active	0	Baseline Active	0
DB023E	101843.0	0.0	183615.0	1226.0	3385.0	0.0	131352.0	0.0	0.0	7981.0	136879.0	947.0	10.0	0.0	3129.0	18076.0	432.0	0.0	2498.0	0.0	2.0	0.0	0.0	165.0	CTACTATA	TATGGTAATTGG	DB023	Post	Active	1	Post Active	0
DG026B	88329.0	15.0	173818.0	16159.0	11956.0	0.0	137942.0	0.0	0.0	1175.0	129538.0	863.0	0.0	0.0	1422.0	5216.0	206.0	58.0	541.0	3.0	8.0	22.0	0.0	97.0	AGAGTCAC	TATGGTAATTGG	DG026	Baseline	Active	0	Baseline Active	0
DG026E	67048.0	11.0	158626.0	1441.0	2063.0	0.0	114581.0	0.0	0.0	145.0	97295.0	351.0	0.0	0.0	29621.0	5743.0	693.0	23.0	1267.0	0.0	124.0	1207.0	0.0	2.0	CTACTATA	TATGGTAATTGG	DG026	Post	Active	1	Post Active	0
GC161B	57470.0	0.0	126386.0	4302.0	1932.0	0.0	75571.0	3487.0	0.0	538.0	99924.0	1371.0	0.0	25.0	11.0	3614.0	977.0	0.0	119.0	0.0	26.0	770.0	0.0	4.0	AGAGTCAC	TATGGTAATTGG	GC161	Baseline	Active	0	Baseline Active	0
GC161E	111194.0	0.0	233310.0	3780.0	1759.0	0.0	193934.0	944.0	0.0	598.0	155628.0	890.0	0.0	43.0	0.0	5435.0	2369.0	36.0	657.0	2.0	26.0	906.0	0.0	12.0	CGTTACTA	TATGGTAATTGG	GC161	Post	Active	1	Post Active	0
GH017B	69392.0	0.0	144317.0	6519.0	3543.0	0.0	89500.0	0.0	0.0	4189.0	115574.0	1026.0	4.0	0.0	692.0	2632.0	277.0	16.0	1453.0	8.0	339.0	0.0	112.0	49.0	AGAGTCAC	TATGGTAATTGG	GH017	Baseline	Placebo	0	Baseline Placebo	1
GH017E	64044.0	0.0	252728.0	4337.0	1895.0	0.0	188855.0	0.0	0.0	788.0	122032.0	1354.0	64.0	0.0	508.0	12022.0	422.0	0.0	8794.0	22.0	0.0	0.0	13.0	70.0	CGTTACTA	TATGGTAATTGG	GH017	Post	Placebo	1	Post Placebo	1
HK015B	21324.0	138.0	123149.0	3541.0	2399.0	0.0	61249.0	0.0	0.0	3873.0	65309.0	435.0	0.0	5.0	0.0	1270.0	1391.0	0.0	78.0	7.0	39.0	227.0	0.0	0.0	CGTTACTA	TATGGTAATTGG	HK015	Baseline	Active	0	Baseline Active	1
HK015E	48463.0	11.0	241603.0	2230.0	2342.0	0.0	162971.0	3.0	0.0	1707.0	100490.0	589.0	0.0	11.0	15.0	9612.0	1571.0	0.0	83.0	5.0	90.0	719.0	0.0	0.0	CTACTATA	TATGGTAATTGG	HK015	Post	Active	1	Post Active	1
HM025B	73501.0	0.0	127641.0	1067.0	6771.0	0.0	63970.0	3560.0	63.0	5582.0	125635.0	1236.0	0.0	0.0	1449.0	4271.0	589.0	12.0	577.0	5.0	3.0	0.0	0.0	418.0	AGAGTCAC	TATGGTAATTGG	HM025	Baseline	Placebo	0	Baseline Placebo	0
HM025E	137752.0	0.0	190958.0	2003.0	7751.0	0.0	112396.0	286.0	315.0	203.0	191360.0	1112.0	0.0	0.0	4781.0	5064.0	672.0	47.0	3773.0	3.0	326.0	0.0	0.0	860.0	CGTTACTA	TATGGTAATTGG	HM025	Post	Placebo	1	Post Placebo	0
IP022B	29627.0	29.0	211358.0	2406.0	13824.0	0.0	143372.0	4.0	0.0	159.0	82554.0	2351.0	0.0	0.0	10.0	13541.0	481.0	0.0	2320.0	0.0	0.0	0.0	0.0	0.0	AGAGTCAC	TATGGTAATTGG	IP022	Baseline	Placebo	0	Baseline Placebo	0
IP022E	32033.0	18.0	170691.0	1862.0	5687.0	0.0	146836.0	0.0	0.0	121.0	61889.0	742.0	0.0	0.0	7.0	4021.0	107.0	0.0	490.0	0.0	0.0	0.0	0.0	30.0	CGTTACTA	TATGGTAATTGG	IP022	Post	Placebo	1	Post Placebo	0
KR024B	94927.0	0.0	179696.0	619.0	4405.0	0.0	118588.0	7.0	0.0	328.0	149175.0	1467.0	0.0	0.0	2428.0	12350.0	965.0	0.0	777.0	0.0	42.0	0.0	0.0	364.0	AGAGTCAC	TATGGTAATTGG	KR024	Baseline	Placebo	0	Baseline Placebo	0
KR024E	71547.0	0.0	304610.0	8470.0	88.0	0.0	223377.0	4354.0	0.0	709.0	138033.0	526.0	0.0	0.0	19.0	29122.0	900.0	0.0	5609.0	18.0	0.0	0.0	0.0	0.0	CTACTATA	TATGGTAATTGG	KR024	Post	Placebo	1	Post Placebo	0
LJ020B	48732.0	0.0	235391.0	903.0	3821.0	83.0	170452.0	0.0	0.0	3155.0	118019.0	754.0	0.0	0.0	5228.0	3912.0	641.0	0.0	1923.0	13.0	5.0	0.0	0.0	9.0	CGTTACTA	TATGGTAATTGG	LJ020	Baseline	Active	0	Baseline Active	0
LJ020E	74923.0	0.0	229928.0	247.0	1807.0	389.0	173294.0	0.0	0.0	331.0	143368.0	2900.0	0.0	0.0	4331.0	8240.0	771.0	0.0	22.0	18.0	17.0	0.0	0.0	595.0	CTACTATA	TATGGTAATTGG	LJ020	Post	Active	1	Post Active	0
MB018B	70665.0	229.0	185966.0	472.0	1354.0	2.0	105029.0	1673.0	0.0	173.0	158686.0	1827.0	0.0	0.0	1991.0	2812.0	248.0	19.0	219.0	4.0	20.0	576.0	0.0	6.0	CGTTACTA	TATGGTAATTGG	MB018	Baseline	Active	0	Baseline Active	0
MB018E	62940.0	13.0	159359.0	191.0	163.0	0.0	112759.0	1064.0	0.0	337.0	117631.0	1068.0	7.0	0.0	4217.0	4112.0	131.0	0.0	212.0	0.0	67.0	306.0	0.0	0.0	CTACTATA	TATGGTAATTGG	MB018	Post	Active	1	Post Active	0
MM019B	66938.0	0.0	145367.0	3742.0	4030.0	0.0	79451.0	1007.0	0.0	735.0	123369.0	270.0	0.0	0.0	3149.0	4773.0	668.0	0.0	617.0	0.0	3047.0	517.0	0.0	220.0	AGAGTCAC	TATGGTAATTGG	MM019	Baseline	Placebo	0	Baseline Placebo	0
MM019E	89134.0	0.0	212065.0	4781.0	2034.0	0.0	141190.0	703.0	0.0	621.0	147225.0	243.0	0.0	0.0	2502.0	11597.0	595.0	5.0	3340.0	4.0	6912.0	105.0	0.0	24.0	CTACTATA	TATGGTAATTGG	MM019	Post	Placebo	1	Post Placebo	0
OS149B	76880.0	0.0	190795.0	7939.0	70.0	0.0	132125.0	6500.0	0.0	721.0	118591.0	256.0	0.0	0.0	0.0	15719.0	1301.0	0.0	896.0	22.0	0.0	0.0	0.0	257.0	CGTTACTA	TATGGTAATTGG	OS149	Baseline	Active	0	Baseline Active	0
OS149E	70203.0	0.0	244799.0	6.0	323.0	0.0	200882.0	0.0	0.0	220.0	113754.0	1154.0	14.0	0.0	6843.0	20328.0	708.0	0.0	315.0	13.0	185.0	0.0	0.0	42.0	CTACTATA	TATGGTAATTGG	OS149	Post	Active	1	Post Active	0
TW163B	67717.0	28.0	209090.0	5980.0	5376.0	0.0	124210.0	5.0	0.0	1448.0	145705.0	116.0	0.0	0.0	10.0	3595.0	335.0	0.0	1184.0	0.0	33.0	927.0	0.0	477.0	AGAGTCAC	TATGGTAATTGG	TW163	Baseline	Placebo	0	Baseline Placebo	1
TW163E	56641.0	0.0	191918.0	5403.0	6487.0	0.0	119487.0	0.0	0.0	958.0	124348.0	1022.0	0.0	0.0	0.0	6577.0	134.0	0.0	1014.0	23.0	7.0	40.0	0.0	4.0	CGTTACTA	TATGGTAATTGG	TW163	Post	Placebo	1	Post Placebo	1
