# Supplementary material for: Human gut microbiome changes during a 10 week Randomised Control Trial for micronutrient supplementation in children with attention deficit hyperactivity disorder
Source: Sci Rep. 2019 Jul 12;9:10128. doi: 10.1038/s41598-019-46146-3 (PMC6625977; doi:10.1038/s41598-019-46146-3)
Supplement: Supplementary file 4 [file 41598_2019_46146_MOESM4_ESM.zip › eaad37e7-960f-4552-aee9-e42ff5bad2b2/data/level-6.csv]

index	Unassigned;__;__;__;__;__	k__Archaea;p__Euryarchaeota;c__Methanobacteria;o__Methanobacteriales;f__Methanobacteriaceae;g__Methanobrevibacter	k__Bacteria;__;__;__;__;__	k__Bacteria;p__Actinobacteria;c__Actinobacteria;o__Actinomycetales;f__Actinomycetaceae;g__Actinomyces	k__Bacteria;p__Actinobacteria;c__Actinobacteria;o__Actinomycetales;f__Micrococcaceae;g__Rothia	k__Bacteria;p__Actinobacteria;c__Actinobacteria;o__Bifidobacteriales;f__Bifidobacteriaceae;g__Bifidobacterium	k__Bacteria;p__Actinobacteria;c__Coriobacteriia;o__Coriobacteriales;f__Coriobacteriaceae;__	k__Bacteria;p__Actinobacteria;c__Coriobacteriia;o__Coriobacteriales;f__Coriobacteriaceae;g__	k__Bacteria;p__Actinobacteria;c__Coriobacteriia;o__Coriobacteriales;f__Coriobacteriaceae;g__Adlercreutzia	k__Bacteria;p__Actinobacteria;c__Coriobacteriia;o__Coriobacteriales;f__Coriobacteriaceae;g__Collinsella	k__Bacteria;p__Actinobacteria;c__Coriobacteriia;o__Coriobacteriales;f__Coriobacteriaceae;g__Eggerthella	k__Bacteria;p__Actinobacteria;c__Coriobacteriia;o__Coriobacteriales;f__Coriobacteriaceae;g__Slackia	k__Bacteria;p__Bacteroidetes;__;__;__;__	k__Bacteria;p__Bacteroidetes;c__Bacteroidia;o__Bacteroidales;__;__	k__Bacteria;p__Bacteroidetes;c__Bacteroidia;o__Bacteroidales;f__;g__	k__Bacteria;p__Bacteroidetes;c__Bacteroidia;o__Bacteroidales;f__Bacteroidaceae;g__Bacteroides	k__Bacteria;p__Bacteroidetes;c__Bacteroidia;o__Bacteroidales;f__Porphyromonadaceae;g__Parabacteroides	k__Bacteria;p__Bacteroidetes;c__Bacteroidia;o__Bacteroidales;f__Prevotellaceae;__	k__Bacteria;p__Bacteroidetes;c__Bacteroidia;o__Bacteroidales;f__Prevotellaceae;g__	k__Bacteria;p__Bacteroidetes;c__Bacteroidia;o__Bacteroidales;f__Prevotellaceae;g__Prevotella	k__Bacteria;p__Bacteroidetes;c__Bacteroidia;o__Bacteroidales;f__Rikenellaceae;g__	k__Bacteria;p__Bacteroidetes;c__Bacteroidia;o__Bacteroidales;f__S24-7;g__	k__Bacteria;p__Bacteroidetes;c__Bacteroidia;o__Bacteroidales;f__[Barnesiellaceae];g__	k__Bacteria;p__Bacteroidetes;c__Bacteroidia;o__Bacteroidales;f__[Odoribacteraceae];g__Butyricimonas	k__Bacteria;p__Bacteroidetes;c__Bacteroidia;o__Bacteroidales;f__[Odoribacteraceae];g__Odoribacter	k__Bacteria;p__Bacteroidetes;c__Bacteroidia;o__Bacteroidales;f__[Paraprevotellaceae];g__	k__Bacteria;p__Bacteroidetes;c__Bacteroidia;o__Bacteroidales;f__[Paraprevotellaceae];g__Paraprevotella	k__Bacteria;p__Bacteroidetes;c__Bacteroidia;o__Bacteroidales;f__[Paraprevotellaceae];g__[Prevotella]	k__Bacteria;p__Cyanobacteria;c__4C0d-2;o__YS2;f__;g__	k__Bacteria;p__Cyanobacteria;c__Chloroplast;o__Streptophyta;f__;g__	k__Bacteria;p__Firmicutes;c__Bacilli;o__Gemellales;f__Gemellaceae;g__Gemella	k__Bacteria;p__Firmicutes;c__Bacilli;o__Lactobacillales;f__Carnobacteriaceae;g__Granulicatella	k__Bacteria;p__Firmicutes;c__Bacilli;o__Lactobacillales;f__Lactobacillaceae;g__Lactobacillus	k__Bacteria;p__Firmicutes;c__Bacilli;o__Lactobacillales;f__Streptococcaceae;g__Lactococcus	k__Bacteria;p__Firmicutes;c__Bacilli;o__Lactobacillales;f__Streptococcaceae;g__Streptococcus	k__Bacteria;p__Firmicutes;c__Bacilli;o__Turicibacterales;f__Turicibacteraceae;g__Turicibacter	k__Bacteria;p__Firmicutes;c__Clostridia;__;__;__	k__Bacteria;p__Firmicutes;c__Clostridia;o__Clostridiales;__;__	k__Bacteria;p__Firmicutes;c__Clostridia;o__Clostridiales;f__;g__	k__Bacteria;p__Firmicutes;c__Clostridia;o__Clostridiales;f__Christensenellaceae;g__	k__Bacteria;p__Firmicutes;c__Clostridia;o__Clostridiales;f__Christensenellaceae;g__Christensenella	k__Bacteria;p__Firmicutes;c__Clostridia;o__Clostridiales;f__Clostridiaceae;g__	k__Bacteria;p__Firmicutes;c__Clostridia;o__Clostridiales;f__Clostridiaceae;g__02d06	k__Bacteria;p__Firmicutes;c__Clostridia;o__Clostridiales;f__Clostridiaceae;g__Clostridium	k__Bacteria;p__Firmicutes;c__Clostridia;o__Clostridiales;f__Clostridiaceae;g__SMB53	k__Bacteria;p__Firmicutes;c__Clostridia;o__Clostridiales;f__Clostridiaceae;g__Sarcina	k__Bacteria;p__Firmicutes;c__Clostridia;o__Clostridiales;f__Dehalobacteriaceae;g__	k__Bacteria;p__Firmicutes;c__Clostridia;o__Clostridiales;f__Dehalobacteriaceae;g__Dehalobacterium	k__Bacteria;p__Firmicutes;c__Clostridia;o__Clostridiales;f__EtOH8;g__
BL027B	63902.0	0.0	148649.0	0.0	0.0	4280.0	16.0	163.0	214.0	2547.0	0.0	0.0	0.0	0.0	0.0	59789.0	3256.0	0.0	0.0	505.0	6541.0	6075.0	4280.0	22.0	1687.0	0.0	0.0	0.0	0.0	0.0	10.0	8.0	2.0	18.0	5279.0	158.0	0.0	813.0	1585.0	633.0	0.0	5671.0	0.0	871.0	0.0	0.0	0.0	0.0	0.0
BL027E	92690.0	0.0	275942.0	0.0	0.0	3744.0	0.0	30.0	111.0	3509.0	0.0	0.0	0.0	0.0	0.0	153208.0	9951.0	0.0	0.0	955.0	9301.0	8.0	5807.0	237.0	5610.0	0.0	90.0	0.0	0.0	371.0	6.0	21.0	5.0	0.0	5408.0	1066.0	0.0	732.0	3846.0	457.0	0.0	4131.0	0.0	683.0	0.0	0.0	0.0	0.0	0.0
CD015B	122604.0	332.0	260780.0	0.0	0.0	9700.0	46.0	875.0	149.0	6565.0	0.0	0.0	0.0	0.0	648.0	59822.0	8295.0	0.0	0.0	4771.0	18889.0	3028.0	4754.0	1556.0	1433.0	0.0	6530.0	0.0	1494.0	0.0	0.0	0.0	0.0	0.0	139.0	5515.0	2980.0	3292.0	23952.0	5795.0	497.0	13482.0	106.0	663.0	63.0	0.0	60.0	60.0	29.0
CD016E	67798.0	73.0	204914.0	0.0	0.0	235.0	0.0	109.0	13.0	773.0	0.0	0.0	0.0	0.0	404.0	70497.0	15639.0	0.0	0.0	21697.0	16488.0	1344.0	2168.0	751.0	2118.0	0.0	3917.0	0.0	1622.0	0.0	7.0	5.0	0.0	0.0	236.0	277.0	8691.0	934.0	10320.0	7065.0	281.0	3362.0	554.0	84.0	53.0	0.0	29.0	33.0	52.0
CR164B	18060.0	0.0	219223.0	0.0	44.0	5206.0	0.0	36.0	0.0	2224.0	0.0	33.0	0.0	0.0	0.0	6980.0	455.0	0.0	8.0	131733.0	44.0	13.0	22.0	0.0	20.0	0.0	27.0	0.0	0.0	0.0	12.0	16.0	0.0	24.0	1748.0	48.0	0.0	0.0	45.0	22.0	0.0	767.0	0.0	57.0	0.0	0.0	0.0	0.0	0.0
CR164E	60399.0	0.0	230113.0	0.0	10.0	368.0	0.0	104.0	0.0	2115.0	0.0	67.0	0.0	0.0	0.0	60861.0	13031.0	13.0	11.0	75911.0	9743.0	30.0	2698.0	1615.0	4555.0	0.0	30.0	38.0	0.0	0.0	8.0	15.0	0.0	0.0	531.0	326.0	0.0	297.0	1115.0	330.0	0.0	840.0	0.0	168.0	0.0	0.0	0.0	0.0	0.0
DB021B	73314.0	0.0	175606.0	0.0	0.0	8100.0	14.0	679.0	20.0	2013.0	0.0	253.0	0.0	0.0	0.0	22388.0	7998.0	0.0	0.0	55974.0	2155.0	0.0	1854.0	32.0	435.0	0.0	2881.0	0.0	216.0	0.0	0.0	0.0	0.0	58.0	454.0	167.0	0.0	1394.0	2962.0	1215.0	0.0	2354.0	0.0	556.0	0.0	0.0	0.0	0.0	0.0
DB021E	55698.0	0.0	279860.0	0.0	18.0	666.0	0.0	71.0	0.0	1072.0	0.0	21.0	0.0	0.0	0.0	50929.0	14176.0	0.0	10.0	158777.0	3812.0	9.0	3069.0	52.0	2632.0	0.0	2509.0	30.0	379.0	0.0	0.0	17.0	0.0	0.0	637.0	24.0	6.0	573.0	1735.0	750.0	0.0	1782.0	0.0	573.0	0.0	0.0	0.0	0.0	0.0
DB023B	82511.0	0.0	140907.0	0.0	17.0	1990.0	0.0	198.0	423.0	1853.0	94.0	0.0	0.0	0.0	0.0	68210.0	3572.0	0.0	7.0	296.0	7358.0	9.0	3738.0	0.0	2241.0	662.0	26.0	0.0	0.0	0.0	12.0	16.0	19.0	0.0	4654.0	183.0	0.0	1013.0	13592.0	287.0	0.0	135.0	0.0	1635.0	0.0	0.0	0.0	0.0	0.0
DB023E	101843.0	0.0	183615.0	0.0	9.0	1217.0	0.0	38.0	120.0	3206.0	21.0	0.0	0.0	0.0	0.0	96290.0	15424.0	0.0	0.0	334.0	8532.0	22.0	7516.0	0.0	2802.0	360.0	72.0	0.0	0.0	0.0	10.0	12.0	32.0	0.0	7761.0	166.0	0.0	1094.0	14942.0	251.0	0.0	416.0	0.0	1141.0	0.0	0.0	0.0	0.0	0.0
DG026B	88329.0	15.0	173818.0	0.0	0.0	16159.0	0.0	203.0	427.0	11326.0	0.0	0.0	0.0	0.0	0.0	86192.0	1022.0	6885.0	0.0	37447.0	3861.0	774.0	263.0	165.0	1333.0	0.0	0.0	0.0	0.0	0.0	0.0	23.0	0.0	0.0	1114.0	38.0	0.0	418.0	1953.0	542.0	0.0	2750.0	0.0	396.0	0.0	0.0	0.0	4.0	0.0
DG026E	67048.0	11.0	158626.0	0.0	11.0	1430.0	4.0	75.0	134.0	1850.0	0.0	0.0	0.0	103.0	0.0	46864.0	7918.0	7843.0	6.0	39259.0	7921.0	1527.0	966.0	384.0	1742.0	0.0	27.0	21.0	0.0	0.0	0.0	0.0	0.0	0.0	66.0	79.0	0.0	413.0	3445.0	2365.0	0.0	3221.0	0.0	189.0	0.0	0.0	0.0	0.0	0.0
GC161B	57470.0	0.0	126386.0	0.0	0.0	4302.0	80.0	463.0	84.0	1087.0	0.0	218.0	0.0	0.0	0.0	26016.0	3831.0	0.0	9.0	35580.0	5565.0	9.0	693.0	737.0	454.0	0.0	2677.0	0.0	3487.0	0.0	0.0	5.0	0.0	0.0	481.0	52.0	0.0	336.0	7237.0	1313.0	210.0	2812.0	0.0	434.0	0.0	0.0	0.0	0.0	0.0
GC161E	111194.0	0.0	233310.0	0.0	0.0	3780.0	17.0	230.0	17.0	1340.0	0.0	155.0	0.0	0.0	0.0	64129.0	15698.0	0.0	0.0	81968.0	17026.0	10.0	2994.0	2156.0	1005.0	0.0	8948.0	0.0	944.0	0.0	0.0	0.0	0.0	0.0	48.0	550.0	0.0	584.0	23256.0	3701.0	285.0	5526.0	0.0	396.0	0.0	0.0	0.0	0.0	0.0
GH017B	69392.0	0.0	144317.0	24.0	14.0	6481.0	47.0	932.0	479.0	2085.0	0.0	0.0	0.0	0.0	0.0	60089.0	3859.0	0.0	0.0	262.0	5150.0	13206.0	606.0	0.0	1553.0	0.0	4775.0	0.0	0.0	0.0	15.0	62.0	151.0	0.0	3897.0	64.0	0.0	279.0	9571.0	700.0	0.0	2216.0	0.0	1205.0	0.0	0.0	0.0	0.0	0.0
GH017E	64044.0	0.0	252728.0	44.0	36.0	4257.0	5.0	156.0	61.0	1673.0	0.0	0.0	0.0	0.0	0.0	146364.0	10323.0	0.0	0.0	399.0	8501.0	898.0	2197.0	16.0	3722.0	0.0	16306.0	129.0	0.0	0.0	0.0	17.0	0.0	0.0	583.0	188.0	0.0	624.0	1088.0	666.0	0.0	2198.0	0.0	569.0	0.0	138.0	0.0	0.0	0.0
HK015B	21324.0	138.0	123149.0	0.0	0.0	3541.0	16.0	289.0	36.0	1993.0	0.0	65.0	0.0	0.0	0.0	9265.0	1758.0	0.0	0.0	46800.0	521.0	0.0	1366.0	554.0	102.0	0.0	883.0	0.0	0.0	0.0	0.0	0.0	3311.0	0.0	55.0	507.0	0.0	785.0	1466.0	1657.0	170.0	1293.0	0.0	262.0	0.0	0.0	0.0	0.0	0.0
HK015E	48463.0	11.0	241603.0	0.0	0.0	2230.0	0.0	130.0	14.0	2105.0	0.0	93.0	0.0	0.0	0.0	35965.0	7646.0	0.0	0.0	103771.0	1714.0	7.0	5045.0	2436.0	834.0	0.0	5553.0	0.0	3.0	0.0	9.0	14.0	1095.0	0.0	546.0	43.0	5.0	556.0	4417.0	3427.0	472.0	285.0	0.0	58.0	0.0	0.0	0.0	0.0	0.0
HM025B	73501.0	0.0	127641.0	0.0	0.0	1067.0	65.0	2825.0	721.0	3149.0	11.0	0.0	0.0	0.0	0.0	22926.0	6847.0	0.0	0.0	16022.0	2140.0	13497.0	2114.0	0.0	396.0	0.0	28.0	0.0	3560.0	63.0	0.0	11.0	523.0	0.0	4908.0	140.0	0.0	139.0	13158.0	662.0	0.0	343.0	0.0	949.0	0.0	0.0	0.0	0.0	0.0
HM025E	137752.0	0.0	190958.0	0.0	0.0	2003.0	37.0	1992.0	227.0	5489.0	6.0	0.0	0.0	0.0	0.0	68992.0	8974.0	0.0	11.0	15155.0	4807.0	9537.0	3963.0	0.0	899.0	0.0	58.0	0.0	286.0	315.0	0.0	6.0	3.0	0.0	148.0	46.0	0.0	611.0	18864.0	941.0	0.0	990.0	0.0	1079.0	0.0	0.0	0.0	0.0	0.0
IP022B	29627.0	29.0	211358.0	0.0	0.0	2406.0	24.0	35.0	0.0	13765.0	0.0	0.0	0.0	1938.0	0.0	10946.0	2410.0	0.0	0.0	118411.0	2535.0	750.0	471.0	0.0	551.0	0.0	5360.0	0.0	4.0	0.0	0.0	5.0	0.0	0.0	122.0	32.0	0.0	25.0	659.0	296.0	0.0	402.0	0.0	525.0	0.0	0.0	0.0	0.0	0.0
IP022E	32033.0	18.0	170691.0	0.0	0.0	1862.0	0.0	32.0	0.0	5655.0	0.0	0.0	0.0	3254.0	0.0	12001.0	5178.0	0.0	0.0	91707.0	3773.0	1183.0	540.0	0.0	871.0	0.0	28329.0	0.0	0.0	0.0	2.0	5.0	0.0	0.0	55.0	59.0	0.0	305.0	3017.0	423.0	0.0	981.0	0.0	183.0	0.0	0.0	0.0	0.0	0.0
KR024B	94927.0	0.0	179696.0	22.0	16.0	581.0	22.0	40.0	161.0	4071.0	0.0	111.0	0.0	3.0	0.0	31371.0	9865.0	0.0	12106.0	29625.0	13191.0	13.0	7882.0	0.0	4577.0	0.0	32.0	9923.0	7.0	0.0	0.0	0.0	0.0	0.0	280.0	48.0	0.0	454.0	9172.0	1653.0	0.0	425.0	0.0	631.0	0.0	0.0	0.0	0.0	0.0
KR024E	71547.0	0.0	304610.0	41.0	11.0	8418.0	0.0	3.0	25.0	0.0	0.0	60.0	0.0	0.0	0.0	203486.0	15268.0	0.0	13.0	848.0	567.0	18.0	3057.0	0.0	32.0	0.0	48.0	40.0	4354.0	0.0	0.0	8.0	0.0	0.0	584.0	117.0	0.0	49.0	260.0	0.0	4.0	1137.0	0.0	117.0	0.0	0.0	0.0	0.0	0.0
LJ020B	48732.0	0.0	235391.0	0.0	15.0	888.0	0.0	79.0	3.0	3739.0	0.0	0.0	83.0	0.0	0.0	20571.0	3078.0	0.0	0.0	140782.0	2994.0	6.0	1659.0	181.0	1114.0	0.0	67.0	0.0	0.0	0.0	0.0	27.0	0.0	0.0	2972.0	156.0	0.0	388.0	2524.0	513.0	111.0	1299.0	0.0	467.0	0.0	0.0	0.0	0.0	0.0
LJ020E	74923.0	0.0	229928.0	0.0	15.0	232.0	0.0	53.0	21.0	1733.0	0.0	0.0	389.0	0.0	0.0	43717.0	6952.0	0.0	0.0	98863.0	11189.0	47.0	9621.0	875.0	1969.0	0.0	35.0	26.0	0.0	0.0	5.0	6.0	0.0	0.0	318.0	2.0	0.0	274.0	10586.0	2238.0	860.0	501.0	0.0	122.0	0.0	12.0	0.0	0.0	0.0
MB018B	70665.0	229.0	185966.0	0.0	0.0	472.0	27.0	1118.0	196.0	13.0	0.0	0.0	2.0	0.0	0.0	52156.0	3664.0	0.0	0.0	1437.0	7083.0	32975.0	2390.0	1998.0	3272.0	0.0	54.0	0.0	1673.0	0.0	0.0	0.0	0.0	0.0	94.0	79.0	0.0	622.0	11411.0	2862.0	0.0	13337.0	566.0	533.0	0.0	10.0	48.0	52.0	11.0
MB018E	62940.0	13.0	159359.0	0.0	5.0	186.0	0.0	128.0	35.0	0.0	0.0	0.0	0.0	0.0	0.0	56141.0	3680.0	0.0	5.0	493.0	5412.0	42973.0	1732.0	809.0	1514.0	0.0	0.0	0.0	1064.0	0.0	0.0	3.0	0.0	0.0	286.0	48.0	3.0	391.0	14052.0	2044.0	0.0	1198.0	182.0	779.0	0.0	0.0	138.0	44.0	15.0
MM019B	66938.0	0.0	145367.0	0.0	0.0	3742.0	68.0	807.0	185.0	2970.0	0.0	0.0	0.0	0.0	0.0	54678.0	4158.0	0.0	0.0	196.0	10015.0	273.0	2714.0	0.0	1463.0	0.0	5954.0	0.0	1007.0	0.0	0.0	0.0	0.0	0.0	181.0	554.0	0.0	1611.0	4733.0	1963.0	209.0	3860.0	32.0	2489.0	0.0	0.0	49.0	7.0	0.0
MM019E	89134.0	0.0	212065.0	0.0	0.0	4781.0	0.0	98.0	0.0	1936.0	0.0	0.0	0.0	0.0	0.0	103346.0	6651.0	0.0	0.0	702.0	7360.0	177.0	4402.0	0.0	2909.0	0.0	15608.0	35.0	703.0	0.0	5.0	16.0	0.0	0.0	424.0	176.0	7.0	896.0	7923.0	1113.0	969.0	1073.0	0.0	487.0	0.0	0.0	0.0	16.0	0.0
OS149B	76880.0	0.0	190795.0	0.0	15.0	7924.0	0.0	7.0	25.0	10.0	0.0	28.0	0.0	0.0	0.0	122228.0	7095.0	0.0	0.0	455.0	1199.0	23.0	1072.0	0.0	0.0	0.0	53.0	0.0	6500.0	0.0	0.0	7.0	0.0	0.0	468.0	246.0	0.0	648.0	762.0	9.0	0.0	330.0	0.0	208.0	0.0	0.0	0.0	0.0	0.0
OS149E	70203.0	0.0	244799.0	0.0	6.0	0.0	6.0	12.0	17.0	251.0	0.0	37.0	0.0	0.0	0.0	20190.0	9263.0	16.0	5269.0	108171.0	8001.0	6.0	11313.0	0.0	4479.0	0.0	60.0	34114.0	0.0	0.0	0.0	10.0	0.0	22.0	188.0	0.0	0.0	574.0	5712.0	1285.0	0.0	95.0	0.0	193.0	0.0	0.0	0.0	0.0	0.0
TW163B	67717.0	28.0	209090.0	0.0	6.0	5974.0	84.0	379.0	48.0	4797.0	0.0	68.0	0.0	0.0	0.0	12113.0	2876.0	17.0	0.0	92398.0	5313.0	17.0	1637.0	69.0	592.0	0.0	9178.0	0.0	5.0	0.0	10.0	0.0	236.0	0.0	443.0	759.0	0.0	1643.0	10088.0	1161.0	15.0	1323.0	0.0	381.0	0.0	0.0	0.0	0.0	0.0
TW163E	56641.0	0.0	191918.0	0.0	17.0	5386.0	0.0	89.0	13.0	6372.0	0.0	13.0	0.0	2.0	0.0	16741.0	3781.0	0.0	0.0	91721.0	1442.0	0.0	494.0	97.0	589.0	0.0	4620.0	0.0	0.0	0.0	10.0	15.0	0.0	0.0	889.0	44.0	0.0	94.0	11586.0	574.0	2.0	4612.0	0.0	626.0	0.0	1127.0	0.0	0.0	0.0
[truncated: 69 more columns]
