# Supplementary material for: Human gut microbiome changes during a 10 week Randomised Control Trial for micronutrient supplementation in children with attention deficit hyperactivity disorder
Source: Sci Rep. 2019 Jul 12;9:10128. doi: 10.1038/s41598-019-46146-3 (PMC6625977; doi:10.1038/s41598-019-46146-3)
Supplement: Supplementary file 4 [file 41598_2019_46146_MOESM4_ESM.zip › eaad37e7-960f-4552-aee9-e42ff5bad2b2/data/level-5.csv]

index	Unassigned;__;__;__;__	k__Archaea;p__Euryarchaeota;c__Methanobacteria;o__Methanobacteriales;f__Methanobacteriaceae	k__Bacteria;__;__;__;__	k__Bacteria;p__Actinobacteria;c__Actinobacteria;o__Actinomycetales;f__Actinomycetaceae	k__Bacteria;p__Actinobacteria;c__Actinobacteria;o__Actinomycetales;f__Micrococcaceae	k__Bacteria;p__Actinobacteria;c__Actinobacteria;o__Bifidobacteriales;f__Bifidobacteriaceae	k__Bacteria;p__Actinobacteria;c__Coriobacteriia;o__Coriobacteriales;f__Coriobacteriaceae	k__Bacteria;p__Bacteroidetes;__;__;__	k__Bacteria;p__Bacteroidetes;c__Bacteroidia;o__Bacteroidales;__	k__Bacteria;p__Bacteroidetes;c__Bacteroidia;o__Bacteroidales;f__	k__Bacteria;p__Bacteroidetes;c__Bacteroidia;o__Bacteroidales;f__Bacteroidaceae	k__Bacteria;p__Bacteroidetes;c__Bacteroidia;o__Bacteroidales;f__Porphyromonadaceae	k__Bacteria;p__Bacteroidetes;c__Bacteroidia;o__Bacteroidales;f__Prevotellaceae	k__Bacteria;p__Bacteroidetes;c__Bacteroidia;o__Bacteroidales;f__Rikenellaceae	k__Bacteria;p__Bacteroidetes;c__Bacteroidia;o__Bacteroidales;f__S24-7	k__Bacteria;p__Bacteroidetes;c__Bacteroidia;o__Bacteroidales;f__[Barnesiellaceae]	k__Bacteria;p__Bacteroidetes;c__Bacteroidia;o__Bacteroidales;f__[Odoribacteraceae]	k__Bacteria;p__Bacteroidetes;c__Bacteroidia;o__Bacteroidales;f__[Paraprevotellaceae]	k__Bacteria;p__Cyanobacteria;c__4C0d-2;o__YS2;f__	k__Bacteria;p__Cyanobacteria;c__Chloroplast;o__Streptophyta;f__	k__Bacteria;p__Firmicutes;c__Bacilli;o__Gemellales;f__Gemellaceae	k__Bacteria;p__Firmicutes;c__Bacilli;o__Lactobacillales;f__Carnobacteriaceae	k__Bacteria;p__Firmicutes;c__Bacilli;o__Lactobacillales;f__Lactobacillaceae	k__Bacteria;p__Firmicutes;c__Bacilli;o__Lactobacillales;f__Streptococcaceae	k__Bacteria;p__Firmicutes;c__Bacilli;o__Turicibacterales;f__Turicibacteraceae	k__Bacteria;p__Firmicutes;c__Clostridia;__;__	k__Bacteria;p__Firmicutes;c__Clostridia;o__Clostridiales;__	k__Bacteria;p__Firmicutes;c__Clostridia;o__Clostridiales;f__	k__Bacteria;p__Firmicutes;c__Clostridia;o__Clostridiales;f__Christensenellaceae	k__Bacteria;p__Firmicutes;c__Clostridia;o__Clostridiales;f__Clostridiaceae	k__Bacteria;p__Firmicutes;c__Clostridia;o__Clostridiales;f__Dehalobacteriaceae	k__Bacteria;p__Firmicutes;c__Clostridia;o__Clostridiales;f__EtOH8	k__Bacteria;p__Firmicutes;c__Clostridia;o__Clostridiales;f__Lachnospiraceae	k__Bacteria;p__Firmicutes;c__Clostridia;o__Clostridiales;f__Peptococcaceae	k__Bacteria;p__Firmicutes;c__Clostridia;o__Clostridiales;f__Peptostreptococcaceae	k__Bacteria;p__Firmicutes;c__Clostridia;o__Clostridiales;f__Ruminococcaceae	k__Bacteria;p__Firmicutes;c__Clostridia;o__Clostridiales;f__Sulfobacillaceae	k__Bacteria;p__Firmicutes;c__Clostridia;o__Clostridiales;f__Veillonellaceae	k__Bacteria;p__Firmicutes;c__Clostridia;o__Clostridiales;f__[Mogibacteriaceae]	k__Bacteria;p__Firmicutes;c__Clostridia;o__Clostridiales;f__[Tissierellaceae]	k__Bacteria;p__Firmicutes;c__Erysipelotrichi;o__Erysipelotrichales;f__Erysipelotrichaceae	k__Bacteria;p__Fusobacteria;c__Fusobacteriia;o__Fusobacteriales;f__Fusobacteriaceae	k__Bacteria;p__Lentisphaerae;c__[Lentisphaeria];o__Victivallales;f__Victivallaceae	k__Bacteria;p__Proteobacteria;c__Alphaproteobacteria;o__RF32;f__	k__Bacteria;p__Proteobacteria;c__Betaproteobacteria;o__Burkholderiales;f__Alcaligenaceae	k__Bacteria;p__Proteobacteria;c__Betaproteobacteria;o__Burkholderiales;f__Oxalobacteraceae	k__Bacteria;p__Proteobacteria;c__Deltaproteobacteria;o__Desulfovibrionales;f__Desulfovibrionaceae	k__Bacteria;p__Proteobacteria;c__Epsilonproteobacteria;o__Campylobacterales;f__Campylobacteraceae	k__Bacteria;p__Proteobacteria;c__Gammaproteobacteria;o__Enterobacteriales;f__Enterobacteriaceae
BL027B	63902.0	0.0	148649.0	0.0	0.0	4280.0	2940.0	0.0	0.0	0.0	59789.0	3256.0	505.0	6541.0	6075.0	4280.0	1709.0	0.0	0.0	0.0	10.0	8.0	2.0	5297.0	158.0	0.0	813.0	1585.0	633.0	6542.0	0.0	0.0	43728.0	0.0	5620.0	55096.0	0.0	7385.0	184.0	0.0	908.0	0.0	36.0	540.0	3356.0	0.0	1187.0	0.0	0.0
BL027E	92690.0	0.0	275942.0	0.0	0.0	3744.0	3650.0	0.0	0.0	0.0	153208.0	9951.0	955.0	9301.0	8.0	5807.0	5847.0	90.0	0.0	371.0	6.0	21.0	5.0	5408.0	1066.0	0.0	732.0	3846.0	457.0	4814.0	0.0	0.0	68139.0	32.0	3817.0	77282.0	0.0	5775.0	146.0	0.0	502.0	0.0	39.0	5997.0	9289.0	0.0	2619.0	0.0	41.0
CD015B	122604.0	332.0	260780.0	0.0	0.0	9700.0	7635.0	0.0	0.0	648.0	59822.0	8295.0	4771.0	18889.0	3028.0	4754.0	2989.0	6530.0	1494.0	0.0	0.0	0.0	0.0	139.0	5515.0	2980.0	3292.0	23952.0	6292.0	14314.0	120.0	29.0	63170.0	24.0	26844.0	90157.0	902.0	19190.0	1334.0	0.0	4740.0	0.0	26.0	110.0	3579.0	293.0	3265.0	0.0	75.0
CD016E	67798.0	73.0	204914.0	0.0	0.0	235.0	895.0	0.0	0.0	404.0	70497.0	15639.0	21697.0	16488.0	1344.0	2168.0	2869.0	3917.0	1622.0	0.0	7.0	5.0	0.0	236.0	277.0	8691.0	934.0	10320.0	7346.0	4053.0	62.0	52.0	26444.0	308.0	8918.0	60127.0	367.0	7833.0	249.0	0.0	1090.0	0.0	95.0	3527.0	6144.0	169.0	2517.0	0.0	27.0
CR164B	18060.0	0.0	219223.0	0.0	44.0	5206.0	2293.0	0.0	0.0	0.0	6980.0	455.0	131741.0	44.0	13.0	22.0	20.0	27.0	0.0	0.0	12.0	16.0	0.0	1772.0	48.0	0.0	0.0	45.0	22.0	824.0	0.0	0.0	26288.0	0.0	11127.0	7721.0	0.0	45321.0	0.0	68.0	1782.0	0.0	0.0	7.0	15405.0	0.0	0.0	78.0	200.0
CR164E	60399.0	0.0	230113.0	0.0	10.0	368.0	2286.0	0.0	0.0	0.0	60861.0	13031.0	75935.0	9743.0	30.0	2698.0	6170.0	68.0	0.0	0.0	8.0	15.0	0.0	531.0	326.0	0.0	297.0	1115.0	330.0	1008.0	0.0	0.0	42144.0	0.0	1412.0	40471.0	0.0	25341.0	28.0	49.0	2072.0	25.0	0.0	15.0	17683.0	0.0	673.0	35.0	91.0
DB021B	73314.0	0.0	175606.0	0.0	0.0	8100.0	2979.0	0.0	0.0	0.0	22388.0	7998.0	55974.0	2155.0	0.0	1854.0	467.0	2881.0	216.0	0.0	0.0	0.0	0.0	512.0	167.0	0.0	1394.0	2962.0	1215.0	2910.0	0.0	0.0	51805.0	13.0	17694.0	59517.0	0.0	7971.0	113.0	44.0	1209.0	0.0	0.0	929.0	3541.0	0.0	313.0	39.0	1841.0
DB021E	55698.0	0.0	279860.0	0.0	18.0	666.0	1164.0	0.0	0.0	0.0	50929.0	14176.0	158787.0	3812.0	9.0	3069.0	2684.0	2539.0	379.0	0.0	0.0	17.0	0.0	637.0	24.0	6.0	573.0	1735.0	750.0	2355.0	0.0	0.0	36460.0	59.0	5529.0	49253.0	0.0	3979.0	51.0	12.0	1095.0	15.0	0.0	541.0	15590.0	0.0	745.0	5.0	73.0
DB023B	82511.0	0.0	140907.0	0.0	17.0	1990.0	2568.0	0.0	0.0	0.0	68210.0	3572.0	303.0	7358.0	9.0	3738.0	2241.0	688.0	0.0	0.0	12.0	16.0	19.0	4654.0	183.0	0.0	1013.0	13592.0	287.0	1770.0	0.0	0.0	47968.0	0.0	1801.0	50134.0	0.0	3418.0	788.0	0.0	502.0	0.0	0.0	9096.0	6172.0	0.0	696.0	0.0	5.0
DB023E	101843.0	0.0	183615.0	0.0	9.0	1217.0	3385.0	0.0	0.0	0.0	96290.0	15424.0	334.0	8532.0	22.0	7516.0	2802.0	432.0	0.0	0.0	10.0	12.0	32.0	7761.0	166.0	0.0	1094.0	14942.0	251.0	1557.0	0.0	0.0	52441.0	0.0	3607.0	59874.0	0.0	2277.0	836.0	0.0	947.0	10.0	0.0	3129.0	18076.0	0.0	432.0	0.0	15.0
DG026B	88329.0	15.0	173818.0	0.0	0.0	16159.0	11956.0	0.0	0.0	0.0	86192.0	1022.0	44332.0	3861.0	774.0	263.0	1498.0	0.0	0.0	0.0	0.0	23.0	0.0	1114.0	38.0	0.0	418.0	1953.0	542.0	3146.0	4.0	0.0	44094.0	17.0	1782.0	71079.0	0.0	6412.0	91.0	0.0	863.0	0.0	0.0	1422.0	5216.0	0.0	206.0	58.0	98.0
DG026E	67048.0	11.0	158626.0	0.0	11.0	1430.0	2063.0	0.0	103.0	0.0	46864.0	7918.0	47108.0	7921.0	1527.0	966.0	2126.0	48.0	0.0	0.0	0.0	0.0	0.0	66.0	79.0	0.0	413.0	3445.0	2365.0	3410.0	0.0	0.0	29390.0	88.0	2363.0	53085.0	0.0	2351.0	381.0	4.0	351.0	0.0	0.0	29621.0	5743.0	0.0	693.0	23.0	1103.0
GC161B	57470.0	0.0	126386.0	0.0	0.0	4302.0	1932.0	0.0	0.0	0.0	26016.0	3831.0	35589.0	5565.0	9.0	693.0	1191.0	2677.0	3487.0	0.0	0.0	5.0	0.0	481.0	52.0	0.0	336.0	7237.0	1523.0	3246.0	0.0	0.0	40617.0	74.0	2543.0	40788.0	0.0	3173.0	387.0	0.0	1371.0	0.0	25.0	11.0	3544.0	70.0	977.0	0.0	36.0
GC161E	111194.0	0.0	233310.0	0.0	0.0	3780.0	1759.0	0.0	0.0	0.0	64129.0	15698.0	81968.0	17026.0	10.0	2994.0	3161.0	8948.0	944.0	0.0	0.0	0.0	0.0	48.0	550.0	0.0	584.0	23256.0	3986.0	5922.0	0.0	0.0	44115.0	14.0	7955.0	66968.0	0.0	2418.0	401.0	9.0	890.0	0.0	43.0	0.0	5291.0	144.0	2369.0	36.0	617.0
GH017B	69392.0	0.0	144317.0	24.0	14.0	6481.0	3543.0	0.0	0.0	0.0	60089.0	3859.0	262.0	5150.0	13206.0	606.0	1553.0	4775.0	0.0	0.0	15.0	62.0	151.0	3897.0	64.0	0.0	279.0	9571.0	700.0	3421.0	0.0	0.0	48044.0	30.0	2472.0	45277.0	0.0	5700.0	80.0	0.0	1026.0	4.0	0.0	692.0	2632.0	0.0	277.0	16.0	53.0
GH017E	64044.0	0.0	252728.0	44.0	36.0	4257.0	1895.0	0.0	0.0	0.0	146364.0	10323.0	399.0	8501.0	898.0	2197.0	3738.0	16435.0	0.0	0.0	0.0	17.0	0.0	583.0	188.0	0.0	624.0	1088.0	666.0	2905.0	0.0	0.0	60681.0	76.0	3231.0	41970.0	0.0	10628.0	163.0	0.0	1354.0	64.0	0.0	508.0	12022.0	0.0	422.0	0.0	22.0
HK015B	21324.0	138.0	123149.0	0.0	0.0	3541.0	2399.0	0.0	0.0	0.0	9265.0	1758.0	46800.0	521.0	0.0	1366.0	656.0	883.0	0.0	0.0	0.0	0.0	3311.0	55.0	507.0	0.0	785.0	1466.0	1827.0	1555.0	0.0	0.0	15755.0	54.0	4342.0	33489.0	0.0	5917.0	119.0	0.0	435.0	0.0	5.0	0.0	1230.0	40.0	1391.0	0.0	61.0
HK015E	48463.0	11.0	241603.0	0.0	0.0	2230.0	2342.0	0.0	0.0	0.0	35965.0	7646.0	103771.0	1714.0	7.0	5045.0	3270.0	5553.0	3.0	0.0	9.0	14.0	1095.0	546.0	43.0	5.0	556.0	4417.0	3899.0	343.0	0.0	0.0	19365.0	32.0	4209.0	60788.0	0.0	6724.0	152.0	0.0	589.0	0.0	11.0	15.0	9524.0	88.0	1571.0	0.0	11.0
HM025B	73501.0	0.0	127641.0	0.0	0.0	1067.0	6771.0	0.0	0.0	0.0	22926.0	6847.0	16022.0	2140.0	13497.0	2114.0	396.0	28.0	3560.0	63.0	0.0	11.0	523.0	4908.0	140.0	0.0	139.0	13158.0	662.0	1292.0	0.0	0.0	57547.0	60.0	878.0	37614.0	0.0	14129.0	152.0	4.0	1236.0	0.0	0.0	1449.0	4271.0	0.0	589.0	12.0	340.0
HM025E	137752.0	0.0	190958.0	0.0	0.0	2003.0	7751.0	0.0	0.0	0.0	68992.0	8974.0	15166.0	4807.0	9537.0	3963.0	899.0	58.0	286.0	315.0	0.0	6.0	3.0	148.0	46.0	0.0	611.0	18864.0	941.0	2069.0	0.0	0.0	56004.0	72.0	1369.0	87158.0	0.0	23931.0	324.0	17.0	1112.0	0.0	0.0	4781.0	5064.0	0.0	672.0	47.0	3588.0
IP022B	29627.0	29.0	211358.0	0.0	0.0	2406.0	13824.0	0.0	1938.0	0.0	10946.0	2410.0	118411.0	2535.0	750.0	471.0	551.0	5360.0	4.0	0.0	0.0	5.0	0.0	122.0	32.0	0.0	25.0	659.0	296.0	927.0	0.0	0.0	37550.0	0.0	3692.0	25078.0	0.0	14200.0	127.0	0.0	2351.0	0.0	0.0	10.0	13541.0	0.0	481.0	0.0	2069.0
IP022E	32033.0	18.0	170691.0	0.0	0.0	1862.0	5687.0	0.0	3254.0	0.0	12001.0	5178.0	91707.0	3773.0	1183.0	540.0	871.0	28329.0	0.0	0.0	2.0	5.0	0.0	55.0	59.0	0.0	305.0	3017.0	423.0	1164.0	0.0	0.0	15941.0	0.0	5075.0	21957.0	0.0	13959.0	48.0	0.0	742.0	0.0	0.0	7.0	4021.0	0.0	107.0	0.0	12.0
KR024B	94927.0	0.0	179696.0	22.0	16.0	581.0	4405.0	0.0	3.0	0.0	31371.0	9865.0	41731.0	13191.0	13.0	7882.0	4577.0	9955.0	7.0	0.0	0.0	0.0	0.0	280.0	48.0	0.0	454.0	9172.0	1653.0	1056.0	0.0	0.0	55359.0	0.0	3582.0	57059.0	483.0	19928.0	429.0	0.0	1467.0	0.0	0.0	2428.0	12350.0	0.0	965.0	0.0	676.0
KR024E	71547.0	0.0	304610.0	41.0	11.0	8418.0	88.0	0.0	0.0	0.0	203486.0	15268.0	861.0	567.0	18.0	3057.0	32.0	88.0	4354.0	0.0	0.0	8.0	0.0	584.0	117.0	0.0	49.0	260.0	4.0	1254.0	0.0	0.0	54846.0	0.0	1451.0	23408.0	0.0	56751.0	10.0	0.0	526.0	0.0	0.0	19.0	29122.0	0.0	900.0	0.0	4214.0
LJ020B	48732.0	0.0	235391.0	0.0	15.0	888.0	3821.0	83.0	0.0	0.0	20571.0	3078.0	140782.0	2994.0	6.0	1659.0	1295.0	67.0	0.0	0.0	0.0	27.0	0.0	2972.0	156.0	0.0	388.0	2524.0	624.0	1766.0	0.0	0.0	52711.0	0.0	1128.0	35397.0	0.0	23360.0	121.0	0.0	754.0	0.0	0.0	5228.0	3912.0	0.0	641.0	0.0	27.0
LJ020E	74923.0	0.0	229928.0	0.0	15.0	232.0	1807.0	389.0	0.0	0.0	43717.0	6952.0	98863.0	11189.0	47.0	9621.0	2844.0	61.0	0.0	0.0	5.0	6.0	0.0	318.0	2.0	0.0	274.0	10586.0	3098.0	635.0	0.0	0.0	47317.0	76.0	626.0	50531.0	0.0	30009.0	216.0	0.0	2900.0	0.0	0.0	4331.0	8240.0	0.0	771.0	0.0	8.0
MB018B	70665.0	229.0	185966.0	0.0	0.0	472.0	1354.0	2.0	0.0	0.0	52156.0	3664.0	1437.0	7083.0	32975.0	2390.0	5270.0	54.0	1673.0	0.0	0.0	0.0	0.0	94.0	79.0	0.0	622.0	11411.0	2862.0	14446.0	100.0	11.0	58245.0	0.0	6566.0	57690.0	1061.0	4989.0	609.0	74.0	1827.0	0.0	0.0	1991.0	2731.0	81.0	248.0	19.0	175.0
MB018E	62940.0	13.0	159359.0	0.0	5.0	186.0	163.0	0.0	0.0	0.0	56141.0	3680.0	498.0	5412.0	42973.0	1732.0	2323.0	0.0	1064.0	0.0	0.0	3.0	0.0	286.0	48.0	3.0	391.0	14052.0	2044.0	2159.0	182.0	15.0	45383.0	39.0	2166.0	48896.0	224.0	1776.0	301.0	0.0	1068.0	7.0	0.0	4217.0	4086.0	26.0	131.0	0.0	47.0
MM019B	66938.0	0.0	145367.0	0.0	0.0	3742.0	4030.0	0.0	0.0	0.0	54678.0	4158.0	196.0	10015.0	273.0	2714.0	1463.0	5954.0	1007.0	0.0	0.0	0.0	0.0	181.0	554.0	0.0	1611.0	4733.0	2172.0	6381.0	56.0	0.0	51728.0	44.0	3848.0	44629.0	193.0	7823.0	151.0	0.0	270.0	0.0	0.0	3149.0	4773.0	0.0	668.0	0.0	73.0
MM019E	89134.0	0.0	212065.0	0.0	0.0	4781.0	2034.0	0.0	0.0	0.0	103346.0	6651.0	702.0	7360.0	177.0	4402.0	2909.0	15643.0	703.0	0.0	5.0	16.0	0.0	424.0	176.0	7.0	896.0	7923.0	2082.0	1560.0	16.0	0.0	62022.0	37.0	6463.0	55659.0	190.0	10325.0	45.0	0.0	243.0	0.0	0.0	2502.0	11597.0	0.0	595.0	5.0	3238.0
OS149B	76880.0	0.0	190795.0	0.0	15.0	7924.0	70.0	0.0	0.0	0.0	122228.0	7095.0	455.0	1199.0	23.0	1072.0	0.0	53.0	6500.0	0.0	0.0	7.0	0.0	468.0	246.0	0.0	648.0	762.0	9.0	538.0	0.0	0.0	56470.0	0.0	1461.0	41960.0	0.0	16728.0	15.0	0.0	256.0	0.0	0.0	0.0	15719.0	0.0	1301.0	0.0	28.0
OS149E	70203.0	0.0	244799.0	0.0	6.0	0.0	323.0	0.0	0.0	0.0	20190.0	9263.0	113456.0	8001.0	6.0	11313.0	4479.0	34174.0	0.0	0.0	0.0	10.0	0.0	210.0	0.0	0.0	574.0	5712.0	1285.0	288.0	0.0	0.0	44223.0	0.0	3899.0	40723.0	1195.0	15669.0	186.0	0.0	1154.0	14.0	0.0	6843.0	20328.0	0.0	708.0	0.0	10.0
TW163B	67717.0	28.0	209090.0	0.0	6.0	5974.0	5376.0	0.0	0.0	0.0	12113.0	2876.0	92415.0	5313.0	17.0	1637.0	661.0	9178.0	5.0	0.0	10.0	0.0	236.0	443.0	759.0	0.0	1643.0	10088.0	1176.0	1704.0	0.0	0.0	47597.0	36.0	3486.0	59126.0	0.0	20594.0	255.0	0.0	116.0	0.0	0.0	10.0	3595.0	0.0	335.0	0.0	275.0
TW163E	56641.0	0.0	191918.0	0.0	17.0	5386.0	6487.0	0.0	2.0	0.0	16741.0	3781.0	91721.0	1442.0	0.0	494.0	686.0	4620.0	0.0	0.0	10.0	15.0	0.0	889.0	44.0	0.0	94.0	11586.0	576.0	6365.0	0.0	0.0	42155.0	131.0	6281.0	45941.0	0.0	11086.0	133.0	0.0	1022.0	0.0	0.0	0.0	6577.0	0.0	134.0	0.0	12.0
[truncated: 15 more columns]
