# Supplementary material for: Human gut microbiome changes during a 10 week Randomised Control Trial for micronutrient supplementation in children with attention deficit hyperactivity disorder
Source: Sci Rep. 2019 Jul 12;9:10128. doi: 10.1038/s41598-019-46146-3 (PMC6625977; doi:10.1038/s41598-019-46146-3)
Supplement: Supplementary file 4 [file 41598_2019_46146_MOESM4_ESM.zip › eaad37e7-960f-4552-aee9-e42ff5bad2b2/data/level-4.jsonp]

load_data(4,["Unassigned;__;__;__", "k__Archaea;p__Euryarchaeota;c__Methanobacteria;o__Methanobacteriales", "k__Bacteria;__;__;__", "k__Bacteria;p__Actinobacteria;c__Actinobacteria;o__Actinomycetales", "k__Bacteria;p__Actinobacteria;c__Actinobacteria;o__Bifidobacteriales", "k__Bacteria;p__Actinobacteria;c__Coriobacteriia;o__Coriobacteriales", "k__Bacteria;p__Bacteroidetes;__;__", "k__Bacteria;p__Bacteroidetes;c__Bacteroidia;o__Bacteroidales", "k__Bacteria;p__Cyanobacteria;c__4C0d-2;o__YS2", "k__Bacteria;p__Cyanobacteria;c__Chloroplast;o__Streptophyta", "k__Bacteria;p__Firmicutes;c__Bacilli;o__Gemellales", "k__Bacteria;p__Firmicutes;c__Bacilli;o__Lactobacillales", "k__Bacteria;p__Firmicutes;c__Bacilli;o__Turicibacterales", "k__Bacteria;p__Firmicutes;c__Clostridia;__", "k__Bacteria;p__Firmicutes;c__Clostridia;o__Clostridiales", "k__Bacteria;p__Firmicutes;c__Erysipelotrichi;o__Erysipelotrichales", "k__Bacteria;p__Fusobacteria;c__Fusobacteriia;o__Fusobacteriales", "k__Bacteria;p__Lentisphaerae;c__[Lentisphaeria];o__Victivallales", "k__Bacteria;p__Proteobacteria;c__Alphaproteobacteria;o__RF32", "k__Bacteria;p__Proteobacteria;c__Betaproteobacteria;o__Burkholderiales", "k__Bacteria;p__Proteobacteria;c__Deltaproteobacteria;o__Desulfovibrionales", "k__Bacteria;p__Proteobacteria;c__Epsilonproteobacteria;o__Campylobacterales", "k__Bacteria;p__Proteobacteria;c__Gammaproteobacteria;o__Enterobacteriales", "k__Bacteria;p__Proteobacteria;c__Gammaproteobacteria;o__Pasteurellales", "k__Bacteria;p__TM7;c__TM7-3;o__", "k__Bacteria;p__Tenericutes;c__Mollicutes;o__Anaeroplasmatales", "k__Bacteria;p__Tenericutes;c__Mollicutes;o__RF39", "k__Bacteria;p__Tenericutes;c__RF3;o__ML615J-28", "k__Bacteria;p__Verrucomicrobia;c__Opitutae;o__[Cerasicoccales]", "k__Bacteria;p__Verrucomicrobia;c__Verrucomicrobiae;o__Verrucomicrobiales"],["index", "Unassigned;__;__;__", "k__Archaea;p__Euryarchaeota;c__Methanobacteria;o__Methanobacteriales", "k__Bacteria;__;__;__", "k__Bacteria;p__Actinobacteria;c__Actinobacteria;o__Actinomycetales", "k__Bacteria;p__Actinobacteria;c__Actinobacteria;o__Bifidobacteriales", "k__Bacteria;p__Actinobacteria;c__Coriobacteriia;o__Coriobacteriales", "k__Bacteria;p__Bacteroidetes;__;__", "k__Bacteria;p__Bacteroidetes;c__Bacteroidia;o__Bacteroidales", "k__Bacteria;p__Cyanobacteria;c__4C0d-2;o__YS2", "k__Bacteria;p__Cyanobacteria;c__Chloroplast;o__Streptophyta", "k__Bacteria;p__Firmicutes;c__Bacilli;o__Gemellales", "k__Bacteria;p__Firmicutes;c__Bacilli;o__Lactobacillales", "k__Bacteria;p__Firmicutes;c__Bacilli;o__Turicibacterales", "k__Bacteria;p__Firmicutes;c__Clostridia;__", "k__Bacteria;p__Firmicutes;c__Clostridia;o__Clostridiales", "k__Bacteria;p__Firmicutes;c__Erysipelotrichi;o__Erysipelotrichales", "k__Bacteria;p__Fusobacteria;c__Fusobacteriia;o__Fusobacteriales", "k__Bacteria;p__Lentisphaerae;c__[Lentisphaeria];o__Victivallales", "k__Bacteria;p__Proteobacteria;c__Alphaproteobacteria;o__RF32", "k__Bacteria;p__Proteobacteria;c__Betaproteobacteria;o__Burkholderiales", "k__Bacteria;p__Proteobacteria;c__Deltaproteobacteria;o__Desulfovibrionales", "k__Bacteria;p__Proteobacteria;c__Epsilonproteobacteria;o__Campylobacterales", "k__Bacteria;p__Proteobacteria;c__Gammaproteobacteria;o__Enterobacteriales", "k__Bacteria;p__Proteobacteria;c__Gammaproteobacteria;o__Pasteurellales", "k__Bacteria;p__TM7;c__TM7-3;o__", "k__Bacteria;p__Tenericutes;c__Mollicutes;o__Anaeroplasmatales", "k__Bacteria;p__Tenericutes;c__Mollicutes;o__RF39", "k__Bacteria;p__Tenericutes;c__RF3;o__ML615J-28", "k__Bacteria;p__Verrucomicrobia;c__Opitutae;o__[Cerasicoccales]", "k__Bacteria;p__Verrucomicrobia;c__Verrucomicrobiae;o__Verrucomicrobiales", "BarcodeSequence", "LinkerPrimerSequence", "Subject", "Phase", "Treatment", "Time", "Group", "Male"],[{"index":"BL027B","Unassigned;__;__;__":63902.0,"k__Archaea;p__Euryarchaeota;c__Methanobacteria;o__Methanobacteriales":0.0,"k__Bacteria;__;__;__":148649.0,"k__Bacteria;p__Actinobacteria;c__Actinobacteria;o__Actinomycetales":0.0,"k__Bacteria;p__Actinobacteria;c__Actinobacteria;o__Bifidobacteriales":4280.0,"k__Bacteria;p__Actinobacteria;c__Coriobacteriia;o__Coriobacteriales":2940.0,"k__Bacteria;p__Bacteroidetes;__;__":0.0,"k__Bacteria;p__Bacteroidetes;c__Bacteroidia;o__Bacteroidales":82155.0,"k__Bacteria;p__Cyanobacteria;c__4C0d-2;o__YS2":0.0,"k__Bacteria;p__Cyanobacteria;c__Chloroplast;o__Streptophyta":0.0,"k__Bacteria;p__Firmicutes;c__Bacilli;o__Gemellales":10.0,"k__Bacteria;p__Firmicutes;c__Bacilli;o__Lactobacillales":5307.0,"k__Bacteria;p__Firmicutes;c__Bacilli;o__Turicibacterales":158.0,"k__Bacteria;p__Firmicutes;c__Clostridia;__":0.0,"k__Bacteria;p__Firmicutes;c__Clostridia;o__Clostridiales":121586.0,"k__Bacteria;p__Firmicutes;c__Erysipelotrichi;o__Erysipelotrichales":908.0,"k__Bacteria;p__Fusobacteria;c__Fusobacteriia;o__Fusobacteriales":0.0,"k__Bacteria;p__Lentisphaerae;c__[Lentisphaeria];o__Victivallales":36.0,"k__Bacteria;p__Proteobacteria;c__Alphaproteobacteria;o__RF32":540.0,"k__Bacteria;p__Proteobacteria;c__Betaproteobacteria;o__Burkholderiales":3356.0,"k__Bacteria;p__Proteobacteria;c__Deltaproteobacteria;o__Desulfovibrionales":1187.0,"k__Bacteria;p__Proteobacteria;c__Epsilonproteobacteria;o__Campylobacterales":0.0,"k__Bacteria;p__Proteobacteria;c__Gammaproteobacteria;o__Enterobacteriales":0.0,"k__Bacteria;p__Proteobacteria;c__Gammaproteobacteria;o__Pasteurellales":171.0,"k__Bacteria;p__TM7;c__TM7-3;o__":0.0,"k__Bacteria;p__Tenericutes;c__Mollicutes;o__Anaeroplasmatales":0.0,"k__Bacteria;p__Tenericutes;c__Mollicutes;o__RF39":0.0,"k__Bacteria;p__Tenericutes;c__RF3;o__ML615J-28":0.0,"k__Bacteria;p__Verrucomicrobia;c__Opitutae;o__[Cerasicoccales]":0.0,"k__Bacteria;p__Verrucomicrobia;c__Verrucomicrobiae;o__Verrucomicrobiales":20.0,"BarcodeSequence":"AGAGTCAC","LinkerPrimerSequence":"TATGGTAATTGG","Subject":"BL027","Phase":"Baseline","Treatment":"Placebo","Time":"0","Group":"Baseline Placebo","Male":"0"},{"index":"BL027E","Unassigned;__;__;__":92690.0,"k__Archaea;p__Euryarchaeota;c__Methanobacteria;o__Methanobacteriales":0.0,"k__Bacteria;__;__;__":275942.0,"k__Bacteria;p__Actinobacteria;c__Actinobacteria;o__Actinomycetales":0.0,"k__Bacteria;p__Actinobacteria;c__Actinobacteria;o__Bifidobacteriales":3744.0,"k__Bacteria;p__Actinobacteria;c__Coriobacteriia;o__Coriobacteriales":3650.0,"k__Bacteria;p__Bacteroidetes;__;__":0.0,"k__Bacteria;p__Bacteroidetes;c__Bacteroidia;o__Bacteroidales":185167.0,"k__Bacteria;p__Cyanobacteria;c__4C0d-2;o__YS2":0.0,"k__Bacteria;p__Cyanobacteria;c__Chloroplast;o__Streptophyta":371.0,"k__Bacteria;p__Firmicutes;c__Bacilli;o__Gemellales":6.0,"k__Bacteria;p__Firmicutes;c__Bacilli;o__Lactobacillales":5434.0,"k__Bacteria;p__Firmicutes;c__Bacilli;o__Turicibacterales":1066.0,"k__Bacteria;p__Firmicutes;c__Clostridia;__":0.0,"k__Bacteria;p__Firmicutes;c__Clostridia;o__Clostridiales":165040.0,"k__Bacteria;p__Firmicutes;c__Erysipelotrichi;o__Erysipelotrichales":502.0,"k__Bacteria;p__Fusobacteria;c__Fusobacteriia;o__Fusobacteriales":0.0,"k__Bacteria;p__Lentisphaerae;c__[Lentisphaeria];o__Victivallales":39.0,"k__Bacteria;p__Proteobacteria;c__Alphaproteobacteria;o__RF32":5997.0,"k__Bacteria;p__Proteobacteria;c__Betaproteobacteria;o__Burkholderiales":9289.0,"k__Bacteria;p__Proteobacteria;c__Deltaproteobacteria;o__Desulfovibrionales":2619.0,"k__Bacteria;p__Proteobacteria;c__Epsilonproteobacteria;o__Campylobacterales":0.0,"k__Bacteria;p__Proteobacteria;c__Gammaproteobacteria;o__Enterobacteriales":41.0,"k__Bacteria;p__Proteobacteria;c__Gammaproteobacteria;o__Pasteurellales":1274.0,"k__Bacteria;p__TM7;c__TM7-3;o__":12.0,"k__Bacteria;p__Tenericutes;c__Mollicutes;o__Anaeroplasmatales":0.0,"k__Bacteria;p__Tenericutes;c__Mollicutes;o__RF39":0.0,"k__Bacteria;p__Tenericutes;c__RF3;o__ML615J-28":0.0,"k__Bacteria;p__Verrucomicrobia;c__Opitutae;o__[Cerasicoccales]":0.0,"k__Bacteria;p__Verrucomicrobia;c__Verrucomicrobiae;o__Verrucomicrobiales":9.0,"BarcodeSequence":"CGTTACTA","LinkerPrimerSequence":"TATGGTAATTGG","Subject":"BL027","Phase":"Post","Treatment":"Placebo","Time":"1","Group":"Post Placebo","Male":"0"},{"index":"CD015B","Unassigned;__;__;__":122604.0,"k__Archaea;p__Euryarchaeota;c__Methanobacteria;o__Methanobacteriales":332.0,"k__Bacteria;__;__;__":260780.0,"k__Bacteria;p__Actinobacteria;c__Actinobacteria;o__Actinomycetales":0.0,"k__Bacteria;p__Actinobacteria;c__Actinobacteria;o__Bifidobacteriales":9700.0,"k__Bacteria;p__Actinobacteria;c__Coriobacteriia;o__Coriobacteriales":7635.0,"k__Bacteria;p__Bacteroidetes;__;__":0.0,"k__Bacteria;p__Bacteroidetes;c__Bacteroidia;o__Bacteroidales":109726.0,"k__Bacteria;p__Cyanobacteria;c__4C0d-2;o__YS2":1494.0,"k__Bacteria;p__Cyanobacteria;c__Chloroplast;o__Streptophyta":0.0,"k__Bacteria;p__Firmicutes;c__Bacilli;o__Gemellales":0.0,"k__Bacteria;p__Firmicutes;c__Bacilli;o__Lactobacillales":139.0,"k__Bacteria;p__Firmicutes;c__Bacilli;o__Turicibacterales":5515.0,"k__Bacteria;p__Firmicutes;c__Clostridia;__":2980.0,"k__Bacteria;p__Firmicutes;c__Clostridia;o__Clostridiales":249620.0,"k__Bacteria;p__Firmicutes;c__Erysipelotrichi;o__Erysipelotrichales":4740.0,"k__Bacteria;p__Fusobacteria;c__Fusobacteriia;o__Fusobacteriales":0.0,"k__Bacteria;p__Lentisphaerae;c__[Lentisphaeria];o__Victivallales":26.0,"k__Bacteria;p__Proteobacteria;c__Alphaproteobacteria;o__RF32":110.0,"k__Bacteria;p__Proteobacteria;c__Betaproteobacteria;o__Burkholderiales":3872.0,"k__Bacteria;p__Proteobacteria;c__Deltaproteobacteria;o__Desulfovibrionales":3265.0,"k__Bacteria;p__Proteobacteria;c__Epsilonproteobacteria;o__Campylobacterales":0.0,"k__Bacteria;p__Proteobacteria;c__Gammaproteobacteria;o__Enterobacteriales":75.0,"k__Bacteria;p__Proteobacteria;c__Gammaproteobacteria;o__Pasteurellales":65.0,"k__Bacteria;p__TM7;c__TM7-3;o__":6.0,"k__Bacteria;p__Tenericutes;c__Mollicutes;o__Anaeroplasmatales":0.0,"k__Bacteria;p__Tenericutes;c__Mollicutes;o__RF39":150.0,"k__Bacteria;p__Tenericutes;c__RF3;o__ML615J-28":41.0,"k__Bacteria;p__Verrucomicrobia;c__Opitutae;o__[Cerasicoccales]":298.0,"k__Bacteria;p__Verrucomicrobia;c__Verrucomicrobiae;o__Verrucomicrobiales":378.0,"BarcodeSequence":"CGTTACTA","LinkerPrimerSequence":"TATGGTAATTGG","Subject":"CD015","Phase":"Baseline","Treatment":"Active","Time":"0","Group":"Baseline Active","Male":"0"},{"index":"CD016E","Unassigned;__;__;__":67798.0,"k__Archaea;p__Euryarchaeota;c__Methanobacteria;o__Methanobacteriales":73.0,"k__Bacteria;__;__;__":204914.0,"k__Bacteria;p__Actinobacteria;c__Actinobacteria;o__Actinomycetales":0.0,"k__Bacteria;p__Actinobacteria;c__Actinobacteria;o__Bifidobacteriales":235.0,"k__Bacteria;p__Actinobacteria;c__Coriobacteriia;o__Coriobacteriales":895.0,"k__Bacteria;p__Bacteroidetes;__;__":0.0,"k__Bacteria;p__Bacteroidetes;c__Bacteroidia;o__Bacteroidales":135023.0,"k__Bacteria;p__Cyanobacteria;c__4C0d-2;o__YS2":1622.0,"k__Bacteria;p__Cyanobacteria;c__Chloroplast;o__Streptophyta":0.0,"k__Bacteria;p__Firmicutes;c__Bacilli;o__Gemellales":7.0,"k__Bacteria;p__Firmicutes;c__Bacilli;o__Lactobacillales":241.0,"k__Bacteria;p__Firmicutes;c__Bacilli;o__Turicibacterales":277.0,"k__Bacteria;p__Firmicutes;c__Clostridia;__":8691.0,"k__Bacteria;p__Firmicutes;c__Clostridia;o__Clostridiales":127013.0,"k__Bacteria;p__Firmicutes;c__Erysipelotrichi;o__Erysipelotrichales":1090.0,"k__Bacteria;p__Fusobacteria;c__Fusobacteriia;o__Fusobacteriales":0.0,"k__Bacteria;p__Lentisphaerae;c__[Lentisphaeria];o__Victivallales":95.0,"k__Bacteria;p__Proteobacteria;c__Alphaproteobacteria;o__RF32":3527.0,"k__Bacteria;p__Proteobacteria;c__Betaproteobacteria;o__Burkholderiales":6313.0,"k__Bacteria;p__Proteobacteria;c__Deltaproteobacteria;o__Desulfovibrionales":2517.0,"k__Bacteria;p__Proteobacteria;c__Epsilonproteobacteria;o__Campylobacterales":0.0,"k__Bacteria;p__Proteobacteria;c__Gammaproteobacteria;o__Enterobacteriales":27.0,"k__Bacteria;p__Proteobacteria;c__Gammaproteobacteria;o__Pasteurellales":39.0,"k__Bacteria;p__TM7;c__TM7-3;o__":17.0,"k__Bacteria;p__Tenericutes;c__Mollicutes;o__Anaeroplasmatales":0.0,"k__Bacteria;p__Tenericutes;c__Mollicutes;o__RF39":674.0,"k__Bacteria;p__Tenericutes;c__RF3;o__ML615J-28":331.0,"k__Bacteria;p__Verrucomicrobia;c__Opitutae;o__[Cerasicoccales]":547.0,"k__Bacteria;p__Verrucomicrobia;c__Verrucomicrobiae;o__Verrucomicrobiales":1287.0,"BarcodeSequence":"CTACTATA","LinkerPrimerSequence":"TATGGTAATTGG","Subject":"CD015","Phase":"Post","Treatment":"Active","Time":"1","Group":"Post Active","Male":"0"},{"index":"CR164B","Unassigned;__;__;__":18060.0,"k__Archaea;p__Euryarchaeota;c__Methanobacteria;o__Methanobacteriales":0.0,"k__Bacteria;__;__;__":219223.0,"k__Bacteria;p__Actinobacteria;c__Actinobacteria;o__Actinomycetales":44.0,"k__Bacteria;p__Actinobacteria;c__Actinobacteria;o__Bifidobacteriales":5206.0,"k__Bacteria;p__Actinobacteria;c__Coriobacteriia;o__Coriobacteriales":2293.0,"k__Bacteria;p__Bacteroidetes;__;__":0.0,"k__Bacteria;p__Bacteroidetes;c__Bacteroidia;o__Bacteroidales":139302.0,"k__Bacteria;p__Cyanobacteria;c__4C0d-2;o__YS2":0.0,"k__Bacteria;p__Cyanobacteria;c__Chloroplast;o__Streptophyta":0.0,"k__Bacteria;p__Firmicutes;c__Bacilli;o__Gemellales":12.0,"k__Bacteria;p__Firmicutes;c__Bacilli;o__Lactobacillales":1788.0,"k__Bacteria;p__Firmicutes;c__Bacilli;o__Turicibacterales":48.0,"k__Bacteria;p__Firmicutes;c__Clostridia;__":0.0,"k__Bacteria;p__Firmicutes;c__Clostridia;o__Clostridiales":91416.0,"k__Bacteria;p__Firmicutes;c__Erysipelotrichi;o__Erysipelotrichales":1782.0,"k__Bacteria;p__Fusobacteria;c__Fusobacteriia;o__Fusobacteriales":0.0,"k__Bacteria;p__Lentisphaerae;c__[Lentisphaeria];o__Victivallales":0.0,"k__Bacteria;p__Proteobacteria;c__Alphaproteobacteria;o__RF32":7.0,"k__Bacteria;p__Proteobacteria;c__Betaproteobacteria;o__Burkholderiales":15405.0,"k__Bacteria;p__Proteobacteria;c__Deltaproteobacteria;o__Desulfovibrionales":0.0,"k__Bacteria;p__Proteobacteria;c__Epsilonproteobacteria;o__Campylobacterales":78.0,"k__Bacteria;p__Proteobacteria;c__Gammaproteobacteria;o__Enterobacteriales":200.0,"k__Bacteria;p__Proteobacteria;c__Gammaproteobacteria;o__Pasteurellales":1755.0,"k__Bacteria;p__TM7;c__TM7-3;o__":0.0,"k__Bacteria;p__Tenericutes;c__Mollicutes;o__Anaeroplasmatales":0.0,"k__Bacteria;p__Tenericutes;c__Mollicutes;o__RF39":0.0,"k__Bacteria;p__Tenericutes;c__RF3;o__ML615J-28":0.0,"k__Bacteria;p__Verrucomicrobia;c__Opitutae;o__[Cerasicoccales]":0.0,"k__Bacteria;p__Verrucomicrobia;c__Verrucomicrobiae;o__Verrucomicrobiales":0.0,"BarcodeSequence":"AGAGTCAC","LinkerPrimerSequence":"TATGGTAATTGG","Subject":"CR164","Phase":"Baseline","Treatment":"Active","Time":"0","Group":"Baseline Active","Male":"0"},{"index":"CR164E","Unassigned;__;__;__":60399.0,"k__Archaea;p__Euryarchaeota;c__Methanobacteria;o__Methanobacteriales":0.0,"k__Bacteria;__;__;__":230113.0,"k__Bacteria;p__Actinobacteria;c__Actinobacteria;o__Actinomycetales":10.0,"k__Bacteria;p__Actinobacteria;c__Actinobacteria;o__Bifidobacteriales":368.0,"k__Bacteria;p__Actinobacteria;c__Coriobacteriia;o__Coriobacteriales":2286.0,"k__Bacteria;p__Bacteroidetes;__;__":0.0,"k__Bacteria;p__Bacteroidetes;c__Bacteroidia;o__Bacteroidales":168536.0,"k__Bacteria;p__Cyanobacteria;c__4C0d-2;o__YS2":0.0,"k__Bacteria;p__Cyanobacteria;c__Chloroplast;o__Streptophyta":0.0,"k__Bacteria;p__Firmicutes;c__Bacilli;o__Gemellales":8.0,"k__Bacteria;p__Firmicutes;c__Bacilli;o__Lactobacillales":546.0,"k__Bacteria;p__Firmicutes;c__Bacilli;o__Turicibacterales":326.0,"k__Bacteria;p__Firmicutes;c__Clostridia;__":0.0,"k__Bacteria;p__Firmicutes;c__Clostridia;o__Clostridiales":112195.0,"k__Bacteria;p__Firmicutes;c__Erysipelotrichi;o__Erysipelotrichales":2072.0,"k__Bacteria;p__Fusobacteria;c__Fusobacteriia;o__Fusobacteriales":25.0,"k__Bacteria;p__Lentisphaerae;c__[Lentisphaeria];o__Victivallales":0.0,"k__Bacteria;p__Proteobacteria;c__Alphaproteobacteria;o__RF32":15.0,"k__Bacteria;p__Proteobacteria;c__Betaproteobacteria;o__Burkholderiales":17683.0,"k__Bacteria;p__Proteobacteria;c__Deltaproteobacteria;o__Desulfovibrionales":673.0,"k__Bacteria;p__Proteobacteria;c__Epsilonproteobacteria;o__Campylobacterales":35.0,"k__Bacteria;p__Proteobacteria;c__Gammaproteobacteria;o__Enterobacteriales":91.0,"k__Bacteria;p__Proteobacteria;c__Gammaproteobacteria;o__Pasteurellales":503.0,"k__Bacteria;p__TM7;c__TM7-3;o__":0.0,"k__Bacteria;p__Tenericutes;c__Mollicutes;o__Anaeroplasmatales":0.0,"k__Bacteria;p__Tenericutes;c__Mollicutes;o__RF39":4.0,"k__Bacteria;p__Tenericutes;c__RF3;o__ML615J-28":0.0,"k__Bacteria;p__Verrucomicrobia;c__Opitutae;o__[Cerasicoccales]":0.0,"k__Bacteria;p__Verrucomicrobia;c__Verrucomicrobiae;o__Verrucomicrobiales":1326.0,"BarcodeSequence":"CTACTATA","LinkerPrimerSequence":"TATGGTAATTGG","Subject":"CR164","Phase":"Post","Treatment":"Active","Time":"1","Group":"Post Active","Male":"0"},{"index":"DB021B","Unassigned;__;__;__":73314.0,"k__Archaea;p__Euryarchaeota;c__Methanobacteria;o__Methanobacteriales":0.0,"k__Bacteria;__;__;__":175606.0,"k__Bacteria;p__Actinobacteria;c__Actinobacteria;o__Actinomycetales":0.0,"k__Bacteria;p__Actinobacteria;c__Actinobacteria;o__Bifidobacteriales":8100.0,"k__Bacteria;p__Actinobacteria;c__Coriobacteriia;o__Coriobacteriales":2979.0,"k__Bacteria;p__Bacteroidetes;__;__":0.0,"k__Bacteria;p__Bacteroidetes;c__Bacteroidia;o__Bacteroidales":93717.0,"k__Bacteria;p__Cyanobacteria;c__4C0d-2;o__YS2":216.0,"k__Bacteria;p__Cyanobacteria;c__Chloroplast;o__Streptophyta":0.0,"k__Bacteria;p__Firmicutes;c__Bacilli;o__Gemellales":0.0,"k__Bacteria;p__Firmicutes;c__Bacilli;o__Lactobacillales":512.0,"k__Bacteria;p__Firmicutes;c__Bacilli;o__Turicibacterales":167.0,"k__Bacteria;p__Firmicutes;c__Clostridia;__":0.0,"k__Bacteria;p__Firmicutes;c__Clostridia;o__Clostridiales":145638.0,"k__Bacteria;p__Firmicutes;c__Erysipelotrichi;o__Erysipelotrichales":1209.0,"k__Bacteria;p__Fusobacteria;c__Fusobacteriia;o__Fusobacteriales":0.0,"k__Bacteria;p__Lentisphaerae;c__[Lentisphaeria];o__Victivallales":0.0,"k__Bacteria;p__Proteobacteria;c__Alphaproteobacteria;o__RF32":929.0,"k__Bacteria;p__Proteobacteria;c__Betaproteobacteria;o__Burkholderiales":3541.0,"k__Bacteria;p__Proteobacteria;c__Deltaproteobacteria;o__Desulfovibrionales":313.0,"k__Bacteria;p__Proteobacteria;c__Epsilonproteobacteria;o__Campylobacterales":39.0,"k__Bacteria;p__Proteobacteria;c__Gammaproteobacteria;o__Enterobacteriales":1841.0,"k__Bacteria;p__Proteobacteria;c__Gammaproteobacteria;o__Pasteurellales":391.0,"k__Bacteria;p__TM7;c__TM7-3;o__":0.0,"k__Bacteria;p__Tenericutes;c__Mollicutes;o__Anaeroplasmatales":0.0,"k__Bacteria;p__Tenericutes;c__Mollicutes;o__RF39":39.0,"k__Bacteria;p__Tenericutes;c__RF3;o__ML615J-28":0.0,"k__Bacteria;p__Verrucomicrobia;c__Opitutae;o__[Cerasicoccales]":0.0,"k__Bacteria;p__Verrucomicrobia;c__Verrucomicrobiae;o__Verrucomicrobiales":1437.0,"BarcodeSequence":"CGTTACTA","LinkerPrimerSequence":"TATGGTAATTGG","Subject":"DB021","Phase":"Baseline","Treatment":"Active","Time":"0","Group":"Baseline Active","Male":"0"},{"index":"DB021E","Unassigned;__;__;__":55698.0,"k__Archaea;p__Euryarchaeota;c__Methanobacteria;o__Methanobacteriales":0.0,"k__Bacteria;__;__;__":279860.0,"k__Bacteria;p__Actinobacteria;c__Actinobacteria;o__Actinomycetales":18.0,"k__Bacteria;p__Actinobacteria;c__Actinobacteria;o__Bifidobacteriales":666.0,"k__Bacteria;p__Actinobacteria;c__Coriobacteriia;o__Coriobacteriales":1164.0,"k__Bacteria;p__Bacteroidetes;__;__":0.0,"k__Bacteria;p__Bacteroidetes;c__Bacteroidia;o__Bacteroidales":236005.0,"k__Bacteria;p__Cyanobacteria;c__4C0d-2;o__YS2":379.0,"k__Bacteria;p__Cyanobacteria;c__Chloroplast;o__Streptophyta":0.0,"k__Bacteria;p__Firmicutes;c__Bacilli;o__Gemellales":0.0,"k__Bacteria;p__Firmicutes;c__Bacilli;o__Lactobacillales":654.0,"k__Bacteria;p__Firmicutes;c__Bacilli;o__Turicibacterales":24.0,"k__Bacteria;p__Firmicutes;c__Clostridia;__":6.0,"k__Bacteria;p__Firmicutes;c__Clostridia;o__Clostridiales":100756.0,"k__Bacteria;p__Firmicutes;c__Erysipelotrichi;o__Erysipelotrichales":1095.0,"k__Bacteria;p__Fusobacteria;c__Fusobacteriia;o__Fusobacteriales":15.0,"k__Bacteria;p__Lentisphaerae;c__[Lentisphaeria];o__Victivallales":0.0,"k__Bacteria;p__Proteobacteria;c__Alphaproteobacteria;o__RF32":541.0,"k__Bacteria;p__Proteobacteria;c__Betaproteobacteria;o__Burkholderiales":15590.0,"k__Bacteria;p__Proteobacteria;c__Deltaproteobacteria;o__Desulfovibrionales":745.0,"k__Bacteria;p__Proteobacteria;c__Epsilonproteobacteria;o__Campylobacterales":5.0,"k__Bacteria;p__Proteobacteria;c__Gammaproteobacteria;o__Enterobacteriales":73.0,"k__Bacteria;p__Proteobacteria;c__Gammaproteobacteria;o__Pasteurellales":761.0,"k__Bacteria;p__TM7;c__TM7-3;o__":89.0,"k__Bacteria;p__Tenericutes;c__Mollicutes;o__Anaeroplasmatales":0.0,"k__Bacteria;p__Tenericutes;c__Mollicutes;o__RF39":8.0,"k__Bacteria;p__Tenericutes;c__RF3;o__ML615J-28":0.0,"k__Bacteria;p__Verrucomicrobia;c__Opitutae;o__[Cerasicoccales]":0.0,"k__Bacteria;p__Verrucomicrobia;c__Verrucomicrobiae;o__Verrucomicrobiales":268.0,"BarcodeSequence":"CTACTATA","LinkerPrimerSequence":"TATGGTAATTGG","Subject":"DB021","Phase":"Post","Treatment":"Active","Time":"1","Group":"Post Active","Male":"0"},{"index":"DB023B","Unassigned;__;__;__":82511.0,"k__Archaea;p__Euryarchaeota;c__Methanobacteria;o__Methanobacteriales":0.0,"k__Bacteria;__;__;__":140907.0,"k__Bacteria;p__Actinobacteria;c__Actinobacteria;o__Actinomycetales":17.0,"k__Bacteria;p__Actinobacteria;c__Actinobacteria;o__Bifidobacteriales":1990.0,"k__Bacteria;p__Actinobacteria;c__Coriobacteriia;o__Coriobacteriales":2568.0,"k__Bacteria;p__Bacteroidetes;__;__":0.0,"k__Bacteria;p__Bacteroidetes;c__Bacteroidia;o__Bacteroidales":86119.0,"k__Bacteria;p__Cyanobacteria;c__4C0d-2;o__YS2":0.0,"k__Bacteria;p__Cyanobacteria;c__Chloroplast;o__Streptophyta":0.0,"k__Bacteria;p__Firmicutes;c__Bacilli;o__Gemellales":12.0,"k__Bacteria;p__Firmicutes;c__Bacilli;o__Lactobacillales":4689.0,"k__Bacteria;p__Firmicutes;c__Bacilli;o__Turicibacterales":183.0,"k__Bacteria;p__Firmicutes;c__Clostridia;__":0.0,"k__Bacteria;p__Firmicutes;c__Clostridia;o__Clostridiales":120771.0,"k__Bacteria;p__Firmicutes;c__Erysipelotrichi;o__Erysipelotrichales":502.0,"k__Bacteria;p__Fusobacteria;c__Fusobacteriia;o__Fusobacteriales":0.0,"k__Bacteria;p__Lentisphaerae;c__[Lentisphaeria];o__Victivallales":0.0,"k__Bacteria;p__Proteobacteria;c__Alphaproteobacteria;o__RF32":9096.0,"k__Bacteria;p__Proteobacteria;c__Betaproteobacteria;o__Burkholderiales":6172.0,"k__Bacteria;p__Proteobacteria;c__Deltaproteobacteria;o__Desulfovibrionales":696.0,"k__Bacteria;p__Proteobacteria;c__Epsilonproteobacteria;o__Campylobacterales":0.0,"k__Bacteria;p__Proteobacteria;c__Gammaproteobacteria;o__Enterobacteriales":5.0,"k__Bacteria;p__Proteobacteria;c__Gammaproteobacteria;o__Pasteurellales":1562.0,"k__Bacteria;p__TM7;c__TM7-3;o__":5.0,"k__Bacteria;p__Tenericutes;c__Mollicutes;o__Anaeroplasmatales":0.0,"k__Bacteria;p__Tenericutes;c__Mollicutes;o__RF39":33.0,"k__Bacteria;p__Tenericutes;c__RF3;o__ML615J-28":0.0,"k__Bacteria;p__Verrucomicrobia;c__Opitutae;o__[Cerasicoccales]":0.0,"k__Bacteria;p__Verrucomicrobia;c__Verrucomicrobiae;o__Verrucomicrobiales":1213.0,"BarcodeSequence":"AGAGTCAC","LinkerPrimerSequence":"TATGGTAATTGG","Subject":"DB023","Phase":"Baseline","Treatment":"Active","Time":"0","Group":"Baseline Active","Male":"0"},{"index":"DB023E","Unassigned;__;__;__":101843.0,"k__Archaea;p__Euryarchaeota;c__Methanobacteria;o__Methanobacteriales":0.0,"k__Bacteria;__;__;__":183615.0,"k__Bacteria;p__Actinobacteria;c__Actinobacteria;o__Actinomycetales":9.0,"k__Bacteria;p__Actinobacteria;c__Actinobacteria;o__Bifidobacteriales":1217.0,"k__Bacteria;p__Actinobacteria;c__Coriobacteriia;o__Coriobacteriales":3385.0,"k__Bacteria;p__Bacteroidetes;__;__":0.0,"k__Bacteria;p__Bacteroidetes;c__Bacteroidia;o__Bacteroidales":131352.0,"k__Bacteria;p__Cyanobacteria;c__4C0d-2;o__YS2":0.0,"k__Bacteria;p__Cyanobacteria;c__Chloroplast;o__Streptophyta":0.0,"k__Bacteria;p__Firmicutes;c__Bacilli;o__Gemellales":10.0,"k__Bacteria;p__Firmicutes;c__Bacilli;o__Lactobacillales":7805.0,"k__Bacteria;p__Firmicutes;c__Bacilli;o__Turicibacterales":166.0,"k__Bacteria;p__Firmicutes;c__Clostridia;__":0.0,"k__Bacteria;p__Firmicutes;c__Clostridia;o__Clostridiales":136879.0,"k__Bacteria;p__Firmicutes;c__Erysipelotrichi;o__Erysipelotrichales":947.0,"k__Bacteria;p__Fusobacteria;c__Fusobacteriia;o__Fusobacteriales":10.0,"k__Bacteria;p__Lentisphaerae;c__[Lentisphaeria];o__Victivallales":0.0,"k__Bacteria;p__Proteobacteria;c__Alphaproteobacteria;o__RF32":3129.0,"k__Bacteria;p__Proteobacteria;c__Betaproteobacteria;o__Burkholderiales":18076.0,"k__Bacteria;p__Proteobacteria;c__Deltaproteobacteria;o__Desulfovibrionales":432.0,"k__Bacteria;p__Proteobacteria;c__Epsilonproteobacteria;o__Campylobacterales":0.0,"k__Bacteria;p__Proteobacteria;c__Gammaproteobacteria;o__Enterobacteriales":15.0,"k__Bacteria;p__Proteobacteria;c__Gammaproteobacteria;o__Pasteurellales":2483.0,"k__Bacteria;p__TM7;c__TM7-3;o__":0.0,"k__Bacteria;p__Tenericutes;c__Mollicutes;o__Anaeroplasmatales":0.0,"k__Bacteria;p__Tenericutes;c__Mollicutes;o__RF39":2.0,"k__Bacteria;p__Tenericutes;c__RF3;o__ML615J-28":0.0,"k__Bacteria;p__Verrucomicrobia;c__Opitutae;o__[Cerasicoccales]":0.0,"k__Bacteria;p__Verrucomicrobia;c__Verrucomicrobiae;o__Verrucomicrobiales":165.0,"BarcodeSequence":"CTACTATA","LinkerPrimerSequence":"TATGGTAATTGG","Subject":"DB023","Phase":"Post","Treatment":"Active","Time":"1","Group":"Post Active","Male":"0"},{"index":"DG026B","Unassigned;__;__;__":88329.0,"k__Archaea;p__Euryarchaeota;c__Methanobacteria;o__Methanobacteriales":15.0,"k__Bacteria;__;__;__":173818.0,"k__Bacteria;p__Actinobacteria;c__Actinobacteria;o__Actinomycetales":0.0,"k__Bacteria;p__Actinobacteria;c__Actinobacteria;o__Bifidobacteriales":16159.0,"k__Bacteria;p__Actinobacteria;c__Coriobacteriia;o__Coriobacteriales":11956.0,"k__Bacteria;p__Bacteroidetes;__;__":0.0,"k__Bacteria;p__Bacteroidetes;c__Bacteroidia;o__Bacteroidales":137942.0,"k__Bacteria;p__Cyanobacteria;c__4C0d-2;o__YS2":0.0,"k__Bacteria;p__Cyanobacteria;c__Chloroplast;o__Streptophyta":0.0,"k__Bacteria;p__Firmicutes;c__Bacilli;o__Gemellales":0.0,"k__Bacteria;p__Firmicutes;c__Bacilli;o__Lactobacillales":1137.0,"k__Bacteria;p__Firmicutes;c__Bacilli;o__Turicibacterales":38.0,"k__Bacteria;p__Firmicutes;c__Clostridia;__":0.0,"k__Bacteria;p__Firmicutes;c__Clostridia;o__Clostridiales":129538.0,"k__Bacteria;p__Firmicutes;c__Erysipelotrichi;o__Erysipelotrichales":863.0,"k__Bacteria;p__Fusobacteria;c__Fusobacteriia;o__Fusobacteriales":0.0,"k__Bacteria;p__Lentisphaerae;c__[Lentisphaeria];o__Victivallales":0.0,"k__Bacteria;p__Proteobacteria;c__Alphaproteobacteria;o__RF32":1422.0,"k__Bacteria;p__Proteobacteria;c__Betaproteobacteria;o__Burkholderiales":5216.0,"k__Bacteria;p__Proteobacteria;c__Deltaproteobacteria;o__Desulfovibrionales":206.0,"k__Bacteria;p__Proteobacteria;c__Epsilonproteobacteria;o__Campylobacterales":58.0,"k__Bacteria;p__Proteobacteria;c__Gammaproteobacteria;o__Enterobacteriales":98.0,"k__Bacteria;p__Proteobacteria;c__Gammaproteobacteria;o__Pasteurellales":443.0,"k__Bacteria;p__TM7;c__TM7-3;o__":3.0,"k__Bacteria;p__Tenericutes;c__Mollicutes;o__Anaeroplasmatales":0.0,"k__Bacteria;p__Tenericutes;c__Mollicutes;o__RF39":8.0,"k__Bacteria;p__Tenericutes;c__RF3;o__ML615J-28":22.0,"k__Bacteria;p__Verrucomicrobia;c__Opitutae;o__[Cerasicoccales]":0.0,"k__Bacteria;p__Verrucomicrobia;c__Verrucomicrobiae;o__Verrucomicrobiales":97.0,"BarcodeSequence":"AGAGTCAC","LinkerPrimerSequence":"TATGGTAATTGG","Subject":"DG026","Phase":"Baseline","Treatment":"Active","Time":"0","Group":"Baseline Active","Male":"0"},{"index":"DG026E","Unassigned;__;__;__":67048.0,"k__Archaea;p__Euryarchaeota;c__Methanobacteria;o__Methanobacteriales":11.0,"k__Bacteria;__;__;__":158626.0,"k__Bacteria;p__Actinobacteria;c__Actinobacteria;o__Actinomycetales":11.0,"k__Bacteria;p__Actinobacteria;c__Actinobacteria;o__Bifidobacteriales":1430.0,"k__Bacteria;p__Actinobacteria;c__Coriobacteriia;o__Coriobacteriales":2063.0,"k__Bacteria;p__Bacteroidetes;__;__":0.0,"k__Bacteria;p__Bacteroidetes;c__Bacteroidia;o__Bacteroidales":114581.0,"k__Bacteria;p__Cyanobacteria;c__4C0d-2;o__YS2":0.0,"k__Bacteria;p__Cyanobacteria;c__Chloroplast;o__Streptophyta":0.0,"k__Bacteria;p__Firmicutes;c__Bacilli;o__Gemellales":0.0,"k__Bacteria;p__Firmicutes;c__Bacilli;o__Lactobacillales":66.0,"k__Bacteria;p__Firmicutes;c__Bacilli;o__Turicibacterales":79.0,"k__Bacteria;p__Firmicutes;c__Clostridia;__":0.0,"k__Bacteria;p__Firmicutes;c__Clostridia;o__Clostridiales":97295.0,"k__Bacteria;p__Firmicutes;c__Erysipelotrichi;o__Erysipelotrichales":351.0,"k__Bacteria;p__Fusobacteria;c__Fusobacteriia;o__Fusobacteriales":0.0,"k__Bacteria;p__Lentisphaerae;c__[Lentisphaeria];o__Victivallales":0.0,"k__Bacteria;p__Proteobacteria;c__Alphaproteobacteria;o__RF32":29621.0,"k__Bacteria;p__Proteobacteria;c__Betaproteobacteria;o__Burkholderiales":5743.0,"k__Bacteria;p__Proteobacteria;c__Deltaproteobacteria;o__Desulfovibrionales":693.0,"k__Bacteria;p__Proteobacteria;c__Epsilonproteobacteria;o__Campylobacterales":23.0,"k__Bacteria;p__Proteobacteria;c__Gammaproteobacteria;o__Enterobacteriales":1103.0,"k__Bacteria;p__Proteobacteria;c__Gammaproteobacteria;o__Pasteurellales":164.0,"k__Bacteria;p__TM7;c__TM7-3;o__":0.0,"k__Bacteria;p__Tenericutes;c__Mollicutes;o__Anaeroplasmatales":0.0,"k__Bacteria;p__Tenericutes;c__Mollicutes;o__RF39":124.0,"k__Bacteria;p__Tenericutes;c__RF3;o__ML615J-28":1207.0,"k__Bacteria;p__Verrucomicrobia;c__Opitutae;o__[Cerasicoccales]":0.0,"k__Bacteria;p__Verrucomicrobia;c__Verrucomicrobiae;o__Verrucomicrobiales":2.0,"BarcodeSequence":"CTACTATA","LinkerPrimerSequence":"TATGGTAATTGG","Subject":"DG026","Phase":"Post","Treatment":"Active","Time":"1","Group":"Post Active","Male":"0"},{"index":"GC161B","Unassigned;__;__;__":57470.0,"k__Archaea;p__Euryarchaeota;c__Methanobacteria;o__Methanobacteriales":0.0,"k__Bacteria;__;__;__":126386.0,"k__Bacteria;p__Actinobacteria;c__Actinobacteria;o__Actinomycetales":0.0,"k__Bacteria;p__Actinobacteria;c__Actinobacteria;o__Bifidobacteriales":4302.0,"k__Bacteria;p__Actinobacteria;c__Coriobacteriia;o__Coriobacteriales":1932.0,"k__Bacteria;p__Bacteroidetes;__;__":0.0,"k__Bacteria;p__Bacteroidetes;c__Bacteroidia;o__Bacteroidales":75571.0,"k__Bacteria;p__Cyanobacteria;c__4C0d-2;o__YS2":3487.0,"k__Bacteria;p__Cyanobacteria;c__Chloroplast;o__Streptophyta":0.0,"k__Bacteria;p__Firmicutes;c__Bacilli;o__Gemellales":0.0,"k__Bacteria;p__Firmicutes;c__Bacilli;o__Lactobacillales":486.0,"k__Bacteria;p__Firmicutes;c__Bacilli;o__Turicibacterales":52.0,"k__Bacteria;p__Firmicutes;c__Clostridia;__":0.0,"k__Bacteria;p__Firmicutes;c__Clostridia;o__Clostridiales":99924.0,"k__Bacteria;p__Firmicutes;c__Erysipelotrichi;o__Erysipelotrichales":1371.0,"k__Bacteria;p__Fusobacteria;c__Fusobacteriia;o__Fusobacteriales":0.0,"k__Bacteria;p__Lentisphaerae;c__[Lentisphaeria];o__Victivallales":25.0,"k__Bacteria;p__Proteobacteria;c__Alphaproteobacteria;o__RF32":11.0,"k__Bacteria;p__Proteobacteria;c__Betaproteobacteria;o__Burkholderiales":3614.0,"k__Bacteria;p__Proteobacteria;c__Deltaproteobacteria;o__Desulfovibrionales":977.0,"k__Bacteria;p__Proteobacteria;c__Epsilonproteobacteria;o__Campylobacterales":0.0,"k__Bacteria;p__Proteobacteria;c__Gammaproteobacteria;o__Enterobacteriales":36.0,"k__Bacteria;p__Proteobacteria;c__Gammaproteobacteria;o__Pasteurellales":83.0,"k__Bacteria;p__TM7;c__TM7-3;o__":0.0,"k__Bacteria;p__Tenericutes;c__Mollicutes;o__Anaeroplasmatales":0.0,"k__Bacteria;p__Tenericutes;c__Mollicutes;o__RF39":26.0,"k__Bacteria;p__Tenericutes;c__RF3;o__ML615J-28":770.0,"k__Bacteria;p__Verrucomicrobia;c__Opitutae;o__[Cerasicoccales]":0.0,"k__Bacteria;p__Verrucomicrobia;c__Verrucomicrobiae;o__Verrucomicrobiales":4.0,"BarcodeSequence":"AGAGTCAC","LinkerPrimerSequence":"TATGGTAATTGG","Subject":"GC161","Phase":"Baseline","Treatment":"Active","Time":"0","Group":"Baseline Active","Male":"0"},{"index":"GC161E","Unassigned;__;__;__":111194.0,"k__Archaea;p__Euryarchaeota;c__Methanobacteria;o__Methanobacteriales":0.0,"k__Bacteria;__;__;__":233310.0,"k__Bacteria;p__Actinobacteria;c__Actinobacteria;o__Actinomycetales":0.0,"k__Bacteria;p__Actinobacteria;c__Actinobacteria;o__Bifidobacteriales":3780.0,"k__Bacteria;p__Actinobacteria;c__Coriobacteriia;o__Coriobacteriales":1759.0,"k__Bacteria;p__Bacteroidetes;__;__":0.0,"k__Bacteria;p__Bacteroidetes;c__Bacteroidia;o__Bacteroidales":193934.0,"k__Bacteria;p__Cyanobacteria;c__4C0d-2;o__YS2":944.0,"k__Bacteria;p__Cyanobacteria;c__Chloroplast;o__Streptophyta":0.0,"k__Bacteria;p__Firmicutes;c__Bacilli;o__Gemellales":0.0,"k__Bacteria;p__Firmicutes;c__Bacilli;o__Lactobacillales":48.0,"k__Bacteria;p__Firmicutes;c__Bacilli;o__Turicibacterales":550.0,"k__Bacteria;p__Firmicutes;c__Clostridia;__":0.0,"k__Bacteria;p__Firmicutes;c__Clostridia;o__Clostridiales":155628.0,"k__Bacteria;p__Firmicutes;c__Erysipelotrichi;o__Erysipelotrichales":890.0,"k__Bacteria;p__Fusobacteria;c__Fusobacteriia;o__Fusobacteriales":0.0,"k__Bacteria;p__Lentisphaerae;c__[Lentisphaeria];o__Victivallales":43.0,"k__Bacteria;p__Proteobacteria;c__Alphaproteobacteria;o__RF32":0.0,"k__Bacteria;p__Proteobacteria;c__Betaproteobacteria;o__Burkholderiales":5435.0,"k__Bacteria;p__Proteobacteria;c__Deltaproteobacteria;o__Desulfovibrionales":2369.0,"k__Bacteria;p__Proteobacteria;c__Epsilonproteobacteria;o__Campylobacterales":36.0,"k__Bacteria;p__Proteobacteria;c__Gammaproteobacteria;o__Enterobacteriales":617.0,"k__Bacteria;p__Proteobacteria;c__Gammaproteobacteria;o__Pasteurellales":40.0,"k__Bacteria;p__TM7;c__TM7-3;o__":2.0,"k__Bacteria;p__Tenericutes;c__Mollicutes;o__Anaeroplasmatales":0.0,"k__Bacteria;p__Tenericutes;c__Mollicutes;o__RF39":26.0,"k__Bacteria;p__Tenericutes;c__RF3;o__ML615J-28":906.0,"k__Bacteria;p__Verrucomicrobia;c__Opitutae;o__[Cerasicoccales]":0.0,"k__Bacteria;p__Verrucomicrobia;c__Verrucomicrobiae;o__Verrucomicrobiales":12.0,"BarcodeSequence":"CGTTACTA","LinkerPrimerSequence":"TATGGTAATTGG","Subject":"GC161","Phase":"Post","Treatment":"Active","Time":"1","Group":"Post Active","Male":"0"},{"index":"GH017B","Unassigned;__;__;__":69392.0,"k__Archaea;p__Euryarchaeota;c__Methanobacteria;o__Methanobacteriales":0.0,"k__Bacteria;__;__;__":144317.0,"k__Bacteria;p__Actinobacteria;c__Actinobacteria;o__Actinomycetales":38.0,"k__Bacteria;p__Actinobacteria;c__Actinobacteria;o__Bifidobacteriales":6481.0,"k__Bacteria;p__Actinobacteria;c__Coriobacteriia;o__Coriobacteriales":3543.0,"k__Bacteria;p__Bacteroidetes;__;__":0.0,"k__Bacteria;p__Bacteroidetes;c__Bacteroidia;o__Bacteroidales":89500.0,"k__Bacteria;p__Cyanobacteria;c__4C0d-2;o__YS2":0.0,"k__Bacteria;p__Cyanobacteria;c__Chloroplast;o__Streptophyta":0.0,"k__Bacteria;p__Firmicutes;c__Bacilli;o__Gemellales":15.0,"k__Bacteria;p__Firmicutes;c__Bacilli;o__Lactobacillales":4110.0,"k__Bacteria;p__Firmicutes;c__Bacilli;o__Turicibacterales":64.0,"k__Bacteria;p__Firmicutes;c__Clostridia;__":0.0,"k__Bacteria;p__Firmicutes;c__Clostridia;o__Clostridiales":115574.0,"k__Bacteria;p__Firmicutes;c__Erysipelotrichi;o__Erysipelotrichales":1026.0,"k__Bacteria;p__Fusobacteria;c__Fusobacteriia;o__Fusobacteriales":4.0,"k__Bacteria;p__Lentisphaerae;c__[Lentisphaeria];o__Victivallales":0.0,"k__Bacteria;p__Proteobacteria;c__Alphaproteobacteria;o__RF32":692.0,"k__Bacteria;p__Proteobacteria;c__Betaproteobacteria;o__Burkholderiales":2632.0,"k__Bacteria;p__Proteobacteria;c__Deltaproteobacteria;o__Desulfovibrionales":277.0,"k__Bacteria;p__Proteobacteria;c__Epsilonproteobacteria;o__Campylobacterales":16.0,"k__Bacteria;p__Proteobacteria;c__Gammaproteobacteria;o__Enterobacteriales":53.0,"k__Bacteria;p__Proteobacteria;c__Gammaproteobacteria;o__Pasteurellales":1400.0,"k__Bacteria;p__TM7;c__TM7-3;o__":8.0,"k__Bacteria;p__Tenericutes;c__Mollicutes;o__Anaeroplasmatales":0.0,"k__Bacteria;p__Tenericutes;c__Mollicutes;o__RF39":339.0,"k__Bacteria;p__Tenericutes;c__RF3;o__ML615J-28":0.0,"k__Bacteria;p__Verrucomicrobia;c__Opitutae;o__[Cerasicoccales]":112.0,"k__Bacteria;p__Verrucomicrobia;c__Verrucomicrobiae;o__Verrucomicrobiales":49.0,"BarcodeSequence":"AGAGTCAC","LinkerPrimerSequence":"TATGGTAATTGG","Subject":"GH017","Phase":"Baseline","Treatment":"Placebo","Time":"0","Group":"Baseline Placebo","Male":"1"},{"index":"GH017E","Unassigned;__;__;__":64044.0,"k__Archaea;p__Euryarchaeota;c__Methanobacteria;o__Methanobacteriales":0.0,"k__Bacteria;__;__;__":252728.0,"k__Bacteria;p__Actinobacteria;c__Actinobacteria;o__Actinomycetales":80.0,"k__Bacteria;p__Actinobacteria;c__Actinobacteria;o__Bifidobacteriales":4257.0,"k__Bacteria;p__Actinobacteria;c__Coriobacteriia;o__Coriobacteriales":1895.0,"k__Bacteria;p__Bacteroidetes;__;__":0.0,"k__Bacteria;p__Bacteroidetes;c__Bacteroidia;o__Bacteroidales":188855.0,"k__Bacteria;p__Cyanobacteria;c__4C0d-2;o__YS2":0.0,"k__Bacteria;p__Cyanobacteria;c__Chloroplast;o__Streptophyta":0.0,"k__Bacteria;p__Firmicutes;c__Bacilli;o__Gemellales":0.0,"k__Bacteria;p__Firmicutes;c__Bacilli;o__Lactobacillales":600.0,"k__Bacteria;p__Firmicutes;c__Bacilli;o__Turicibacterales":188.0,"k__Bacteria;p__Firmicutes;c__Clostridia;__":0.0,"k__Bacteria;p__Firmicutes;c__Clostridia;o__Clostridiales":122032.0,"k__Bacteria;p__Firmicutes;c__Erysipelotrichi;o__Erysipelotrichales":1354.0,"k__Bacteria;p__Fusobacteria;c__Fusobacteriia;o__Fusobacteriales":64.0,"k__Bacteria;p__Lentisphaerae;c__[Lentisphaeria];o__Victivallales":0.0,"k__Bacteria;p__Proteobacteria;c__Alphaproteobacteria;o__RF32":508.0,"k__Bacteria;p__Proteobacteria;c__Betaproteobacteria;o__Burkholderiales":12022.0,"k__Bacteria;p__Proteobacteria;c__Deltaproteobacteria;o__Desulfovibrionales":422.0,"k__Bacteria;p__Proteobacteria;c__Epsilonproteobacteria;o__Campylobacterales":0.0,"k__Bacteria;p__Proteobacteria;c__Gammaproteobacteria;o__Enterobacteriales":22.0,"k__Bacteria;p__Proteobacteria;c__Gammaproteobacteria;o__Pasteurellales":8772.0,"k__Bacteria;p__TM7;c__TM7-3;o__":22.0,"k__Bacteria;p__Tenericutes;c__Mollicutes;o__Anaeroplasmatales":0.0,"k__Bacteria;p__Tenericutes;c__Mollicutes;o__RF39":0.0,"k__Bacteria;p__Tenericutes;c__RF3;o__ML615J-28":0.0,"k__Bacteria;p__Verrucomicrobia;c__Opitutae;o__[Cerasicoccales]":13.0,"k__Bacteria;p__Verrucomicrobia;c__Verrucomicrobiae;o__Verrucomicrobiales":70.0,"BarcodeSequence":"CGTTACTA","LinkerPrimerSequence":"TATGGTAATTGG","Subject":"GH017","Phase":"Post","Treatment":"Placebo","Time":"1","Group":"Post Placebo","Male":"1"},{"index":"HK015B","Unassigned;__;__;__":21324.0,"k__Archaea;p__Euryarchaeota;c__Methanobacteria;o__Methanobacteriales":138.0,"k__Bacteria;__;__;__":123149.0,"k__Bacteria;p__Actinobacteria;c__Actinobacteria;o__Actinomycetales":0.0,"k__Bacteria;p__Actinobacteria;c__Actinobacteria;o__Bifidobacteriales":3541.0,"k__Bacteria;p__Actinobacteria;c__Coriobacteriia;o__Coriobacteriales":2399.0,"k__Bacteria;p__Bacteroidetes;__;__":0.0,"k__Bacteria;p__Bacteroidetes;c__Bacteroidia;o__Bacteroidales":61249.0,"k__Bacteria;p__Cyanobacteria;c__4C0d-2;o__YS2":0.0,"k__Bacteria;p__Cyanobacteria;c__Chloroplast;o__Streptophyta":0.0,"k__Bacteria;p__Firmicutes;c__Bacilli;o__Gemellales":0.0,"k__Bacteria;p__Firmicutes;c__Bacilli;o__Lactobacillales":3366.0,"k__Bacteria;p__Firmicutes;c__Bacilli;o__Turicibacterales":507.0,"k__Bacteria;p__Firmicutes;c__Clostridia;__":0.0,"k__Bacteria;p__Firmicutes;c__Clostridia;o__Clostridiales":65309.0,"k__Bacteria;p__Firmicutes;c__Erysipelotrichi;o__Erysipelotrichales":435.0,"k__Bacteria;p__Fusobacteria;c__Fusobacteriia;o__Fusobacteriales":0.0,"k__Bacteria;p__Lentisphaerae;c__[Lentisphaeria];o__Victivallales":5.0,"k__Bacteria;p__Proteobacteria;c__Alphaproteobacteria;o__RF32":0.0,"k__Bacteria;p__Proteobacteria;c__Betaproteobacteria;o__Burkholderiales":1270.0,"k__Bacteria;p__Proteobacteria;c__Deltaproteobacteria;o__Desulfovibrionales":1391.0,"k__Bacteria;p__Proteobacteria;c__Epsilonproteobacteria;o__Campylobacterales":0.0,"k__Bacteria;p__Proteobacteria;c__Gammaproteobacteria;o__Enterobacteriales":61.0,"k__Bacteria;p__Proteobacteria;c__Gammaproteobacteria;o__Pasteurellales":17.0,"k__Bacteria;p__TM7;c__TM7-3;o__":7.0,"k__Bacteria;p__Tenericutes;c__Mollicutes;o__Anaeroplasmatales":0.0,"k__Bacteria;p__Tenericutes;c__Mollicutes;o__RF39":39.0,"k__Bacteria;p__Tenericutes;c__RF3;o__ML615J-28":227.0,"k__Bacteria;p__Verrucomicrobia;c__Opitutae;o__[Cerasicoccales]":0.0,"k__Bacteria;p__Verrucomicrobia;c__Verrucomicrobiae;o__Verrucomicrobiales":0.0,"BarcodeSequence":"CGTTACTA","LinkerPrimerSequence":"TATGGTAATTGG","Subject":"HK015","Phase":"Baseline","Treatment":"Active","Time":"0","Group":"Baseline Active","Male":"1"},{"index":"HK015E","Unassigned;__;__;__":48463.0,"k__Archaea;p__Euryarchaeota;c__Methanobacteria;o__Methanobacteriales":11.0,"k__Bacteria;__;__;__":241603.0,"k__Bacteria;p__Actinobacteria;c__Actinobacteria;o__Actinomycetales":0.0,"k__Bacteria;p__Actinobacteria;c__Actinobacteria;o__Bifidobacteriales":2230.0,"k__Bacteria;p__Actinobacteria;c__Coriobacteriia;o__Coriobacteriales":2342.0,"k__Bacteria;p__Bacteroidetes;__;__":0.0,"k__Bacteria;p__Bacteroidetes;c__Bacteroidia;o__Bacteroidales":162971.0,"k__Bacteria;p__Cyanobacteria;c__4C0d-2;o__YS2":3.0,"k__Bacteria;p__Cyanobacteria;c__Chloroplast;o__Streptophyta":0.0,"k__Bacteria;p__Firmicutes;c__Bacilli;o__Gemellales":9.0,"k__Bacteria;p__Firmicutes;c__Bacilli;o__Lactobacillales":1655.0,"k__Bacteria;p__Firmicutes;c__Bacilli;o__Turicibacterales":43.0,"k__Bacteria;p__Firmicutes;c__Clostridia;__":5.0,"k__Bacteria;p__Firmicutes;c__Clostridia;o__Clostridiales":100485.0,"k__Bacteria;p__Firmicutes;c__Erysipelotrichi;o__Erysipelotrichales":589.0,"k__Bacteria;p__Fusobacteria;c__Fusobacteriia;o__Fusobacteriales":0.0,"k__Bacteria;p__Lentisphaerae;c__[Lentisphaeria];o__Victivallales":11.0,"k__Bacteria;p__Proteobacteria;c__Alphaproteobacteria;o__RF32":15.0,"k__Bacteria;p__Proteobacteria;c__Betaproteobacteria;o__Burkholderiales":9612.0,"k__Bacteria;p__Proteobacteria;c__Deltaproteobacteria;o__Desulfovibrionales":1571.0,"k__Bacteria;p__Proteobacteria;c__Epsilonproteobacteria;o__Campylobacterales":0.0,"k__Bacteria;p__Proteobacteria;c__Gammaproteobacteria;o__Enterobacteriales":11.0,"k__Bacteria;p__Proteobacteria;c__Gammaproteobacteria;o__Pasteurellales":72.0,"k__Bacteria;p__TM7;c__TM7-3;o__":5.0,"k__Bacteria;p__Tenericutes;c__Mollicutes;o__Anaeroplasmatales":0.0,"k__Bacteria;p__Tenericutes;c__Mollicutes;o__RF39":90.0,"k__Bacteria;p__Tenericutes;c__RF3;o__ML615J-28":719.0,"k__Bacteria;p__Verrucomicrobia;c__Opitutae;o__[Cerasicoccales]":0.0,"k__Bacteria;p__Verrucomicrobia;c__Verrucomicrobiae;o__Verrucomicrobiales":0.0,"BarcodeSequence":"CTACTATA","LinkerPrimerSequence":"TATGGTAATTGG","Subject":"HK015","Phase":"Post","Treatment":"Active","Time":"1","Group":"Post Active","Male":"1"},{"index":"HM025B","Unassigned;__;__;__":73501.0,"k__Archaea;p__Euryarchaeota;c__Methanobacteria;o__Methanobacteriales":0.0,"k__Bacteria;__;__;__":127641.0,"k__Bacteria;p__Actinobacteria;c__Actinobacteria;o__Actinomycetales":0.0,"k__Bacteria;p__Actinobacteria;c__Actinobacteria;o__Bifidobacteriales":1067.0,"k__Bacteria;p__Actinobacteria;c__Coriobacteriia;o__Coriobacteriales":6771.0,"k__Bacteria;p__Bacteroidetes;__;__":0.0,"k__Bacteria;p__Bacteroidetes;c__Bacteroidia;o__Bacteroidales":63970.0,"k__Bacteria;p__Cyanobacteria;c__4C0d-2;o__YS2":3560.0,"k__Bacteria;p__Cyanobacteria;c__Chloroplast;o__Streptophyta":63.0,"k__Bacteria;p__Firmicutes;c__Bacilli;o__Gemellales":0.0,"k__Bacteria;p__Firmicutes;c__Bacilli;o__Lactobacillales":5442.0,"k__Bacteria;p__Firmicutes;c__Bacilli;o__Turicibacterales":140.0,"k__Bacteria;p__Firmicutes;c__Clostridia;__":0.0,"k__Bacteria;p__Firmicutes;c__Clostridia;o__Clostridiales":125635.0,"k__Bacteria;p__Firmicutes;c__Erysipelotrichi;o__Erysipelotrichales":1236.0,"k__Bacteria;p__Fusobacteria;c__Fusobacteriia;o__Fusobacteriales":0.0,"k__Bacteria;p__Lentisphaerae;c__[Lentisphaeria];o__Victivallales":0.0,"k__Bacteria;p__Proteobacteria;c__Alphaproteobacteria;o__RF32":1449.0,"k__Bacteria;p__Proteobacteria;c__Betaproteobacteria;o__Burkholderiales":4271.0,"k__Bacteria;p__Proteobacteria;c__Deltaproteobacteria;o__Desulfovibrionales":589.0,"k__Bacteria;p__Proteobacteria;c__Epsilonproteobacteria;o__Campylobacterales":12.0,"k__Bacteria;p__Proteobacteria;c__Gammaproteobacteria;o__Enterobacteriales":340.0,"k__Bacteria;p__Proteobacteria;c__Gammaproteobacteria;o__Pasteurellales":237.0,"k__Bacteria;p__TM7;c__TM7-3;o__":5.0,"k__Bacteria;p__Tenericutes;c__Mollicutes;o__Anaeroplasmatales":0.0,"k__Bacteria;p__Tenericutes;c__Mollicutes;o__RF39":3.0,"k__Bacteria;p__Tenericutes;c__RF3;o__ML615J-28":0.0,"k__Bacteria;p__Verrucomicrobia;c__Opitutae;o__[Cerasicoccales]":0.0,"k__Bacteria;p__Verrucomicrobia;c__Verrucomicrobiae;o__Verrucomicrobiales":418.0,"BarcodeSequence":"AGAGTCAC","LinkerPrimerSequence":"TATGGTAATTGG","Subject":"HM025","Phase":"Baseline","Treatment":"Placebo","Time":"0","Group":"Baseline Placebo","Male":"0"},{"index":"HM025E","Unassigned;__;__;__":137752.0,"k__Archaea;p__Euryarchaeota;c__Methanobacteria;o__Methanobacteriales":0.0,"k__Bacteria;__;__;__":190958.0,"k__Bacteria;p__Actinobacteria;c__Actinobacteria;o__Actinomycetales":0.0,"k__Bacteria;p__Actinobacteria;c__Actinobacteria;o__Bifidobacteriales":2003.0,"k__Bacteria;p__Actinobacteria;c__Coriobacteriia;o__Coriobacteriales":7751.0,"k__Bacteria;p__Bacteroidetes;__;__":0.0,"k__Bacteria;p__Bacteroidetes;c__Bacteroidia;o__Bacteroidales":112396.0,"k__Bacteria;p__Cyanobacteria;c__4C0d-2;o__YS2":286.0,"k__Bacteria;p__Cyanobacteria;c__Chloroplast;o__Streptophyta":315.0,"k__Bacteria;p__Firmicutes;c__Bacilli;o__Gemellales":0.0,"k__Bacteria;p__Firmicutes;c__Bacilli;o__Lactobacillales":157.0,"k__Bacteria;p__Firmicutes;c__Bacilli;o__Turicibacterales":46.0,"k__Bacteria;p__Firmicutes;c__Clostridia;__":0.0,"k__Bacteria;p__Firmicutes;c__Clostridia;o__Clostridiales":191360.0,"k__Bacteria;p__Firmicutes;c__Erysipelotrichi;o__Erysipelotrichales":1112.0,"k__Bacteria;p__Fusobacteria;c__Fusobacteriia;o__Fusobacteriales":0.0,"k__Bacteria;p__Lentisphaerae;c__[Lentisphaeria];o__Victivallales":0.0,"k__Bacteria;p__Proteobacteria;c__Alphaproteobacteria;o__RF32":4781.0,"k__Bacteria;p__Proteobacteria;c__Betaproteobacteria;o__Burkholderiales":5064.0,"k__Bacteria;p__Proteobacteria;c__Deltaproteobacteria;o__Desulfovibrionales":672.0,"k__Bacteria;p__Proteobacteria;c__Epsilonproteobacteria;o__Campylobacterales":47.0,"k__Bacteria;p__Proteobacteria;c__Gammaproteobacteria;o__Enterobacteriales":3588.0,"k__Bacteria;p__Proteobacteria;c__Gammaproteobacteria;o__Pasteurellales":185.0,"k__Bacteria;p__TM7;c__TM7-3;o__":3.0,"k__Bacteria;p__Tenericutes;c__Mollicutes;o__Anaeroplasmatales":0.0,"k__Bacteria;p__Tenericutes;c__Mollicutes;o__RF39":326.0,"k__Bacteria;p__Tenericutes;c__RF3;o__ML615J-28":0.0,"k__Bacteria;p__Verrucomicrobia;c__Opitutae;o__[Cerasicoccales]":0.0,"k__Bacteria;p__Verrucomicrobia;c__Verrucomicrobiae;o__Verrucomicrobiales":860.0,"BarcodeSequence":"CGTTACTA","LinkerPrimerSequence":"TATGGTAATTGG","Subject":"HM025","Phase":"Post","Treatment":"Placebo","Time":"1","Group":"Post Placebo","Male":"0"},{"index":"IP022B","Unassigned;__;__;__":29627.0,"k__Archaea;p__Euryarchaeota;c__Methanobacteria;o__Methanobacteriales":29.0,"k__Bacteria;__;__;__":211358.0,"k__Bacteria;p__Actinobacteria;c__Actinobacteria;o__Actinomycetales":0.0,"k__Bacteria;p__Actinobacteria;c__Actinobacteria;o__Bifidobacteriales":2406.0,"k__Bacteria;p__Actinobacteria;c__Coriobacteriia;o__Coriobacteriales":13824.0,"k__Bacteria;p__Bacteroidetes;__;__":0.0,"k__Bacteria;p__Bacteroidetes;c__Bacteroidia;o__Bacteroidales":143372.0,"k__Bacteria;p__Cyanobacteria;c__4C0d-2;o__YS2":4.0,"k__Bacteria;p__Cyanobacteria;c__Chloroplast;o__Streptophyta":0.0,"k__Bacteria;p__Firmicutes;c__Bacilli;o__Gemellales":0.0,"k__Bacteria;p__Firmicutes;c__Bacilli;o__Lactobacillales":127.0,"k__Bacteria;p__Firmicutes;c__Bacilli;o__Turicibacterales":32.0,"k__Bacteria;p__Firmicutes;c__Clostridia;__":0.0,"k__Bacteria;p__Firmicutes;c__Clostridia;o__Clostridiales":82554.0,"k__Bacteria;p__Firmicutes;c__Erysipelotrichi;o__Erysipelotrichales":2351.0,"k__Bacteria;p__Fusobacteria;c__Fusobacteriia;o__Fusobacteriales":0.0,"k__Bacteria;p__Lentisphaerae;c__[Lentisphaeria];o__Victivallales":0.0,"k__Bacteria;p__Proteobacteria;c__Alphaproteobacteria;o__RF32":10.0,"k__Bacteria;p__Proteobacteria;c__Betaproteobacteria;o__Burkholderiales":13541.0,"k__Bacteria;p__Proteobacteria;c__Deltaproteobacteria;o__Desulfovibrionales":481.0,"k__Bacteria;p__Proteobacteria;c__Epsilonproteobacteria;o__Campylobacterales":0.0,"k__Bacteria;p__Proteobacteria;c__Gammaproteobacteria;o__Enterobacteriales":2069.0,"k__Bacteria;p__Proteobacteria;c__Gammaproteobacteria;o__Pasteurellales":251.0,"k__Bacteria;p__TM7;c__TM7-3;o__":0.0,"k__Bacteria;p__Tenericutes;c__Mollicutes;o__Anaeroplasmatales":0.0,"k__Bacteria;p__Tenericutes;c__Mollicutes;o__RF39":0.0,"k__Bacteria;p__Tenericutes;c__RF3;o__ML615J-28":0.0,"k__Bacteria;p__Verrucomicrobia;c__Opitutae;o__[Cerasicoccales]":0.0,"k__Bacteria;p__Verrucomicrobia;c__Verrucomicrobiae;o__Verrucomicrobiales":0.0,"BarcodeSequence":"AGAGTCAC","LinkerPrimerSequence":"TATGGTAATTGG","Subject":"IP022","Phase":"Baseline","Treatment":"Placebo","Time":"0","Group":"Baseline Placebo","Male":"0"},{"index":"IP022E","Unassigned;__;__;__":32033.0,"k__Archaea;p__Euryarchaeota;c__Methanobacteria;o__Methanobacteriales":18.0,"k__Bacteria;__;__;__":170691.0,"k__Bacteria;p__Actinobacteria;c__Actinobacteria;o__Actinomycetales":0.0,"k__Bacteria;p__Actinobacteria;c__Actinobacteria;o__Bifidobacteriales":1862.0,"k__Bacteria;p__Actinobacteria;c__Coriobacteriia;o__Coriobacteriales":5687.0,"k__Bacteria;p__Bacteroidetes;__;__":0.0,"k__Bacteria;p__Bacteroidetes;c__Bacteroidia;o__Bacteroidales":146836.0,"k__Bacteria;p__Cyanobacteria;c__4C0d-2;o__YS2":0.0,"k__Bacteria;p__Cyanobacteria;c__Chloroplast;o__Streptophyta":0.0,"k__Bacteria;p__Firmicutes;c__Bacilli;o__Gemellales":2.0,"k__Bacteria;p__Firmicutes;c__Bacilli;o__Lactobacillales":60.0,"k__Bacteria;p__Firmicutes;c__Bacilli;o__Turicibacterales":59.0,"k__Bacteria;p__Firmicutes;c__Clostridia;__":0.0,"k__Bacteria;p__Firmicutes;c__Clostridia;o__Clostridiales":61889.0,"k__Bacteria;p__Firmicutes;c__Erysipelotrichi;o__Erysipelotrichales":742.0,"k__Bacteria;p__Fusobacteria;c__Fusobacteriia;o__Fusobacteriales":0.0,"k__Bacteria;p__Lentisphaerae;c__[Lentisphaeria];o__Victivallales":0.0,"k__Bacteria;p__Proteobacteria;c__Alphaproteobacteria;o__RF32":7.0,"k__Bacteria;p__Proteobacteria;c__Betaproteobacteria;o__Burkholderiales":4021.0,"k__Bacteria;p__Proteobacteria;c__Deltaproteobacteria;o__Desulfovibrionales":107.0,"k__Bacteria;p__Proteobacteria;c__Epsilonproteobacteria;o__Campylobacterales":0.0,"k__Bacteria;p__Proteobacteria;c__Gammaproteobacteria;o__Enterobacteriales":12.0,"k__Bacteria;p__Proteobacteria;c__Gammaproteobacteria;o__Pasteurellales":478.0,"k__Bacteria;p__TM7;c__TM7-3;o__":0.0,"k__Bacteria;p__Tenericutes;c__Mollicutes;o__Anaeroplasmatales":0.0,"k__Bacteria;p__Tenericutes;c__Mollicutes;o__RF39":0.0,"k__Bacteria;p__Tenericutes;c__RF3;o__ML615J-28":0.0,"k__Bacteria;p__Verrucomicrobia;c__Opitutae;o__[Cerasicoccales]":0.0,"k__Bacteria;p__Verrucomicrobia;c__Verrucomicrobiae;o__Verrucomicrobiales":30.0,"BarcodeSequence":"CGTTACTA","LinkerPrimerSequence":"TATGGTAATTGG","Subject":"IP022","Phase":"Post","Treatment":"Placebo","Time":"1","Group":"Post Placebo","Male":"0"},{"index":"KR024B","Unassigned;__;__;__":94927.0,"k__Archaea;p__Euryarchaeota;c__Methanobacteria;o__Methanobacteriales":0.0,"k__Bacteria;__;__;__":179696.0,"k__Bacteria;p__Actinobacteria;c__Actinobacteria;o__Actinomycetales":38.0,"k__Bacteria;p__Actinobacteria;c__Actinobacteria;o__Bifidobacteriales":581.0,"k__Bacteria;p__Actinobacteria;c__Coriobacteriia;o__Coriobacteriales":4405.0,"k__Bacteria;p__Bacteroidetes;__;__":0.0,"k__Bacteria;p__Bacteroidetes;c__Bacteroidia;o__Bacteroidales":118588.0,"k__Bacteria;p__Cyanobacteria;c__4C0d-2;o__YS2":7.0,"k__Bacteria;p__Cyanobacteria;c__Chloroplast;o__Streptophyta":0.0,"k__Bacteria;p__Firmicutes;c__Bacilli;o__Gemellales":0.0,"k__Bacteria;p__Firmicutes;c__Bacilli;o__Lactobacillales":280.0,"k__Bacteria;p__Firmicutes;c__Bacilli;o__Turicibacterales":48.0,"k__Bacteria;p__Firmicutes;c__Clostridia;__":0.0,"k__Bacteria;p__Firmicutes;c__Clostridia;o__Clostridiales":149175.0,"k__Bacteria;p__Firmicutes;c__Erysipelotrichi;o__Erysipelotrichales":1467.0,"k__Bacteria;p__Fusobacteria;c__Fusobacteriia;o__Fusobacteriales":0.0,"k__Bacteria;p__Lentisphaerae;c__[Lentisphaeria];o__Victivallales":0.0,"k__Bacteria;p__Proteobacteria;c__Alphaproteobacteria;o__RF32":2428.0,"k__Bacteria;p__Proteobacteria;c__Betaproteobacteria;o__Burkholderiales":12350.0,"k__Bacteria;p__Proteobacteria;c__Deltaproteobacteria;o__Desulfovibrionales":965.0,"k__Bacteria;p__Proteobacteria;c__Epsilonproteobacteria;o__Campylobacterales":0.0,"k__Bacteria;p__Proteobacteria;c__Gammaproteobacteria;o__Enterobacteriales":676.0,"k__Bacteria;p__Proteobacteria;c__Gammaproteobacteria;o__Pasteurellales":101.0,"k__Bacteria;p__TM7;c__TM7-3;o__":0.0,"k__Bacteria;p__Tenericutes;c__Mollicutes;o__Anaeroplasmatales":0.0,"k__Bacteria;p__Tenericutes;c__Mollicutes;o__RF39":42.0,"k__Bacteria;p__Tenericutes;c__RF3;o__ML615J-28":0.0,"k__Bacteria;p__Verrucomicrobia;c__Opitutae;o__[Cerasicoccales]":0.0,"k__Bacteria;p__Verrucomicrobia;c__Verrucomicrobiae;o__Verrucomicrobiales":364.0,"BarcodeSequence":"AGAGTCAC","LinkerPrimerSequence":"TATGGTAATTGG","Subject":"KR024","Phase":"Baseline","Treatment":"Placebo","Time":"0","Group":"Baseline Placebo","Male":"0"},{"index":"KR024E","Unassigned;__;__;__":71547.0,"k__Archaea;p__Euryarchaeota;c__Methanobacteria;o__Methanobacteriales":0.0,"k__Bacteria;__;__;__":304610.0,"k__Bacteria;p__Actinobacteria;c__Actinobacteria;o__Actinomycetales":52.0,"k__Bacteria;p__Actinobacteria;c__Actinobacteria;o__Bifidobacteriales":8418.0,"k__Bacteria;p__Actinobacteria;c__Coriobacteriia;o__Coriobacteriales":88.0,"k__Bacteria;p__Bacteroidetes;__;__":0.0,"k__Bacteria;p__Bacteroidetes;c__Bacteroidia;o__Bacteroidales":223377.0,"k__Bacteria;p__Cyanobacteria;c__4C0d-2;o__YS2":4354.0,"k__Bacteria;p__Cyanobacteria;c__Chloroplast;o__Streptophyta":0.0,"k__Bacteria;p__Firmicutes;c__Bacilli;o__Gemellales":0.0,"k__Bacteria;p__Firmicutes;c__Bacilli;o__Lactobacillales":592.0,"k__Bacteria;p__Firmicutes;c__Bacilli;o__Turicibacterales":117.0,"k__Bacteria;p__Firmicutes;c__Clostridia;__":0.0,"k__Bacteria;p__Firmicutes;c__Clostridia;o__Clostridiales":138033.0,"k__Bacteria;p__Firmicutes;c__Erysipelotrichi;o__Erysipelotrichales":526.0,"k__Bacteria;p__Fusobacteria;c__Fusobacteriia;o__Fusobacteriales":0.0,"k__Bacteria;p__Lentisphaerae;c__[Lentisphaeria];o__Victivallales":0.0,"k__Bacteria;p__Proteobacteria;c__Alphaproteobacteria;o__RF32":19.0,"k__Bacteria;p__Proteobacteria;c__Betaproteobacteria;o__Burkholderiales":29122.0,"k__Bacteria;p__Proteobacteria;c__Deltaproteobacteria;o__Desulfovibrionales":900.0,"k__Bacteria;p__Proteobacteria;c__Epsilonproteobacteria;o__Campylobacterales":0.0,"k__Bacteria;p__Proteobacteria;c__Gammaproteobacteria;o__Enterobacteriales":4214.0,"k__Bacteria;p__Proteobacteria;c__Gammaproteobacteria;o__Pasteurellales":1395.0,"k__Bacteria;p__TM7;c__TM7-3;o__":18.0,"k__Bacteria;p__Tenericutes;c__Mollicutes;o__Anaeroplasmatales":0.0,"k__Bacteria;p__Tenericutes;c__Mollicutes;o__RF39":0.0,"k__Bacteria;p__Tenericutes;c__RF3;o__ML615J-28":0.0,"k__Bacteria;p__Verrucomicrobia;c__Opitutae;o__[Cerasicoccales]":0.0,"k__Bacteria;p__Verrucomicrobia;c__Verrucomicrobiae;o__Verrucomicrobiales":0.0,"BarcodeSequence":"CTACTATA","LinkerPrimerSequence":"TATGGTAATTGG","Subject":"KR024","Phase":"Post","Treatment":"Placebo","Time":"1","Group":"Post Placebo","Male":"0"},{"index":"LJ020B","Unassigned;__;__;__":48732.0,"k__Archaea;p__Euryarchaeota;c__Methanobacteria;o__Methanobacteriales":0.0,"k__Bacteria;__;__;__":235391.0,"k__Bacteria;p__Actinobacteria;c__Actinobacteria;o__Actinomycetales":15.0,"k__Bacteria;p__Actinobacteria;c__Actinobacteria;o__Bifidobacteriales":888.0,"k__Bacteria;p__Actinobacteria;c__Coriobacteriia;o__Coriobacteriales":3821.0,"k__Bacteria;p__Bacteroidetes;__;__":83.0,"k__Bacteria;p__Bacteroidetes;c__Bacteroidia;o__Bacteroidales":170452.0,"k__Bacteria;p__Cyanobacteria;c__4C0d-2;o__YS2":0.0,"k__Bacteria;p__Cyanobacteria;c__Chloroplast;o__Streptophyta":0.0,"k__Bacteria;p__Firmicutes;c__Bacilli;o__Gemellales":0.0,"k__Bacteria;p__Firmicutes;c__Bacilli;o__Lactobacillales":2999.0,"k__Bacteria;p__Firmicutes;c__Bacilli;o__Turicibacterales":156.0,"k__Bacteria;p__Firmicutes;c__Clostridia;__":0.0,"k__Bacteria;p__Firmicutes;c__Clostridia;o__Clostridiales":118019.0,"k__Bacteria;p__Firmicutes;c__Erysipelotrichi;o__Erysipelotrichales":754.0,"k__Bacteria;p__Fusobacteria;c__Fusobacteriia;o__Fusobacteriales":0.0,"k__Bacteria;p__Lentisphaerae;c__[Lentisphaeria];o__Victivallales":0.0,"k__Bacteria;p__Proteobacteria;c__Alphaproteobacteria;o__RF32":5228.0,"k__Bacteria;p__Proteobacteria;c__Betaproteobacteria;o__Burkholderiales":3912.0,"k__Bacteria;p__Proteobacteria;c__Deltaproteobacteria;o__Desulfovibrionales":641.0,"k__Bacteria;p__Proteobacteria;c__Epsilonproteobacteria;o__Campylobacterales":0.0,"k__Bacteria;p__Proteobacteria;c__Gammaproteobacteria;o__Enterobacteriales":27.0,"k__Bacteria;p__Proteobacteria;c__Gammaproteobacteria;o__Pasteurellales":1896.0,"k__Bacteria;p__TM7;c__TM7-3;o__":13.0,"k__Bacteria;p__Tenericutes;c__Mollicutes;o__Anaeroplasmatales":0.0,"k__Bacteria;p__Tenericutes;c__Mollicutes;o__RF39":5.0,"k__Bacteria;p__Tenericutes;c__RF3;o__ML615J-28":0.0,"k__Bacteria;p__Verrucomicrobia;c__Opitutae;o__[Cerasicoccales]":0.0,"k__Bacteria;p__Verrucomicrobia;c__Verrucomicrobiae;o__Verrucomicrobiales":9.0,"BarcodeSequence":"CGTTACTA","LinkerPrimerSequence":"TATGGTAATTGG","Subject":"LJ020","Phase":"Baseline","Treatment":"Active","Time":"0","Group":"Baseline Active","Male":"0"},{"index":"LJ020E","Unassigned;__;__;__":74923.0,"k__Archaea;p__Euryarchaeota;c__Methanobacteria;o__Methanobacteriales":0.0,"k__Bacteria;__;__;__":229928.0,"k__Bacteria;p__Actinobacteria;c__Actinobacteria;o__Actinomycetales":15.0,"k__Bacteria;p__Actinobacteria;c__Actinobacteria;o__Bifidobacteriales":232.0,"k__Bacteria;p__Actinobacteria;c__Coriobacteriia;o__Coriobacteriales":1807.0,"k__Bacteria;p__Bacteroidetes;__;__":389.0,"k__Bacteria;p__Bacteroidetes;c__Bacteroidia;o__Bacteroidales":173294.0,"k__Bacteria;p__Cyanobacteria;c__4C0d-2;o__YS2":0.0,"k__Bacteria;p__Cyanobacteria;c__Chloroplast;o__Streptophyta":0.0,"k__Bacteria;p__Firmicutes;c__Bacilli;o__Gemellales":5.0,"k__Bacteria;p__Firmicutes;c__Bacilli;o__Lactobacillales":324.0,"k__Bacteria;p__Firmicutes;c__Bacilli;o__Turicibacterales":2.0,"k__Bacteria;p__Firmicutes;c__Clostridia;__":0.0,"k__Bacteria;p__Firmicutes;c__Clostridia;o__Clostridiales":143368.0,"k__Bacteria;p__Firmicutes;c__Erysipelotrichi;o__Erysipelotrichales":2900.0,"k__Bacteria;p__Fusobacteria;c__Fusobacteriia;o__Fusobacteriales":0.0,"k__Bacteria;p__Lentisphaerae;c__[Lentisphaeria];o__Victivallales":0.0,"k__Bacteria;p__Proteobacteria;c__Alphaproteobacteria;o__RF32":4331.0,"k__Bacteria;p__Proteobacteria;c__Betaproteobacteria;o__Burkholderiales":8240.0,"k__Bacteria;p__Proteobacteria;c__Deltaproteobacteria;o__Desulfovibrionales":771.0,"k__Bacteria;p__Proteobacteria;c__Epsilonproteobacteria;o__Campylobacterales":0.0,"k__Bacteria;p__Proteobacteria;c__Gammaproteobacteria;o__Enterobacteriales":8.0,"k__Bacteria;p__Proteobacteria;c__Gammaproteobacteria;o__Pasteurellales":14.0,"k__Bacteria;p__TM7;c__TM7-3;o__":18.0,"k__Bacteria;p__Tenericutes;c__Mollicutes;o__Anaeroplasmatales":0.0,"k__Bacteria;p__Tenericutes;c__Mollicutes;o__RF39":17.0,"k__Bacteria;p__Tenericutes;c__RF3;o__ML615J-28":0.0,"k__Bacteria;p__Verrucomicrobia;c__Opitutae;o__[Cerasicoccales]":0.0,"k__Bacteria;p__Verrucomicrobia;c__Verrucomicrobiae;o__Verrucomicrobiales":595.0,"BarcodeSequence":"CTACTATA","LinkerPrimerSequence":"TATGGTAATTGG","Subject":"LJ020","Phase":"Post","Treatment":"Active","Time":"1","Group":"Post Active","Male":"0"},{"index":"MB018B","Unassigned;__;__;__":70665.0,"k__Archaea;p__Euryarchaeota;c__Methanobacteria;o__Methanobacteriales":229.0,"k__Bacteria;__;__;__":185966.0,"k__Bacteria;p__Actinobacteria;c__Actinobacteria;o__Actinomycetales":0.0,"k__Bacteria;p__Actinobacteria;c__Actinobacteria;o__Bifidobacteriales":472.0,"k__Bacteria;p__Actinobacteria;c__Coriobacteriia;o__Coriobacteriales":1354.0,"k__Bacteria;p__Bacteroidetes;__;__":2.0,"k__Bacteria;p__Bacteroidetes;c__Bacteroidia;o__Bacteroidales":105029.0,"k__Bacteria;p__Cyanobacteria;c__4C0d-2;o__YS2":1673.0,"k__Bacteria;p__Cyanobacteria;c__Chloroplast;o__Streptophyta":0.0,"k__Bacteria;p__Firmicutes;c__Bacilli;o__Gemellales":0.0,"k__Bacteria;p__Firmicutes;c__Bacilli;o__Lactobacillales":94.0,"k__Bacteria;p__Firmicutes;c__Bacilli;o__Turicibacterales":79.0,"k__Bacteria;p__Firmicutes;c__Clostridia;__":0.0,"k__Bacteria;p__Firmicutes;c__Clostridia;o__Clostridiales":158686.0,"k__Bacteria;p__Firmicutes;c__Erysipelotrichi;o__Erysipelotrichales":1827.0,"k__Bacteria;p__Fusobacteria;c__Fusobacteriia;o__Fusobacteriales":0.0,"k__Bacteria;p__Lentisphaerae;c__[Lentisphaeria];o__Victivallales":0.0,"k__Bacteria;p__Proteobacteria;c__Alphaproteobacteria;o__RF32":1991.0,"k__Bacteria;p__Proteobacteria;c__Betaproteobacteria;o__Burkholderiales":2812.0,"k__Bacteria;p__Proteobacteria;c__Deltaproteobacteria;o__Desulfovibrionales":248.0,"k__Bacteria;p__Proteobacteria;c__Epsilonproteobacteria;o__Campylobacterales":19.0,"k__Bacteria;p__Proteobacteria;c__Gammaproteobacteria;o__Enterobacteriales":175.0,"k__Bacteria;p__Proteobacteria;c__Gammaproteobacteria;o__Pasteurellales":44.0,"k__Bacteria;p__TM7;c__TM7-3;o__":4.0,"k__Bacteria;p__Tenericutes;c__Mollicutes;o__Anaeroplasmatales":0.0,"k__Bacteria;p__Tenericutes;c__Mollicutes;o__RF39":20.0,"k__Bacteria;p__Tenericutes;c__RF3;o__ML615J-28":576.0,"k__Bacteria;p__Verrucomicrobia;c__Opitutae;o__[Cerasicoccales]":0.0,"k__Bacteria;p__Verrucomicrobia;c__Verrucomicrobiae;o__Verrucomicrobiales":6.0,"BarcodeSequence":"CGTTACTA","LinkerPrimerSequence":"TATGGTAATTGG","Subject":"MB018","Phase":"Baseline","Treatment":"Active","Time":"0","Group":"Baseline Active","Male":"0"},{"index":"MB018E","Unassigned;__;__;__":62940.0,"k__Archaea;p__Euryarchaeota;c__Methanobacteria;o__Methanobacteriales":13.0,"k__Bacteria;__;__;__":159359.0,"k__Bacteria;p__Actinobacteria;c__Actinobacteria;o__Actinomycetales":5.0,"k__Bacteria;p__Actinobacteria;c__Actinobacteria;o__Bifidobacteriales":186.0,"k__Bacteria;p__Actinobacteria;c__Coriobacteriia;o__Coriobacteriales":163.0,"k__Bacteria;p__Bacteroidetes;__;__":0.0,"k__Bacteria;p__Bacteroidetes;c__Bacteroidia;o__Bacteroidales":112759.0,"k__Bacteria;p__Cyanobacteria;c__4C0d-2;o__YS2":1064.0,"k__Bacteria;p__Cyanobacteria;c__Chloroplast;o__Streptophyta":0.0,"k__Bacteria;p__Firmicutes;c__Bacilli;o__Gemellales":0.0,"k__Bacteria;p__Firmicutes;c__Bacilli;o__Lactobacillales":289.0,"k__Bacteria;p__Firmicutes;c__Bacilli;o__Turicibacterales":48.0,"k__Bacteria;p__Firmicutes;c__Clostridia;__":3.0,"k__Bacteria;p__Firmicutes;c__Clostridia;o__Clostridiales":117628.0,"k__Bacteria;p__Firmicutes;c__Erysipelotrichi;o__Erysipelotrichales":1068.0,"k__Bacteria;p__Fusobacteria;c__Fusobacteriia;o__Fusobacteriales":7.0,"k__Bacteria;p__Lentisphaerae;c__[Lentisphaeria];o__Victivallales":0.0,"k__Bacteria;p__Proteobacteria;c__Alphaproteobacteria;o__RF32":4217.0,"k__Bacteria;p__Proteobacteria;c__Betaproteobacteria;o__Burkholderiales":4112.0,"k__Bacteria;p__Proteobacteria;c__Deltaproteobacteria;o__Desulfovibrionales":131.0,"k__Bacteria;p__Proteobacteria;c__Epsilonproteobacteria;o__Campylobacterales":0.0,"k__Bacteria;p__Proteobacteria;c__Gammaproteobacteria;o__Enterobacteriales":47.0,"k__Bacteria;p__Proteobacteria;c__Gammaproteobacteria;o__Pasteurellales":165.0,"k__Bacteria;p__TM7;c__TM7-3;o__":0.0,"k__Bacteria;p__Tenericutes;c__Mollicutes;o__Anaeroplasmatales":0.0,"k__Bacteria;p__Tenericutes;c__Mollicutes;o__RF39":67.0,"k__Bacteria;p__Tenericutes;c__RF3;o__ML615J-28":306.0,"k__Bacteria;p__Verrucomicrobia;c__Opitutae;o__[Cerasicoccales]":0.0,"k__Bacteria;p__Verrucomicrobia;c__Verrucomicrobiae;o__Verrucomicrobiales":0.0,"BarcodeSequence":"CTACTATA","LinkerPrimerSequence":"TATGGTAATTGG","Subject":"MB018","Phase":"Post","Treatment":"Active","Time":"1","Group":"Post Active","Male":"0"},{"index":"MM019B","Unassigned;__;__;__":66938.0,"k__Archaea;p__Euryarchaeota;c__Methanobacteria;o__Methanobacteriales":0.0,"k__Bacteria;__;__;__":145367.0,"k__Bacteria;p__Actinobacteria;c__Actinobacteria;o__Actinomycetales":0.0,"k__Bacteria;p__Actinobacteria;c__Actinobacteria;o__Bifidobacteriales":3742.0,"k__Bacteria;p__Actinobacteria;c__Coriobacteriia;o__Coriobacteriales":4030.0,"k__Bacteria;p__Bacteroidetes;__;__":0.0,"k__Bacteria;p__Bacteroidetes;c__Bacteroidia;o__Bacteroidales":79451.0,"k__Bacteria;p__Cyanobacteria;c__4C0d-2;o__YS2":1007.0,"k__Bacteria;p__Cyanobacteria;c__Chloroplast;o__Streptophyta":0.0,"k__Bacteria;p__Firmicutes;c__Bacilli;o__Gemellales":0.0,"k__Bacteria;p__Firmicutes;c__Bacilli;o__Lactobacillales":181.0,"k__Bacteria;p__Firmicutes;c__Bacilli;o__Turicibacterales":554.0,"k__Bacteria;p__Firmicutes;c__Clostridia;__":0.0,"k__Bacteria;p__Firmicutes;c__Clostridia;o__Clostridiales":123369.0,"k__Bacteria;p__Firmicutes;c__Erysipelotrichi;o__Erysipelotrichales":270.0,"k__Bacteria;p__Fusobacteria;c__Fusobacteriia;o__Fusobacteriales":0.0,"k__Bacteria;p__Lentisphaerae;c__[Lentisphaeria];o__Victivallales":0.0,"k__Bacteria;p__Proteobacteria;c__Alphaproteobacteria;o__RF32":3149.0,"k__Bacteria;p__Proteobacteria;c__Betaproteobacteria;o__Burkholderiales":4773.0,"k__Bacteria;p__Proteobacteria;c__Deltaproteobacteria;o__Desulfovibrionales":668.0,"k__Bacteria;p__Proteobacteria;c__Epsilonproteobacteria;o__Campylobacterales":0.0,"k__Bacteria;p__Proteobacteria;c__Gammaproteobacteria;o__Enterobacteriales":73.0,"k__Bacteria;p__Proteobacteria;c__Gammaproteobacteria;o__Pasteurellales":544.0,"k__Bacteria;p__TM7;c__TM7-3;o__":0.0,"k__Bacteria;p__Tenericutes;c__Mollicutes;o__Anaeroplasmatales":2998.0,"k__Bacteria;p__Tenericutes;c__Mollicutes;o__RF39":49.0,"k__Bacteria;p__Tenericutes;c__RF3;o__ML615J-28":517.0,"k__Bacteria;p__Verrucomicrobia;c__Opitutae;o__[Cerasicoccales]":0.0,"k__Bacteria;p__Verrucomicrobia;c__Verrucomicrobiae;o__Verrucomicrobiales":220.0,"BarcodeSequence":"AGAGTCAC","LinkerPrimerSequence":"TATGGTAATTGG","Subject":"MM019","Phase":"Baseline","Treatment":"Placebo","Time":"0","Group":"Baseline Placebo","Male":"0"},{"index":"MM019E","Unassigned;__;__;__":89134.0,"k__Archaea;p__Euryarchaeota;c__Methanobacteria;o__Methanobacteriales":0.0,"k__Bacteria;__;__;__":212065.0,"k__Bacteria;p__Actinobacteria;c__Actinobacteria;o__Actinomycetales":0.0,"k__Bacteria;p__Actinobacteria;c__Actinobacteria;o__Bifidobacteriales":4781.0,"k__Bacteria;p__Actinobacteria;c__Coriobacteriia;o__Coriobacteriales":2034.0,"k__Bacteria;p__Bacteroidetes;__;__":0.0,"k__Bacteria;p__Bacteroidetes;c__Bacteroidia;o__Bacteroidales":141190.0,"k__Bacteria;p__Cyanobacteria;c__4C0d-2;o__YS2":703.0,"k__Bacteria;p__Cyanobacteria;c__Chloroplast;o__Streptophyta":0.0,"k__Bacteria;p__Firmicutes;c__Bacilli;o__Gemellales":5.0,"k__Bacteria;p__Firmicutes;c__Bacilli;o__Lactobacillales":440.0,"k__Bacteria;p__Firmicutes;c__Bacilli;o__Turicibacterales":176.0,"k__Bacteria;p__Firmicutes;c__Clostridia;__":7.0,"k__Bacteria;p__Firmicutes;c__Clostridia;o__Clostridiales":147218.0,"k__Bacteria;p__Firmicutes;c__Erysipelotrichi;o__Erysipelotrichales":243.0,"k__Bacteria;p__Fusobacteria;c__Fusobacteriia;o__Fusobacteriales":0.0,"k__Bacteria;p__Lentisphaerae;c__[Lentisphaeria];o__Victivallales":0.0,"k__Bacteria;p__Proteobacteria;c__Alphaproteobacteria;o__RF32":2502.0,"k__Bacteria;p__Proteobacteria;c__Betaproteobacteria;o__Burkholderiales":11597.0,"k__Bacteria;p__Proteobacteria;c__Deltaproteobacteria;o__Desulfovibrionales":595.0,"k__Bacteria;p__Proteobacteria;c__Epsilonproteobacteria;o__Campylobacterales":5.0,"k__Bacteria;p__Proteobacteria;c__Gammaproteobacteria;o__Enterobacteriales":3238.0,"k__Bacteria;p__Proteobacteria;c__Gammaproteobacteria;o__Pasteurellales":102.0,"k__Bacteria;p__TM7;c__TM7-3;o__":4.0,"k__Bacteria;p__Tenericutes;c__Mollicutes;o__Anaeroplasmatales":6869.0,"k__Bacteria;p__Tenericutes;c__Mollicutes;o__RF39":43.0,"k__Bacteria;p__Tenericutes;c__RF3;o__ML615J-28":105.0,"k__Bacteria;p__Verrucomicrobia;c__Opitutae;o__[Cerasicoccales]":0.0,"k__Bacteria;p__Verrucomicrobia;c__Verrucomicrobiae;o__Verrucomicrobiales":24.0,"BarcodeSequence":"CTACTATA","LinkerPrimerSequence":"TATGGTAATTGG","Subject":"MM019","Phase":"Post","Treatment":"Placebo","Time":"1","Group":"Post Placebo","Male":"0"},{"index":"OS149B","Unassigned;__;__;__":76880.0,"k__Archaea;p__Euryarchaeota;c__Methanobacteria;o__Methanobacteriales":0.0,"k__Bacteria;__;__;__":190795.0,"k__Bacteria;p__Actinobacteria;c__Actinobacteria;o__Actinomycetales":15.0,"k__Bacteria;p__Actinobacteria;c__Actinobacteria;o__Bifidobacteriales":7924.0,"k__Bacteria;p__Actinobacteria;c__Coriobacteriia;o__Coriobacteriales":70.0,"k__Bacteria;p__Bacteroidetes;__;__":0.0,"k__Bacteria;p__Bacteroidetes;c__Bacteroidia;o__Bacteroidales":132125.0,"k__Bacteria;p__Cyanobacteria;c__4C0d-2;o__YS2":6500.0,"k__Bacteria;p__Cyanobacteria;c__Chloroplast;o__Streptophyta":0.0,"k__Bacteria;p__Firmicutes;c__Bacilli;o__Gemellales":0.0,"k__Bacteria;p__Firmicutes;c__Bacilli;o__Lactobacillales":475.0,"k__Bacteria;p__Firmicutes;c__Bacilli;o__Turicibacterales":246.0,"k__Bacteria;p__Firmicutes;c__Clostridia;__":0.0,"k__Bacteria;p__Firmicutes;c__Clostridia;o__Clostridiales":118591.0,"k__Bacteria;p__Firmicutes;c__Erysipelotrichi;o__Erysipelotrichales":256.0,"k__Bacteria;p__Fusobacteria;c__Fusobacteriia;o__Fusobacteriales":0.0,"k__Bacteria;p__Lentisphaerae;c__[Lentisphaeria];o__Victivallales":0.0,"k__Bacteria;p__Proteobacteria;c__Alphaproteobacteria;o__RF32":0.0,"k__Bacteria;p__Proteobacteria;c__Betaproteobacteria;o__Burkholderiales":15719.0,"k__Bacteria;p__Proteobacteria;c__Deltaproteobacteria;o__Desulfovibrionales":1301.0,"k__Bacteria;p__Proteobacteria;c__Epsilonproteobacteria;o__Campylobacterales":0.0,"k__Bacteria;p__Proteobacteria;c__Gammaproteobacteria;o__Enterobacteriales":28.0,"k__Bacteria;p__Proteobacteria;c__Gammaproteobacteria;o__Pasteurellales":868.0,"k__Bacteria;p__TM7;c__TM7-3;o__":22.0,"k__Bacteria;p__Tenericutes;c__Mollicutes;o__Anaeroplasmatales":0.0,"k__Bacteria;p__Tenericutes;c__Mollicutes;o__RF39":0.0,"k__Bacteria;p__Tenericutes;c__RF3;o__ML615J-28":0.0,"k__Bacteria;p__Verrucomicrobia;c__Opitutae;o__[Cerasicoccales]":0.0,"k__Bacteria;p__Verrucomicrobia;c__Verrucomicrobiae;o__Verrucomicrobiales":257.0,"BarcodeSequence":"CGTTACTA","LinkerPrimerSequence":"TATGGTAATTGG","Subject":"OS149","Phase":"Baseline","Treatment":"Active","Time":"0","Group":"Baseline Active","Male":"0"},{"index":"OS149E","Unassigned;__;__;__":70203.0,"k__Archaea;p__Euryarchaeota;c__Methanobacteria;o__Methanobacteriales":0.0,"k__Bacteria;__;__;__":244799.0,"k__Bacteria;p__Actinobacteria;c__Actinobacteria;o__Actinomycetales":6.0,"k__Bacteria;p__Actinobacteria;c__Actinobacteria;o__Bifidobacteriales":0.0,"k__Bacteria;p__Actinobacteria;c__Coriobacteriia;o__Coriobacteriales":323.0,"k__Bacteria;p__Bacteroidetes;__;__":0.0,"k__Bacteria;p__Bacteroidetes;c__Bacteroidia;o__Bacteroidales":200882.0,"k__Bacteria;p__Cyanobacteria;c__4C0d-2;o__YS2":0.0,"k__Bacteria;p__Cyanobacteria;c__Chloroplast;o__Streptophyta":0.0,"k__Bacteria;p__Firmicutes;c__Bacilli;o__Gemellales":0.0,"k__Bacteria;p__Firmicutes;c__Bacilli;o__Lactobacillales":220.0,"k__Bacteria;p__Firmicutes;c__Bacilli;o__Turicibacterales":0.0,"k__Bacteria;p__Firmicutes;c__Clostridia;__":0.0,"k__Bacteria;p__Firmicutes;c__Clostridia;o__Clostridiales":113754.0,"k__Bacteria;p__Firmicutes;c__Erysipelotrichi;o__Erysipelotrichales":1154.0,"k__Bacteria;p__Fusobacteria;c__Fusobacteriia;o__Fusobacteriales":14.0,"k__Bacteria;p__Lentisphaerae;c__[Lentisphaeria];o__Victivallales":0.0,"k__Bacteria;p__Proteobacteria;c__Alphaproteobacteria;o__RF32":6843.0,"k__Bacteria;p__Proteobacteria;c__Betaproteobacteria;o__Burkholderiales":20328.0,"k__Bacteria;p__Proteobacteria;c__Deltaproteobacteria;o__Desulfovibrionales":708.0,"k__Bacteria;p__Proteobacteria;c__Epsilonproteobacteria;o__Campylobacterales":0.0,"k__Bacteria;p__Proteobacteria;c__Gammaproteobacteria;o__Enterobacteriales":10.0,"k__Bacteria;p__Proteobacteria;c__Gammaproteobacteria;o__Pasteurellales":305.0,"k__Bacteria;p__TM7;c__TM7-3;o__":13.0,"k__Bacteria;p__Tenericutes;c__Mollicutes;o__Anaeroplasmatales":0.0,"k__Bacteria;p__Tenericutes;c__Mollicutes;o__RF39":185.0,"k__Bacteria;p__Tenericutes;c__RF3;o__ML615J-28":0.0,"k__Bacteria;p__Verrucomicrobia;c__Opitutae;o__[Cerasicoccales]":0.0,"k__Bacteria;p__Verrucomicrobia;c__Verrucomicrobiae;o__Verrucomicrobiales":42.0,"BarcodeSequence":"CTACTATA","LinkerPrimerSequence":"TATGGTAATTGG","Subject":"OS149","Phase":"Post","Treatment":"Active","Time":"1","Group":"Post Active","Male":"0"},{"index":"TW163B","Unassigned;__;__;__":67717.0,"k__Archaea;p__Euryarchaeota;c__Methanobacteria;o__Methanobacteriales":28.0,"k__Bacteria;__;__;__":209090.0,"k__Bacteria;p__Actinobacteria;c__Actinobacteria;o__Actinomycetales":6.0,"k__Bacteria;p__Actinobacteria;c__Actinobacteria;o__Bifidobacteriales":5974.0,"k__Bacteria;p__Actinobacteria;c__Coriobacteriia;o__Coriobacteriales":5376.0,"k__Bacteria;p__Bacteroidetes;__;__":0.0,"k__Bacteria;p__Bacteroidetes;c__Bacteroidia;o__Bacteroidales":124210.0,"k__Bacteria;p__Cyanobacteria;c__4C0d-2;o__YS2":5.0,"k__Bacteria;p__Cyanobacteria;c__Chloroplast;o__Streptophyta":0.0,"k__Bacteria;p__Firmicutes;c__Bacilli;o__Gemellales":10.0,"k__Bacteria;p__Firmicutes;c__Bacilli;o__Lactobacillales":679.0,"k__Bacteria;p__Firmicutes;c__Bacilli;o__Turicibacterales":759.0,"k__Bacteria;p__Firmicutes;c__Clostridia;__":0.0,"k__Bacteria;p__Firmicutes;c__Clostridia;o__Clostridiales":145705.0,"k__Bacteria;p__Firmicutes;c__Erysipelotrichi;o__Erysipelotrichales":116.0,"k__Bacteria;p__Fusobacteria;c__Fusobacteriia;o__Fusobacteriales":0.0,"k__Bacteria;p__Lentisphaerae;c__[Lentisphaeria];o__Victivallales":0.0,"k__Bacteria;p__Proteobacteria;c__Alphaproteobacteria;o__RF32":10.0,"k__Bacteria;p__Proteobacteria;c__Betaproteobacteria;o__Burkholderiales":3595.0,"k__Bacteria;p__Proteobacteria;c__Deltaproteobacteria;o__Desulfovibrionales":335.0,"k__Bacteria;p__Proteobacteria;c__Epsilonproteobacteria;o__Campylobacterales":0.0,"k__Bacteria;p__Proteobacteria;c__Gammaproteobacteria;o__Enterobacteriales":275.0,"k__Bacteria;p__Proteobacteria;c__Gammaproteobacteria;o__Pasteurellales":909.0,"k__Bacteria;p__TM7;c__TM7-3;o__":0.0,"k__Bacteria;p__Tenericutes;c__Mollicutes;o__Anaeroplasmatales":0.0,"k__Bacteria;p__Tenericutes;c__Mollicutes;o__RF39":33.0,"k__Bacteria;p__Tenericutes;c__RF3;o__ML615J-28":927.0,"k__Bacteria;p__Verrucomicrobia;c__Opitutae;o__[Cerasicoccales]":0.0,"k__Bacteria;p__Verrucomicrobia;c__Verrucomicrobiae;o__Verrucomicrobiales":477.0,"BarcodeSequence":"AGAGTCAC","LinkerPrimerSequence":"TATGGTAATTGG","Subject":"TW163","Phase":"Baseline","Treatment":"Placebo","Time":"0","Group":"Baseline Placebo","Male":"1"},{"index":"TW163E","Unassigned;__;__;__":56641.0,"k__Archaea;p__Euryarchaeota;c__Methanobacteria;o__Methanobacteriales":0.0,"k__Bacteria;__;__;__":191918.0,"k__Bacteria;p__Actinobacteria;c__Actinobacteria;o__Actinomycetales":17.0,"k__Bacteria;p__Actinobacteria;c__Actinobacteria;o__Bifidobacteriales":5386.0,"k__Bacteria;p__Actinobacteria;c__Coriobacteriia;o__Coriobacteriales":6487.0,"k__Bacteria;p__Bacteroidetes;__;__":0.0,"k__Bacteria;p__Bacteroidetes;c__Bacteroidia;o__Bacteroidales":119487.0,"k__Bacteria;p__Cyanobacteria;c__4C0d-2;o__YS2":0.0,"k__Bacteria;p__Cyanobacteria;c__Chloroplast;o__Streptophyta":0.0,"k__Bacteria;p__Firmicutes;c__Bacilli;o__Gemellales":10.0,"k__Bacteria;p__Firmicutes;c__Bacilli;o__Lactobacillales":904.0,"k__Bacteria;p__Firmicutes;c__Bacilli;o__Turicibacterales":44.0,"k__Bacteria;p__Firmicutes;c__Clostridia;__":0.0,"k__Bacteria;p__Firmicutes;c__Clostridia;o__Clostridiales":124348.0,"k__Bacteria;p__Firmicutes;c__Erysipelotrichi;o__Erysipelotrichales":1022.0,"k__Bacteria;p__Fusobacteria;c__Fusobacteriia;o__Fusobacteriales":0.0,"k__Bacteria;p__Lentisphaerae;c__[Lentisphaeria];o__Victivallales":0.0,"k__Bacteria;p__Proteobacteria;c__Alphaproteobacteria;o__RF32":0.0,"k__Bacteria;p__Proteobacteria;c__Betaproteobacteria;o__Burkholderiales":6577.0,"k__Bacteria;p__Proteobacteria;c__Deltaproteobacteria;o__Desulfovibrionales":134.0,"k__Bacteria;p__Proteobacteria;c__Epsilonproteobacteria;o__Campylobacterales":0.0,"k__Bacteria;p__Proteobacteria;c__Gammaproteobacteria;o__Enterobacteriales":12.0,"k__Bacteria;p__Proteobacteria;c__Gammaproteobacteria;o__Pasteurellales":1002.0,"k__Bacteria;p__TM7;c__TM7-3;o__":23.0,"k__Bacteria;p__Tenericutes;c__Mollicutes;o__Anaeroplasmatales":0.0,"k__Bacteria;p__Tenericutes;c__Mollicutes;o__RF39":7.0,"k__Bacteria;p__Tenericutes;c__RF3;o__ML615J-28":40.0,"k__Bacteria;p__Verrucomicrobia;c__Opitutae;o__[Cerasicoccales]":0.0,"k__Bacteria;p__Verrucomicrobia;c__Verrucomicrobiae;o__Verrucomicrobiales":4.0,"BarcodeSequence":"CGTTACTA","LinkerPrimerSequence":"TATGGTAATTGG","Subject":"TW163","Phase":"Post","Treatment":"Placebo","Time":"1","Group":"Post Placebo","Male":"1"}]);
