# Supplementary material for: Human gut microbiome changes during a 10 week Randomised Control Trial for micronutrient supplementation in children with attention deficit hyperactivity disorder
Source: Sci Rep. 2019 Jul 12;9:10128. doi: 10.1038/s41598-019-46146-3 (PMC6625977; doi:10.1038/s41598-019-46146-3)
Supplement: Supplementary file 4 [file 41598_2019_46146_MOESM4_ESM.zip › eaad37e7-960f-4552-aee9-e42ff5bad2b2/data/level-3.jsonp]

load_data(3,["Unassigned;__;__", "k__Archaea;p__Euryarchaeota;c__Methanobacteria", "k__Bacteria;__;__", "k__Bacteria;p__Actinobacteria;c__Actinobacteria", "k__Bacteria;p__Actinobacteria;c__Coriobacteriia", "k__Bacteria;p__Bacteroidetes;__", "k__Bacteria;p__Bacteroidetes;c__Bacteroidia", "k__Bacteria;p__Cyanobacteria;c__4C0d-2", "k__Bacteria;p__Cyanobacteria;c__Chloroplast", "k__Bacteria;p__Firmicutes;c__Bacilli", "k__Bacteria;p__Firmicutes;c__Clostridia", "k__Bacteria;p__Firmicutes;c__Erysipelotrichi", "k__Bacteria;p__Fusobacteria;c__Fusobacteriia", "k__Bacteria;p__Lentisphaerae;c__[Lentisphaeria]", "k__Bacteria;p__Proteobacteria;c__Alphaproteobacteria", "k__Bacteria;p__Proteobacteria;c__Betaproteobacteria", "k__Bacteria;p__Proteobacteria;c__Deltaproteobacteria", "k__Bacteria;p__Proteobacteria;c__Epsilonproteobacteria", "k__Bacteria;p__Proteobacteria;c__Gammaproteobacteria", "k__Bacteria;p__TM7;c__TM7-3", "k__Bacteria;p__Tenericutes;c__Mollicutes", "k__Bacteria;p__Tenericutes;c__RF3", "k__Bacteria;p__Verrucomicrobia;c__Opitutae", "k__Bacteria;p__Verrucomicrobia;c__Verrucomicrobiae"],["index", "Unassigned;__;__", "k__Archaea;p__Euryarchaeota;c__Methanobacteria", "k__Bacteria;__;__", "k__Bacteria;p__Actinobacteria;c__Actinobacteria", "k__Bacteria;p__Actinobacteria;c__Coriobacteriia", "k__Bacteria;p__Bacteroidetes;__", "k__Bacteria;p__Bacteroidetes;c__Bacteroidia", "k__Bacteria;p__Cyanobacteria;c__4C0d-2", "k__Bacteria;p__Cyanobacteria;c__Chloroplast", "k__Bacteria;p__Firmicutes;c__Bacilli", "k__Bacteria;p__Firmicutes;c__Clostridia", "k__Bacteria;p__Firmicutes;c__Erysipelotrichi", "k__Bacteria;p__Fusobacteria;c__Fusobacteriia", "k__Bacteria;p__Lentisphaerae;c__[Lentisphaeria]", "k__Bacteria;p__Proteobacteria;c__Alphaproteobacteria", "k__Bacteria;p__Proteobacteria;c__Betaproteobacteria", "k__Bacteria;p__Proteobacteria;c__Deltaproteobacteria", "k__Bacteria;p__Proteobacteria;c__Epsilonproteobacteria", "k__Bacteria;p__Proteobacteria;c__Gammaproteobacteria", "k__Bacteria;p__TM7;c__TM7-3", "k__Bacteria;p__Tenericutes;c__Mollicutes", "k__Bacteria;p__Tenericutes;c__RF3", "k__Bacteria;p__Verrucomicrobia;c__Opitutae", "k__Bacteria;p__Verrucomicrobia;c__Verrucomicrobiae", "BarcodeSequence", "LinkerPrimerSequence", "Subject", "Phase", "Treatment", "Time", "Group", "Male"],[{"index":"BL027B","Unassigned;__;__":63902.0,"k__Archaea;p__Euryarchaeota;c__Methanobacteria":0.0,"k__Bacteria;__;__":148649.0,"k__Bacteria;p__Actinobacteria;c__Actinobacteria":4280.0,"k__Bacteria;p__Actinobacteria;c__Coriobacteriia":2940.0,"k__Bacteria;p__Bacteroidetes;__":0.0,"k__Bacteria;p__Bacteroidetes;c__Bacteroidia":82155.0,"k__Bacteria;p__Cyanobacteria;c__4C0d-2":0.0,"k__Bacteria;p__Cyanobacteria;c__Chloroplast":0.0,"k__Bacteria;p__Firmicutes;c__Bacilli":5475.0,"k__Bacteria;p__Firmicutes;c__Clostridia":121586.0,"k__Bacteria;p__Firmicutes;c__Erysipelotrichi":908.0,"k__Bacteria;p__Fusobacteria;c__Fusobacteriia":0.0,"k__Bacteria;p__Lentisphaerae;c__[Lentisphaeria]":36.0,"k__Bacteria;p__Proteobacteria;c__Alphaproteobacteria":540.0,"k__Bacteria;p__Proteobacteria;c__Betaproteobacteria":3356.0,"k__Bacteria;p__Proteobacteria;c__Deltaproteobacteria":1187.0,"k__Bacteria;p__Proteobacteria;c__Epsilonproteobacteria":0.0,"k__Bacteria;p__Proteobacteria;c__Gammaproteobacteria":171.0,"k__Bacteria;p__TM7;c__TM7-3":0.0,"k__Bacteria;p__Tenericutes;c__Mollicutes":0.0,"k__Bacteria;p__Tenericutes;c__RF3":0.0,"k__Bacteria;p__Verrucomicrobia;c__Opitutae":0.0,"k__Bacteria;p__Verrucomicrobia;c__Verrucomicrobiae":20.0,"BarcodeSequence":"AGAGTCAC","LinkerPrimerSequence":"TATGGTAATTGG","Subject":"BL027","Phase":"Baseline","Treatment":"Placebo","Time":"0","Group":"Baseline Placebo","Male":"0"},{"index":"BL027E","Unassigned;__;__":92690.0,"k__Archaea;p__Euryarchaeota;c__Methanobacteria":0.0,"k__Bacteria;__;__":275942.0,"k__Bacteria;p__Actinobacteria;c__Actinobacteria":3744.0,"k__Bacteria;p__Actinobacteria;c__Coriobacteriia":3650.0,"k__Bacteria;p__Bacteroidetes;__":0.0,"k__Bacteria;p__Bacteroidetes;c__Bacteroidia":185167.0,"k__Bacteria;p__Cyanobacteria;c__4C0d-2":0.0,"k__Bacteria;p__Cyanobacteria;c__Chloroplast":371.0,"k__Bacteria;p__Firmicutes;c__Bacilli":6506.0,"k__Bacteria;p__Firmicutes;c__Clostridia":165040.0,"k__Bacteria;p__Firmicutes;c__Erysipelotrichi":502.0,"k__Bacteria;p__Fusobacteria;c__Fusobacteriia":0.0,"k__Bacteria;p__Lentisphaerae;c__[Lentisphaeria]":39.0,"k__Bacteria;p__Proteobacteria;c__Alphaproteobacteria":5997.0,"k__Bacteria;p__Proteobacteria;c__Betaproteobacteria":9289.0,"k__Bacteria;p__Proteobacteria;c__Deltaproteobacteria":2619.0,"k__Bacteria;p__Proteobacteria;c__Epsilonproteobacteria":0.0,"k__Bacteria;p__Proteobacteria;c__Gammaproteobacteria":1315.0,"k__Bacteria;p__TM7;c__TM7-3":12.0,"k__Bacteria;p__Tenericutes;c__Mollicutes":0.0,"k__Bacteria;p__Tenericutes;c__RF3":0.0,"k__Bacteria;p__Verrucomicrobia;c__Opitutae":0.0,"k__Bacteria;p__Verrucomicrobia;c__Verrucomicrobiae":9.0,"BarcodeSequence":"CGTTACTA","LinkerPrimerSequence":"TATGGTAATTGG","Subject":"BL027","Phase":"Post","Treatment":"Placebo","Time":"1","Group":"Post Placebo","Male":"0"},{"index":"CD015B","Unassigned;__;__":122604.0,"k__Archaea;p__Euryarchaeota;c__Methanobacteria":332.0,"k__Bacteria;__;__":260780.0,"k__Bacteria;p__Actinobacteria;c__Actinobacteria":9700.0,"k__Bacteria;p__Actinobacteria;c__Coriobacteriia":7635.0,"k__Bacteria;p__Bacteroidetes;__":0.0,"k__Bacteria;p__Bacteroidetes;c__Bacteroidia":109726.0,"k__Bacteria;p__Cyanobacteria;c__4C0d-2":1494.0,"k__Bacteria;p__Cyanobacteria;c__Chloroplast":0.0,"k__Bacteria;p__Firmicutes;c__Bacilli":5654.0,"k__Bacteria;p__Firmicutes;c__Clostridia":252600.0,"k__Bacteria;p__Firmicutes;c__Erysipelotrichi":4740.0,"k__Bacteria;p__Fusobacteria;c__Fusobacteriia":0.0,"k__Bacteria;p__Lentisphaerae;c__[Lentisphaeria]":26.0,"k__Bacteria;p__Proteobacteria;c__Alphaproteobacteria":110.0,"k__Bacteria;p__Proteobacteria;c__Betaproteobacteria":3872.0,"k__Bacteria;p__Proteobacteria;c__Deltaproteobacteria":3265.0,"k__Bacteria;p__Proteobacteria;c__Epsilonproteobacteria":0.0,"k__Bacteria;p__Proteobacteria;c__Gammaproteobacteria":140.0,"k__Bacteria;p__TM7;c__TM7-3":6.0,"k__Bacteria;p__Tenericutes;c__Mollicutes":150.0,"k__Bacteria;p__Tenericutes;c__RF3":41.0,"k__Bacteria;p__Verrucomicrobia;c__Opitutae":298.0,"k__Bacteria;p__Verrucomicrobia;c__Verrucomicrobiae":378.0,"BarcodeSequence":"CGTTACTA","LinkerPrimerSequence":"TATGGTAATTGG","Subject":"CD015","Phase":"Baseline","Treatment":"Active","Time":"0","Group":"Baseline Active","Male":"0"},{"index":"CD016E","Unassigned;__;__":67798.0,"k__Archaea;p__Euryarchaeota;c__Methanobacteria":73.0,"k__Bacteria;__;__":204914.0,"k__Bacteria;p__Actinobacteria;c__Actinobacteria":235.0,"k__Bacteria;p__Actinobacteria;c__Coriobacteriia":895.0,"k__Bacteria;p__Bacteroidetes;__":0.0,"k__Bacteria;p__Bacteroidetes;c__Bacteroidia":135023.0,"k__Bacteria;p__Cyanobacteria;c__4C0d-2":1622.0,"k__Bacteria;p__Cyanobacteria;c__Chloroplast":0.0,"k__Bacteria;p__Firmicutes;c__Bacilli":525.0,"k__Bacteria;p__Firmicutes;c__Clostridia":135704.0,"k__Bacteria;p__Firmicutes;c__Erysipelotrichi":1090.0,"k__Bacteria;p__Fusobacteria;c__Fusobacteriia":0.0,"k__Bacteria;p__Lentisphaerae;c__[Lentisphaeria]":95.0,"k__Bacteria;p__Proteobacteria;c__Alphaproteobacteria":3527.0,"k__Bacteria;p__Proteobacteria;c__Betaproteobacteria":6313.0,"k__Bacteria;p__Proteobacteria;c__Deltaproteobacteria":2517.0,"k__Bacteria;p__Proteobacteria;c__Epsilonproteobacteria":0.0,"k__Bacteria;p__Proteobacteria;c__Gammaproteobacteria":66.0,"k__Bacteria;p__TM7;c__TM7-3":17.0,"k__Bacteria;p__Tenericutes;c__Mollicutes":674.0,"k__Bacteria;p__Tenericutes;c__RF3":331.0,"k__Bacteria;p__Verrucomicrobia;c__Opitutae":547.0,"k__Bacteria;p__Verrucomicrobia;c__Verrucomicrobiae":1287.0,"BarcodeSequence":"CTACTATA","LinkerPrimerSequence":"TATGGTAATTGG","Subject":"CD015","Phase":"Post","Treatment":"Active","Time":"1","Group":"Post Active","Male":"0"},{"index":"CR164B","Unassigned;__;__":18060.0,"k__Archaea;p__Euryarchaeota;c__Methanobacteria":0.0,"k__Bacteria;__;__":219223.0,"k__Bacteria;p__Actinobacteria;c__Actinobacteria":5250.0,"k__Bacteria;p__Actinobacteria;c__Coriobacteriia":2293.0,"k__Bacteria;p__Bacteroidetes;__":0.0,"k__Bacteria;p__Bacteroidetes;c__Bacteroidia":139302.0,"k__Bacteria;p__Cyanobacteria;c__4C0d-2":0.0,"k__Bacteria;p__Cyanobacteria;c__Chloroplast":0.0,"k__Bacteria;p__Firmicutes;c__Bacilli":1848.0,"k__Bacteria;p__Firmicutes;c__Clostridia":91416.0,"k__Bacteria;p__Firmicutes;c__Erysipelotrichi":1782.0,"k__Bacteria;p__Fusobacteria;c__Fusobacteriia":0.0,"k__Bacteria;p__Lentisphaerae;c__[Lentisphaeria]":0.0,"k__Bacteria;p__Proteobacteria;c__Alphaproteobacteria":7.0,"k__Bacteria;p__Proteobacteria;c__Betaproteobacteria":15405.0,"k__Bacteria;p__Proteobacteria;c__Deltaproteobacteria":0.0,"k__Bacteria;p__Proteobacteria;c__Epsilonproteobacteria":78.0,"k__Bacteria;p__Proteobacteria;c__Gammaproteobacteria":1955.0,"k__Bacteria;p__TM7;c__TM7-3":0.0,"k__Bacteria;p__Tenericutes;c__Mollicutes":0.0,"k__Bacteria;p__Tenericutes;c__RF3":0.0,"k__Bacteria;p__Verrucomicrobia;c__Opitutae":0.0,"k__Bacteria;p__Verrucomicrobia;c__Verrucomicrobiae":0.0,"BarcodeSequence":"AGAGTCAC","LinkerPrimerSequence":"TATGGTAATTGG","Subject":"CR164","Phase":"Baseline","Treatment":"Active","Time":"0","Group":"Baseline Active","Male":"0"},{"index":"CR164E","Unassigned;__;__":60399.0,"k__Archaea;p__Euryarchaeota;c__Methanobacteria":0.0,"k__Bacteria;__;__":230113.0,"k__Bacteria;p__Actinobacteria;c__Actinobacteria":378.0,"k__Bacteria;p__Actinobacteria;c__Coriobacteriia":2286.0,"k__Bacteria;p__Bacteroidetes;__":0.0,"k__Bacteria;p__Bacteroidetes;c__Bacteroidia":168536.0,"k__Bacteria;p__Cyanobacteria;c__4C0d-2":0.0,"k__Bacteria;p__Cyanobacteria;c__Chloroplast":0.0,"k__Bacteria;p__Firmicutes;c__Bacilli":880.0,"k__Bacteria;p__Firmicutes;c__Clostridia":112195.0,"k__Bacteria;p__Firmicutes;c__Erysipelotrichi":2072.0,"k__Bacteria;p__Fusobacteria;c__Fusobacteriia":25.0,"k__Bacteria;p__Lentisphaerae;c__[Lentisphaeria]":0.0,"k__Bacteria;p__Proteobacteria;c__Alphaproteobacteria":15.0,"k__Bacteria;p__Proteobacteria;c__Betaproteobacteria":17683.0,"k__Bacteria;p__Proteobacteria;c__Deltaproteobacteria":673.0,"k__Bacteria;p__Proteobacteria;c__Epsilonproteobacteria":35.0,"k__Bacteria;p__Proteobacteria;c__Gammaproteobacteria":594.0,"k__Bacteria;p__TM7;c__TM7-3":0.0,"k__Bacteria;p__Tenericutes;c__Mollicutes":4.0,"k__Bacteria;p__Tenericutes;c__RF3":0.0,"k__Bacteria;p__Verrucomicrobia;c__Opitutae":0.0,"k__Bacteria;p__Verrucomicrobia;c__Verrucomicrobiae":1326.0,"BarcodeSequence":"CTACTATA","LinkerPrimerSequence":"TATGGTAATTGG","Subject":"CR164","Phase":"Post","Treatment":"Active","Time":"1","Group":"Post Active","Male":"0"},{"index":"DB021B","Unassigned;__;__":73314.0,"k__Archaea;p__Euryarchaeota;c__Methanobacteria":0.0,"k__Bacteria;__;__":175606.0,"k__Bacteria;p__Actinobacteria;c__Actinobacteria":8100.0,"k__Bacteria;p__Actinobacteria;c__Coriobacteriia":2979.0,"k__Bacteria;p__Bacteroidetes;__":0.0,"k__Bacteria;p__Bacteroidetes;c__Bacteroidia":93717.0,"k__Bacteria;p__Cyanobacteria;c__4C0d-2":216.0,"k__Bacteria;p__Cyanobacteria;c__Chloroplast":0.0,"k__Bacteria;p__Firmicutes;c__Bacilli":679.0,"k__Bacteria;p__Firmicutes;c__Clostridia":145638.0,"k__Bacteria;p__Firmicutes;c__Erysipelotrichi":1209.0,"k__Bacteria;p__Fusobacteria;c__Fusobacteriia":0.0,"k__Bacteria;p__Lentisphaerae;c__[Lentisphaeria]":0.0,"k__Bacteria;p__Proteobacteria;c__Alphaproteobacteria":929.0,"k__Bacteria;p__Proteobacteria;c__Betaproteobacteria":3541.0,"k__Bacteria;p__Proteobacteria;c__Deltaproteobacteria":313.0,"k__Bacteria;p__Proteobacteria;c__Epsilonproteobacteria":39.0,"k__Bacteria;p__Proteobacteria;c__Gammaproteobacteria":2232.0,"k__Bacteria;p__TM7;c__TM7-3":0.0,"k__Bacteria;p__Tenericutes;c__Mollicutes":39.0,"k__Bacteria;p__Tenericutes;c__RF3":0.0,"k__Bacteria;p__Verrucomicrobia;c__Opitutae":0.0,"k__Bacteria;p__Verrucomicrobia;c__Verrucomicrobiae":1437.0,"BarcodeSequence":"CGTTACTA","LinkerPrimerSequence":"TATGGTAATTGG","Subject":"DB021","Phase":"Baseline","Treatment":"Active","Time":"0","Group":"Baseline Active","Male":"0"},{"index":"DB021E","Unassigned;__;__":55698.0,"k__Archaea;p__Euryarchaeota;c__Methanobacteria":0.0,"k__Bacteria;__;__":279860.0,"k__Bacteria;p__Actinobacteria;c__Actinobacteria":684.0,"k__Bacteria;p__Actinobacteria;c__Coriobacteriia":1164.0,"k__Bacteria;p__Bacteroidetes;__":0.0,"k__Bacteria;p__Bacteroidetes;c__Bacteroidia":236005.0,"k__Bacteria;p__Cyanobacteria;c__4C0d-2":379.0,"k__Bacteria;p__Cyanobacteria;c__Chloroplast":0.0,"k__Bacteria;p__Firmicutes;c__Bacilli":678.0,"k__Bacteria;p__Firmicutes;c__Clostridia":100762.0,"k__Bacteria;p__Firmicutes;c__Erysipelotrichi":1095.0,"k__Bacteria;p__Fusobacteria;c__Fusobacteriia":15.0,"k__Bacteria;p__Lentisphaerae;c__[Lentisphaeria]":0.0,"k__Bacteria;p__Proteobacteria;c__Alphaproteobacteria":541.0,"k__Bacteria;p__Proteobacteria;c__Betaproteobacteria":15590.0,"k__Bacteria;p__Proteobacteria;c__Deltaproteobacteria":745.0,"k__Bacteria;p__Proteobacteria;c__Epsilonproteobacteria":5.0,"k__Bacteria;p__Proteobacteria;c__Gammaproteobacteria":834.0,"k__Bacteria;p__TM7;c__TM7-3":89.0,"k__Bacteria;p__Tenericutes;c__Mollicutes":8.0,"k__Bacteria;p__Tenericutes;c__RF3":0.0,"k__Bacteria;p__Verrucomicrobia;c__Opitutae":0.0,"k__Bacteria;p__Verrucomicrobia;c__Verrucomicrobiae":268.0,"BarcodeSequence":"CTACTATA","LinkerPrimerSequence":"TATGGTAATTGG","Subject":"DB021","Phase":"Post","Treatment":"Active","Time":"1","Group":"Post Active","Male":"0"},{"index":"DB023B","Unassigned;__;__":82511.0,"k__Archaea;p__Euryarchaeota;c__Methanobacteria":0.0,"k__Bacteria;__;__":140907.0,"k__Bacteria;p__Actinobacteria;c__Actinobacteria":2007.0,"k__Bacteria;p__Actinobacteria;c__Coriobacteriia":2568.0,"k__Bacteria;p__Bacteroidetes;__":0.0,"k__Bacteria;p__Bacteroidetes;c__Bacteroidia":86119.0,"k__Bacteria;p__Cyanobacteria;c__4C0d-2":0.0,"k__Bacteria;p__Cyanobacteria;c__Chloroplast":0.0,"k__Bacteria;p__Firmicutes;c__Bacilli":4884.0,"k__Bacteria;p__Firmicutes;c__Clostridia":120771.0,"k__Bacteria;p__Firmicutes;c__Erysipelotrichi":502.0,"k__Bacteria;p__Fusobacteria;c__Fusobacteriia":0.0,"k__Bacteria;p__Lentisphaerae;c__[Lentisphaeria]":0.0,"k__Bacteria;p__Proteobacteria;c__Alphaproteobacteria":9096.0,"k__Bacteria;p__Proteobacteria;c__Betaproteobacteria":6172.0,"k__Bacteria;p__Proteobacteria;c__Deltaproteobacteria":696.0,"k__Bacteria;p__Proteobacteria;c__Epsilonproteobacteria":0.0,"k__Bacteria;p__Proteobacteria;c__Gammaproteobacteria":1567.0,"k__Bacteria;p__TM7;c__TM7-3":5.0,"k__Bacteria;p__Tenericutes;c__Mollicutes":33.0,"k__Bacteria;p__Tenericutes;c__RF3":0.0,"k__Bacteria;p__Verrucomicrobia;c__Opitutae":0.0,"k__Bacteria;p__Verrucomicrobia;c__Verrucomicrobiae":1213.0,"BarcodeSequence":"AGAGTCAC","LinkerPrimerSequence":"TATGGTAATTGG","Subject":"DB023","Phase":"Baseline","Treatment":"Active","Time":"0","Group":"Baseline Active","Male":"0"},{"index":"DB023E","Unassigned;__;__":101843.0,"k__Archaea;p__Euryarchaeota;c__Methanobacteria":0.0,"k__Bacteria;__;__":183615.0,"k__Bacteria;p__Actinobacteria;c__Actinobacteria":1226.0,"k__Bacteria;p__Actinobacteria;c__Coriobacteriia":3385.0,"k__Bacteria;p__Bacteroidetes;__":0.0,"k__Bacteria;p__Bacteroidetes;c__Bacteroidia":131352.0,"k__Bacteria;p__Cyanobacteria;c__4C0d-2":0.0,"k__Bacteria;p__Cyanobacteria;c__Chloroplast":0.0,"k__Bacteria;p__Firmicutes;c__Bacilli":7981.0,"k__Bacteria;p__Firmicutes;c__Clostridia":136879.0,"k__Bacteria;p__Firmicutes;c__Erysipelotrichi":947.0,"k__Bacteria;p__Fusobacteria;c__Fusobacteriia":10.0,"k__Bacteria;p__Lentisphaerae;c__[Lentisphaeria]":0.0,"k__Bacteria;p__Proteobacteria;c__Alphaproteobacteria":3129.0,"k__Bacteria;p__Proteobacteria;c__Betaproteobacteria":18076.0,"k__Bacteria;p__Proteobacteria;c__Deltaproteobacteria":432.0,"k__Bacteria;p__Proteobacteria;c__Epsilonproteobacteria":0.0,"k__Bacteria;p__Proteobacteria;c__Gammaproteobacteria":2498.0,"k__Bacteria;p__TM7;c__TM7-3":0.0,"k__Bacteria;p__Tenericutes;c__Mollicutes":2.0,"k__Bacteria;p__Tenericutes;c__RF3":0.0,"k__Bacteria;p__Verrucomicrobia;c__Opitutae":0.0,"k__Bacteria;p__Verrucomicrobia;c__Verrucomicrobiae":165.0,"BarcodeSequence":"CTACTATA","LinkerPrimerSequence":"TATGGTAATTGG","Subject":"DB023","Phase":"Post","Treatment":"Active","Time":"1","Group":"Post Active","Male":"0"},{"index":"DG026B","Unassigned;__;__":88329.0,"k__Archaea;p__Euryarchaeota;c__Methanobacteria":15.0,"k__Bacteria;__;__":173818.0,"k__Bacteria;p__Actinobacteria;c__Actinobacteria":16159.0,"k__Bacteria;p__Actinobacteria;c__Coriobacteriia":11956.0,"k__Bacteria;p__Bacteroidetes;__":0.0,"k__Bacteria;p__Bacteroidetes;c__Bacteroidia":137942.0,"k__Bacteria;p__Cyanobacteria;c__4C0d-2":0.0,"k__Bacteria;p__Cyanobacteria;c__Chloroplast":0.0,"k__Bacteria;p__Firmicutes;c__Bacilli":1175.0,"k__Bacteria;p__Firmicutes;c__Clostridia":129538.0,"k__Bacteria;p__Firmicutes;c__Erysipelotrichi":863.0,"k__Bacteria;p__Fusobacteria;c__Fusobacteriia":0.0,"k__Bacteria;p__Lentisphaerae;c__[Lentisphaeria]":0.0,"k__Bacteria;p__Proteobacteria;c__Alphaproteobacteria":1422.0,"k__Bacteria;p__Proteobacteria;c__Betaproteobacteria":5216.0,"k__Bacteria;p__Proteobacteria;c__Deltaproteobacteria":206.0,"k__Bacteria;p__Proteobacteria;c__Epsilonproteobacteria":58.0,"k__Bacteria;p__Proteobacteria;c__Gammaproteobacteria":541.0,"k__Bacteria;p__TM7;c__TM7-3":3.0,"k__Bacteria;p__Tenericutes;c__Mollicutes":8.0,"k__Bacteria;p__Tenericutes;c__RF3":22.0,"k__Bacteria;p__Verrucomicrobia;c__Opitutae":0.0,"k__Bacteria;p__Verrucomicrobia;c__Verrucomicrobiae":97.0,"BarcodeSequence":"AGAGTCAC","LinkerPrimerSequence":"TATGGTAATTGG","Subject":"DG026","Phase":"Baseline","Treatment":"Active","Time":"0","Group":"Baseline Active","Male":"0"},{"index":"DG026E","Unassigned;__;__":67048.0,"k__Archaea;p__Euryarchaeota;c__Methanobacteria":11.0,"k__Bacteria;__;__":158626.0,"k__Bacteria;p__Actinobacteria;c__Actinobacteria":1441.0,"k__Bacteria;p__Actinobacteria;c__Coriobacteriia":2063.0,"k__Bacteria;p__Bacteroidetes;__":0.0,"k__Bacteria;p__Bacteroidetes;c__Bacteroidia":114581.0,"k__Bacteria;p__Cyanobacteria;c__4C0d-2":0.0,"k__Bacteria;p__Cyanobacteria;c__Chloroplast":0.0,"k__Bacteria;p__Firmicutes;c__Bacilli":145.0,"k__Bacteria;p__Firmicutes;c__Clostridia":97295.0,"k__Bacteria;p__Firmicutes;c__Erysipelotrichi":351.0,"k__Bacteria;p__Fusobacteria;c__Fusobacteriia":0.0,"k__Bacteria;p__Lentisphaerae;c__[Lentisphaeria]":0.0,"k__Bacteria;p__Proteobacteria;c__Alphaproteobacteria":29621.0,"k__Bacteria;p__Proteobacteria;c__Betaproteobacteria":5743.0,"k__Bacteria;p__Proteobacteria;c__Deltaproteobacteria":693.0,"k__Bacteria;p__Proteobacteria;c__Epsilonproteobacteria":23.0,"k__Bacteria;p__Proteobacteria;c__Gammaproteobacteria":1267.0,"k__Bacteria;p__TM7;c__TM7-3":0.0,"k__Bacteria;p__Tenericutes;c__Mollicutes":124.0,"k__Bacteria;p__Tenericutes;c__RF3":1207.0,"k__Bacteria;p__Verrucomicrobia;c__Opitutae":0.0,"k__Bacteria;p__Verrucomicrobia;c__Verrucomicrobiae":2.0,"BarcodeSequence":"CTACTATA","LinkerPrimerSequence":"TATGGTAATTGG","Subject":"DG026","Phase":"Post","Treatment":"Active","Time":"1","Group":"Post Active","Male":"0"},{"index":"GC161B","Unassigned;__;__":57470.0,"k__Archaea;p__Euryarchaeota;c__Methanobacteria":0.0,"k__Bacteria;__;__":126386.0,"k__Bacteria;p__Actinobacteria;c__Actinobacteria":4302.0,"k__Bacteria;p__Actinobacteria;c__Coriobacteriia":1932.0,"k__Bacteria;p__Bacteroidetes;__":0.0,"k__Bacteria;p__Bacteroidetes;c__Bacteroidia":75571.0,"k__Bacteria;p__Cyanobacteria;c__4C0d-2":3487.0,"k__Bacteria;p__Cyanobacteria;c__Chloroplast":0.0,"k__Bacteria;p__Firmicutes;c__Bacilli":538.0,"k__Bacteria;p__Firmicutes;c__Clostridia":99924.0,"k__Bacteria;p__Firmicutes;c__Erysipelotrichi":1371.0,"k__Bacteria;p__Fusobacteria;c__Fusobacteriia":0.0,"k__Bacteria;p__Lentisphaerae;c__[Lentisphaeria]":25.0,"k__Bacteria;p__Proteobacteria;c__Alphaproteobacteria":11.0,"k__Bacteria;p__Proteobacteria;c__Betaproteobacteria":3614.0,"k__Bacteria;p__Proteobacteria;c__Deltaproteobacteria":977.0,"k__Bacteria;p__Proteobacteria;c__Epsilonproteobacteria":0.0,"k__Bacteria;p__Proteobacteria;c__Gammaproteobacteria":119.0,"k__Bacteria;p__TM7;c__TM7-3":0.0,"k__Bacteria;p__Tenericutes;c__Mollicutes":26.0,"k__Bacteria;p__Tenericutes;c__RF3":770.0,"k__Bacteria;p__Verrucomicrobia;c__Opitutae":0.0,"k__Bacteria;p__Verrucomicrobia;c__Verrucomicrobiae":4.0,"BarcodeSequence":"AGAGTCAC","LinkerPrimerSequence":"TATGGTAATTGG","Subject":"GC161","Phase":"Baseline","Treatment":"Active","Time":"0","Group":"Baseline Active","Male":"0"},{"index":"GC161E","Unassigned;__;__":111194.0,"k__Archaea;p__Euryarchaeota;c__Methanobacteria":0.0,"k__Bacteria;__;__":233310.0,"k__Bacteria;p__Actinobacteria;c__Actinobacteria":3780.0,"k__Bacteria;p__Actinobacteria;c__Coriobacteriia":1759.0,"k__Bacteria;p__Bacteroidetes;__":0.0,"k__Bacteria;p__Bacteroidetes;c__Bacteroidia":193934.0,"k__Bacteria;p__Cyanobacteria;c__4C0d-2":944.0,"k__Bacteria;p__Cyanobacteria;c__Chloroplast":0.0,"k__Bacteria;p__Firmicutes;c__Bacilli":598.0,"k__Bacteria;p__Firmicutes;c__Clostridia":155628.0,"k__Bacteria;p__Firmicutes;c__Erysipelotrichi":890.0,"k__Bacteria;p__Fusobacteria;c__Fusobacteriia":0.0,"k__Bacteria;p__Lentisphaerae;c__[Lentisphaeria]":43.0,"k__Bacteria;p__Proteobacteria;c__Alphaproteobacteria":0.0,"k__Bacteria;p__Proteobacteria;c__Betaproteobacteria":5435.0,"k__Bacteria;p__Proteobacteria;c__Deltaproteobacteria":2369.0,"k__Bacteria;p__Proteobacteria;c__Epsilonproteobacteria":36.0,"k__Bacteria;p__Proteobacteria;c__Gammaproteobacteria":657.0,"k__Bacteria;p__TM7;c__TM7-3":2.0,"k__Bacteria;p__Tenericutes;c__Mollicutes":26.0,"k__Bacteria;p__Tenericutes;c__RF3":906.0,"k__Bacteria;p__Verrucomicrobia;c__Opitutae":0.0,"k__Bacteria;p__Verrucomicrobia;c__Verrucomicrobiae":12.0,"BarcodeSequence":"CGTTACTA","LinkerPrimerSequence":"TATGGTAATTGG","Subject":"GC161","Phase":"Post","Treatment":"Active","Time":"1","Group":"Post Active","Male":"0"},{"index":"GH017B","Unassigned;__;__":69392.0,"k__Archaea;p__Euryarchaeota;c__Methanobacteria":0.0,"k__Bacteria;__;__":144317.0,"k__Bacteria;p__Actinobacteria;c__Actinobacteria":6519.0,"k__Bacteria;p__Actinobacteria;c__Coriobacteriia":3543.0,"k__Bacteria;p__Bacteroidetes;__":0.0,"k__Bacteria;p__Bacteroidetes;c__Bacteroidia":89500.0,"k__Bacteria;p__Cyanobacteria;c__4C0d-2":0.0,"k__Bacteria;p__Cyanobacteria;c__Chloroplast":0.0,"k__Bacteria;p__Firmicutes;c__Bacilli":4189.0,"k__Bacteria;p__Firmicutes;c__Clostridia":115574.0,"k__Bacteria;p__Firmicutes;c__Erysipelotrichi":1026.0,"k__Bacteria;p__Fusobacteria;c__Fusobacteriia":4.0,"k__Bacteria;p__Lentisphaerae;c__[Lentisphaeria]":0.0,"k__Bacteria;p__Proteobacteria;c__Alphaproteobacteria":692.0,"k__Bacteria;p__Proteobacteria;c__Betaproteobacteria":2632.0,"k__Bacteria;p__Proteobacteria;c__Deltaproteobacteria":277.0,"k__Bacteria;p__Proteobacteria;c__Epsilonproteobacteria":16.0,"k__Bacteria;p__Proteobacteria;c__Gammaproteobacteria":1453.0,"k__Bacteria;p__TM7;c__TM7-3":8.0,"k__Bacteria;p__Tenericutes;c__Mollicutes":339.0,"k__Bacteria;p__Tenericutes;c__RF3":0.0,"k__Bacteria;p__Verrucomicrobia;c__Opitutae":112.0,"k__Bacteria;p__Verrucomicrobia;c__Verrucomicrobiae":49.0,"BarcodeSequence":"AGAGTCAC","LinkerPrimerSequence":"TATGGTAATTGG","Subject":"GH017","Phase":"Baseline","Treatment":"Placebo","Time":"0","Group":"Baseline Placebo","Male":"1"},{"index":"GH017E","Unassigned;__;__":64044.0,"k__Archaea;p__Euryarchaeota;c__Methanobacteria":0.0,"k__Bacteria;__;__":252728.0,"k__Bacteria;p__Actinobacteria;c__Actinobacteria":4337.0,"k__Bacteria;p__Actinobacteria;c__Coriobacteriia":1895.0,"k__Bacteria;p__Bacteroidetes;__":0.0,"k__Bacteria;p__Bacteroidetes;c__Bacteroidia":188855.0,"k__Bacteria;p__Cyanobacteria;c__4C0d-2":0.0,"k__Bacteria;p__Cyanobacteria;c__Chloroplast":0.0,"k__Bacteria;p__Firmicutes;c__Bacilli":788.0,"k__Bacteria;p__Firmicutes;c__Clostridia":122032.0,"k__Bacteria;p__Firmicutes;c__Erysipelotrichi":1354.0,"k__Bacteria;p__Fusobacteria;c__Fusobacteriia":64.0,"k__Bacteria;p__Lentisphaerae;c__[Lentisphaeria]":0.0,"k__Bacteria;p__Proteobacteria;c__Alphaproteobacteria":508.0,"k__Bacteria;p__Proteobacteria;c__Betaproteobacteria":12022.0,"k__Bacteria;p__Proteobacteria;c__Deltaproteobacteria":422.0,"k__Bacteria;p__Proteobacteria;c__Epsilonproteobacteria":0.0,"k__Bacteria;p__Proteobacteria;c__Gammaproteobacteria":8794.0,"k__Bacteria;p__TM7;c__TM7-3":22.0,"k__Bacteria;p__Tenericutes;c__Mollicutes":0.0,"k__Bacteria;p__Tenericutes;c__RF3":0.0,"k__Bacteria;p__Verrucomicrobia;c__Opitutae":13.0,"k__Bacteria;p__Verrucomicrobia;c__Verrucomicrobiae":70.0,"BarcodeSequence":"CGTTACTA","LinkerPrimerSequence":"TATGGTAATTGG","Subject":"GH017","Phase":"Post","Treatment":"Placebo","Time":"1","Group":"Post Placebo","Male":"1"},{"index":"HK015B","Unassigned;__;__":21324.0,"k__Archaea;p__Euryarchaeota;c__Methanobacteria":138.0,"k__Bacteria;__;__":123149.0,"k__Bacteria;p__Actinobacteria;c__Actinobacteria":3541.0,"k__Bacteria;p__Actinobacteria;c__Coriobacteriia":2399.0,"k__Bacteria;p__Bacteroidetes;__":0.0,"k__Bacteria;p__Bacteroidetes;c__Bacteroidia":61249.0,"k__Bacteria;p__Cyanobacteria;c__4C0d-2":0.0,"k__Bacteria;p__Cyanobacteria;c__Chloroplast":0.0,"k__Bacteria;p__Firmicutes;c__Bacilli":3873.0,"k__Bacteria;p__Firmicutes;c__Clostridia":65309.0,"k__Bacteria;p__Firmicutes;c__Erysipelotrichi":435.0,"k__Bacteria;p__Fusobacteria;c__Fusobacteriia":0.0,"k__Bacteria;p__Lentisphaerae;c__[Lentisphaeria]":5.0,"k__Bacteria;p__Proteobacteria;c__Alphaproteobacteria":0.0,"k__Bacteria;p__Proteobacteria;c__Betaproteobacteria":1270.0,"k__Bacteria;p__Proteobacteria;c__Deltaproteobacteria":1391.0,"k__Bacteria;p__Proteobacteria;c__Epsilonproteobacteria":0.0,"k__Bacteria;p__Proteobacteria;c__Gammaproteobacteria":78.0,"k__Bacteria;p__TM7;c__TM7-3":7.0,"k__Bacteria;p__Tenericutes;c__Mollicutes":39.0,"k__Bacteria;p__Tenericutes;c__RF3":227.0,"k__Bacteria;p__Verrucomicrobia;c__Opitutae":0.0,"k__Bacteria;p__Verrucomicrobia;c__Verrucomicrobiae":0.0,"BarcodeSequence":"CGTTACTA","LinkerPrimerSequence":"TATGGTAATTGG","Subject":"HK015","Phase":"Baseline","Treatment":"Active","Time":"0","Group":"Baseline Active","Male":"1"},{"index":"HK015E","Unassigned;__;__":48463.0,"k__Archaea;p__Euryarchaeota;c__Methanobacteria":11.0,"k__Bacteria;__;__":241603.0,"k__Bacteria;p__Actinobacteria;c__Actinobacteria":2230.0,"k__Bacteria;p__Actinobacteria;c__Coriobacteriia":2342.0,"k__Bacteria;p__Bacteroidetes;__":0.0,"k__Bacteria;p__Bacteroidetes;c__Bacteroidia":162971.0,"k__Bacteria;p__Cyanobacteria;c__4C0d-2":3.0,"k__Bacteria;p__Cyanobacteria;c__Chloroplast":0.0,"k__Bacteria;p__Firmicutes;c__Bacilli":1707.0,"k__Bacteria;p__Firmicutes;c__Clostridia":100490.0,"k__Bacteria;p__Firmicutes;c__Erysipelotrichi":589.0,"k__Bacteria;p__Fusobacteria;c__Fusobacteriia":0.0,"k__Bacteria;p__Lentisphaerae;c__[Lentisphaeria]":11.0,"k__Bacteria;p__Proteobacteria;c__Alphaproteobacteria":15.0,"k__Bacteria;p__Proteobacteria;c__Betaproteobacteria":9612.0,"k__Bacteria;p__Proteobacteria;c__Deltaproteobacteria":1571.0,"k__Bacteria;p__Proteobacteria;c__Epsilonproteobacteria":0.0,"k__Bacteria;p__Proteobacteria;c__Gammaproteobacteria":83.0,"k__Bacteria;p__TM7;c__TM7-3":5.0,"k__Bacteria;p__Tenericutes;c__Mollicutes":90.0,"k__Bacteria;p__Tenericutes;c__RF3":719.0,"k__Bacteria;p__Verrucomicrobia;c__Opitutae":0.0,"k__Bacteria;p__Verrucomicrobia;c__Verrucomicrobiae":0.0,"BarcodeSequence":"CTACTATA","LinkerPrimerSequence":"TATGGTAATTGG","Subject":"HK015","Phase":"Post","Treatment":"Active","Time":"1","Group":"Post Active","Male":"1"},{"index":"HM025B","Unassigned;__;__":73501.0,"k__Archaea;p__Euryarchaeota;c__Methanobacteria":0.0,"k__Bacteria;__;__":127641.0,"k__Bacteria;p__Actinobacteria;c__Actinobacteria":1067.0,"k__Bacteria;p__Actinobacteria;c__Coriobacteriia":6771.0,"k__Bacteria;p__Bacteroidetes;__":0.0,"k__Bacteria;p__Bacteroidetes;c__Bacteroidia":63970.0,"k__Bacteria;p__Cyanobacteria;c__4C0d-2":3560.0,"k__Bacteria;p__Cyanobacteria;c__Chloroplast":63.0,"k__Bacteria;p__Firmicutes;c__Bacilli":5582.0,"k__Bacteria;p__Firmicutes;c__Clostridia":125635.0,"k__Bacteria;p__Firmicutes;c__Erysipelotrichi":1236.0,"k__Bacteria;p__Fusobacteria;c__Fusobacteriia":0.0,"k__Bacteria;p__Lentisphaerae;c__[Lentisphaeria]":0.0,"k__Bacteria;p__Proteobacteria;c__Alphaproteobacteria":1449.0,"k__Bacteria;p__Proteobacteria;c__Betaproteobacteria":4271.0,"k__Bacteria;p__Proteobacteria;c__Deltaproteobacteria":589.0,"k__Bacteria;p__Proteobacteria;c__Epsilonproteobacteria":12.0,"k__Bacteria;p__Proteobacteria;c__Gammaproteobacteria":577.0,"k__Bacteria;p__TM7;c__TM7-3":5.0,"k__Bacteria;p__Tenericutes;c__Mollicutes":3.0,"k__Bacteria;p__Tenericutes;c__RF3":0.0,"k__Bacteria;p__Verrucomicrobia;c__Opitutae":0.0,"k__Bacteria;p__Verrucomicrobia;c__Verrucomicrobiae":418.0,"BarcodeSequence":"AGAGTCAC","LinkerPrimerSequence":"TATGGTAATTGG","Subject":"HM025","Phase":"Baseline","Treatment":"Placebo","Time":"0","Group":"Baseline Placebo","Male":"0"},{"index":"HM025E","Unassigned;__;__":137752.0,"k__Archaea;p__Euryarchaeota;c__Methanobacteria":0.0,"k__Bacteria;__;__":190958.0,"k__Bacteria;p__Actinobacteria;c__Actinobacteria":2003.0,"k__Bacteria;p__Actinobacteria;c__Coriobacteriia":7751.0,"k__Bacteria;p__Bacteroidetes;__":0.0,"k__Bacteria;p__Bacteroidetes;c__Bacteroidia":112396.0,"k__Bacteria;p__Cyanobacteria;c__4C0d-2":286.0,"k__Bacteria;p__Cyanobacteria;c__Chloroplast":315.0,"k__Bacteria;p__Firmicutes;c__Bacilli":203.0,"k__Bacteria;p__Firmicutes;c__Clostridia":191360.0,"k__Bacteria;p__Firmicutes;c__Erysipelotrichi":1112.0,"k__Bacteria;p__Fusobacteria;c__Fusobacteriia":0.0,"k__Bacteria;p__Lentisphaerae;c__[Lentisphaeria]":0.0,"k__Bacteria;p__Proteobacteria;c__Alphaproteobacteria":4781.0,"k__Bacteria;p__Proteobacteria;c__Betaproteobacteria":5064.0,"k__Bacteria;p__Proteobacteria;c__Deltaproteobacteria":672.0,"k__Bacteria;p__Proteobacteria;c__Epsilonproteobacteria":47.0,"k__Bacteria;p__Proteobacteria;c__Gammaproteobacteria":3773.0,"k__Bacteria;p__TM7;c__TM7-3":3.0,"k__Bacteria;p__Tenericutes;c__Mollicutes":326.0,"k__Bacteria;p__Tenericutes;c__RF3":0.0,"k__Bacteria;p__Verrucomicrobia;c__Opitutae":0.0,"k__Bacteria;p__Verrucomicrobia;c__Verrucomicrobiae":860.0,"BarcodeSequence":"CGTTACTA","LinkerPrimerSequence":"TATGGTAATTGG","Subject":"HM025","Phase":"Post","Treatment":"Placebo","Time":"1","Group":"Post Placebo","Male":"0"},{"index":"IP022B","Unassigned;__;__":29627.0,"k__Archaea;p__Euryarchaeota;c__Methanobacteria":29.0,"k__Bacteria;__;__":211358.0,"k__Bacteria;p__Actinobacteria;c__Actinobacteria":2406.0,"k__Bacteria;p__Actinobacteria;c__Coriobacteriia":13824.0,"k__Bacteria;p__Bacteroidetes;__":0.0,"k__Bacteria;p__Bacteroidetes;c__Bacteroidia":143372.0,"k__Bacteria;p__Cyanobacteria;c__4C0d-2":4.0,"k__Bacteria;p__Cyanobacteria;c__Chloroplast":0.0,"k__Bacteria;p__Firmicutes;c__Bacilli":159.0,"k__Bacteria;p__Firmicutes;c__Clostridia":82554.0,"k__Bacteria;p__Firmicutes;c__Erysipelotrichi":2351.0,"k__Bacteria;p__Fusobacteria;c__Fusobacteriia":0.0,"k__Bacteria;p__Lentisphaerae;c__[Lentisphaeria]":0.0,"k__Bacteria;p__Proteobacteria;c__Alphaproteobacteria":10.0,"k__Bacteria;p__Proteobacteria;c__Betaproteobacteria":13541.0,"k__Bacteria;p__Proteobacteria;c__Deltaproteobacteria":481.0,"k__Bacteria;p__Proteobacteria;c__Epsilonproteobacteria":0.0,"k__Bacteria;p__Proteobacteria;c__Gammaproteobacteria":2320.0,"k__Bacteria;p__TM7;c__TM7-3":0.0,"k__Bacteria;p__Tenericutes;c__Mollicutes":0.0,"k__Bacteria;p__Tenericutes;c__RF3":0.0,"k__Bacteria;p__Verrucomicrobia;c__Opitutae":0.0,"k__Bacteria;p__Verrucomicrobia;c__Verrucomicrobiae":0.0,"BarcodeSequence":"AGAGTCAC","LinkerPrimerSequence":"TATGGTAATTGG","Subject":"IP022","Phase":"Baseline","Treatment":"Placebo","Time":"0","Group":"Baseline Placebo","Male":"0"},{"index":"IP022E","Unassigned;__;__":32033.0,"k__Archaea;p__Euryarchaeota;c__Methanobacteria":18.0,"k__Bacteria;__;__":170691.0,"k__Bacteria;p__Actinobacteria;c__Actinobacteria":1862.0,"k__Bacteria;p__Actinobacteria;c__Coriobacteriia":5687.0,"k__Bacteria;p__Bacteroidetes;__":0.0,"k__Bacteria;p__Bacteroidetes;c__Bacteroidia":146836.0,"k__Bacteria;p__Cyanobacteria;c__4C0d-2":0.0,"k__Bacteria;p__Cyanobacteria;c__Chloroplast":0.0,"k__Bacteria;p__Firmicutes;c__Bacilli":121.0,"k__Bacteria;p__Firmicutes;c__Clostridia":61889.0,"k__Bacteria;p__Firmicutes;c__Erysipelotrichi":742.0,"k__Bacteria;p__Fusobacteria;c__Fusobacteriia":0.0,"k__Bacteria;p__Lentisphaerae;c__[Lentisphaeria]":0.0,"k__Bacteria;p__Proteobacteria;c__Alphaproteobacteria":7.0,"k__Bacteria;p__Proteobacteria;c__Betaproteobacteria":4021.0,"k__Bacteria;p__Proteobacteria;c__Deltaproteobacteria":107.0,"k__Bacteria;p__Proteobacteria;c__Epsilonproteobacteria":0.0,"k__Bacteria;p__Proteobacteria;c__Gammaproteobacteria":490.0,"k__Bacteria;p__TM7;c__TM7-3":0.0,"k__Bacteria;p__Tenericutes;c__Mollicutes":0.0,"k__Bacteria;p__Tenericutes;c__RF3":0.0,"k__Bacteria;p__Verrucomicrobia;c__Opitutae":0.0,"k__Bacteria;p__Verrucomicrobia;c__Verrucomicrobiae":30.0,"BarcodeSequence":"CGTTACTA","LinkerPrimerSequence":"TATGGTAATTGG","Subject":"IP022","Phase":"Post","Treatment":"Placebo","Time":"1","Group":"Post Placebo","Male":"0"},{"index":"KR024B","Unassigned;__;__":94927.0,"k__Archaea;p__Euryarchaeota;c__Methanobacteria":0.0,"k__Bacteria;__;__":179696.0,"k__Bacteria;p__Actinobacteria;c__Actinobacteria":619.0,"k__Bacteria;p__Actinobacteria;c__Coriobacteriia":4405.0,"k__Bacteria;p__Bacteroidetes;__":0.0,"k__Bacteria;p__Bacteroidetes;c__Bacteroidia":118588.0,"k__Bacteria;p__Cyanobacteria;c__4C0d-2":7.0,"k__Bacteria;p__Cyanobacteria;c__Chloroplast":0.0,"k__Bacteria;p__Firmicutes;c__Bacilli":328.0,"k__Bacteria;p__Firmicutes;c__Clostridia":149175.0,"k__Bacteria;p__Firmicutes;c__Erysipelotrichi":1467.0,"k__Bacteria;p__Fusobacteria;c__Fusobacteriia":0.0,"k__Bacteria;p__Lentisphaerae;c__[Lentisphaeria]":0.0,"k__Bacteria;p__Proteobacteria;c__Alphaproteobacteria":2428.0,"k__Bacteria;p__Proteobacteria;c__Betaproteobacteria":12350.0,"k__Bacteria;p__Proteobacteria;c__Deltaproteobacteria":965.0,"k__Bacteria;p__Proteobacteria;c__Epsilonproteobacteria":0.0,"k__Bacteria;p__Proteobacteria;c__Gammaproteobacteria":777.0,"k__Bacteria;p__TM7;c__TM7-3":0.0,"k__Bacteria;p__Tenericutes;c__Mollicutes":42.0,"k__Bacteria;p__Tenericutes;c__RF3":0.0,"k__Bacteria;p__Verrucomicrobia;c__Opitutae":0.0,"k__Bacteria;p__Verrucomicrobia;c__Verrucomicrobiae":364.0,"BarcodeSequence":"AGAGTCAC","LinkerPrimerSequence":"TATGGTAATTGG","Subject":"KR024","Phase":"Baseline","Treatment":"Placebo","Time":"0","Group":"Baseline Placebo","Male":"0"},{"index":"KR024E","Unassigned;__;__":71547.0,"k__Archaea;p__Euryarchaeota;c__Methanobacteria":0.0,"k__Bacteria;__;__":304610.0,"k__Bacteria;p__Actinobacteria;c__Actinobacteria":8470.0,"k__Bacteria;p__Actinobacteria;c__Coriobacteriia":88.0,"k__Bacteria;p__Bacteroidetes;__":0.0,"k__Bacteria;p__Bacteroidetes;c__Bacteroidia":223377.0,"k__Bacteria;p__Cyanobacteria;c__4C0d-2":4354.0,"k__Bacteria;p__Cyanobacteria;c__Chloroplast":0.0,"k__Bacteria;p__Firmicutes;c__Bacilli":709.0,"k__Bacteria;p__Firmicutes;c__Clostridia":138033.0,"k__Bacteria;p__Firmicutes;c__Erysipelotrichi":526.0,"k__Bacteria;p__Fusobacteria;c__Fusobacteriia":0.0,"k__Bacteria;p__Lentisphaerae;c__[Lentisphaeria]":0.0,"k__Bacteria;p__Proteobacteria;c__Alphaproteobacteria":19.0,"k__Bacteria;p__Proteobacteria;c__Betaproteobacteria":29122.0,"k__Bacteria;p__Proteobacteria;c__Deltaproteobacteria":900.0,"k__Bacteria;p__Proteobacteria;c__Epsilonproteobacteria":0.0,"k__Bacteria;p__Proteobacteria;c__Gammaproteobacteria":5609.0,"k__Bacteria;p__TM7;c__TM7-3":18.0,"k__Bacteria;p__Tenericutes;c__Mollicutes":0.0,"k__Bacteria;p__Tenericutes;c__RF3":0.0,"k__Bacteria;p__Verrucomicrobia;c__Opitutae":0.0,"k__Bacteria;p__Verrucomicrobia;c__Verrucomicrobiae":0.0,"BarcodeSequence":"CTACTATA","LinkerPrimerSequence":"TATGGTAATTGG","Subject":"KR024","Phase":"Post","Treatment":"Placebo","Time":"1","Group":"Post Placebo","Male":"0"},{"index":"LJ020B","Unassigned;__;__":48732.0,"k__Archaea;p__Euryarchaeota;c__Methanobacteria":0.0,"k__Bacteria;__;__":235391.0,"k__Bacteria;p__Actinobacteria;c__Actinobacteria":903.0,"k__Bacteria;p__Actinobacteria;c__Coriobacteriia":3821.0,"k__Bacteria;p__Bacteroidetes;__":83.0,"k__Bacteria;p__Bacteroidetes;c__Bacteroidia":170452.0,"k__Bacteria;p__Cyanobacteria;c__4C0d-2":0.0,"k__Bacteria;p__Cyanobacteria;c__Chloroplast":0.0,"k__Bacteria;p__Firmicutes;c__Bacilli":3155.0,"k__Bacteria;p__Firmicutes;c__Clostridia":118019.0,"k__Bacteria;p__Firmicutes;c__Erysipelotrichi":754.0,"k__Bacteria;p__Fusobacteria;c__Fusobacteriia":0.0,"k__Bacteria;p__Lentisphaerae;c__[Lentisphaeria]":0.0,"k__Bacteria;p__Proteobacteria;c__Alphaproteobacteria":5228.0,"k__Bacteria;p__Proteobacteria;c__Betaproteobacteria":3912.0,"k__Bacteria;p__Proteobacteria;c__Deltaproteobacteria":641.0,"k__Bacteria;p__Proteobacteria;c__Epsilonproteobacteria":0.0,"k__Bacteria;p__Proteobacteria;c__Gammaproteobacteria":1923.0,"k__Bacteria;p__TM7;c__TM7-3":13.0,"k__Bacteria;p__Tenericutes;c__Mollicutes":5.0,"k__Bacteria;p__Tenericutes;c__RF3":0.0,"k__Bacteria;p__Verrucomicrobia;c__Opitutae":0.0,"k__Bacteria;p__Verrucomicrobia;c__Verrucomicrobiae":9.0,"BarcodeSequence":"CGTTACTA","LinkerPrimerSequence":"TATGGTAATTGG","Subject":"LJ020","Phase":"Baseline","Treatment":"Active","Time":"0","Group":"Baseline Active","Male":"0"},{"index":"LJ020E","Unassigned;__;__":74923.0,"k__Archaea;p__Euryarchaeota;c__Methanobacteria":0.0,"k__Bacteria;__;__":229928.0,"k__Bacteria;p__Actinobacteria;c__Actinobacteria":247.0,"k__Bacteria;p__Actinobacteria;c__Coriobacteriia":1807.0,"k__Bacteria;p__Bacteroidetes;__":389.0,"k__Bacteria;p__Bacteroidetes;c__Bacteroidia":173294.0,"k__Bacteria;p__Cyanobacteria;c__4C0d-2":0.0,"k__Bacteria;p__Cyanobacteria;c__Chloroplast":0.0,"k__Bacteria;p__Firmicutes;c__Bacilli":331.0,"k__Bacteria;p__Firmicutes;c__Clostridia":143368.0,"k__Bacteria;p__Firmicutes;c__Erysipelotrichi":2900.0,"k__Bacteria;p__Fusobacteria;c__Fusobacteriia":0.0,"k__Bacteria;p__Lentisphaerae;c__[Lentisphaeria]":0.0,"k__Bacteria;p__Proteobacteria;c__Alphaproteobacteria":4331.0,"k__Bacteria;p__Proteobacteria;c__Betaproteobacteria":8240.0,"k__Bacteria;p__Proteobacteria;c__Deltaproteobacteria":771.0,"k__Bacteria;p__Proteobacteria;c__Epsilonproteobacteria":0.0,"k__Bacteria;p__Proteobacteria;c__Gammaproteobacteria":22.0,"k__Bacteria;p__TM7;c__TM7-3":18.0,"k__Bacteria;p__Tenericutes;c__Mollicutes":17.0,"k__Bacteria;p__Tenericutes;c__RF3":0.0,"k__Bacteria;p__Verrucomicrobia;c__Opitutae":0.0,"k__Bacteria;p__Verrucomicrobia;c__Verrucomicrobiae":595.0,"BarcodeSequence":"CTACTATA","LinkerPrimerSequence":"TATGGTAATTGG","Subject":"LJ020","Phase":"Post","Treatment":"Active","Time":"1","Group":"Post Active","Male":"0"},{"index":"MB018B","Unassigned;__;__":70665.0,"k__Archaea;p__Euryarchaeota;c__Methanobacteria":229.0,"k__Bacteria;__;__":185966.0,"k__Bacteria;p__Actinobacteria;c__Actinobacteria":472.0,"k__Bacteria;p__Actinobacteria;c__Coriobacteriia":1354.0,"k__Bacteria;p__Bacteroidetes;__":2.0,"k__Bacteria;p__Bacteroidetes;c__Bacteroidia":105029.0,"k__Bacteria;p__Cyanobacteria;c__4C0d-2":1673.0,"k__Bacteria;p__Cyanobacteria;c__Chloroplast":0.0,"k__Bacteria;p__Firmicutes;c__Bacilli":173.0,"k__Bacteria;p__Firmicutes;c__Clostridia":158686.0,"k__Bacteria;p__Firmicutes;c__Erysipelotrichi":1827.0,"k__Bacteria;p__Fusobacteria;c__Fusobacteriia":0.0,"k__Bacteria;p__Lentisphaerae;c__[Lentisphaeria]":0.0,"k__Bacteria;p__Proteobacteria;c__Alphaproteobacteria":1991.0,"k__Bacteria;p__Proteobacteria;c__Betaproteobacteria":2812.0,"k__Bacteria;p__Proteobacteria;c__Deltaproteobacteria":248.0,"k__Bacteria;p__Proteobacteria;c__Epsilonproteobacteria":19.0,"k__Bacteria;p__Proteobacteria;c__Gammaproteobacteria":219.0,"k__Bacteria;p__TM7;c__TM7-3":4.0,"k__Bacteria;p__Tenericutes;c__Mollicutes":20.0,"k__Bacteria;p__Tenericutes;c__RF3":576.0,"k__Bacteria;p__Verrucomicrobia;c__Opitutae":0.0,"k__Bacteria;p__Verrucomicrobia;c__Verrucomicrobiae":6.0,"BarcodeSequence":"CGTTACTA","LinkerPrimerSequence":"TATGGTAATTGG","Subject":"MB018","Phase":"Baseline","Treatment":"Active","Time":"0","Group":"Baseline Active","Male":"0"},{"index":"MB018E","Unassigned;__;__":62940.0,"k__Archaea;p__Euryarchaeota;c__Methanobacteria":13.0,"k__Bacteria;__;__":159359.0,"k__Bacteria;p__Actinobacteria;c__Actinobacteria":191.0,"k__Bacteria;p__Actinobacteria;c__Coriobacteriia":163.0,"k__Bacteria;p__Bacteroidetes;__":0.0,"k__Bacteria;p__Bacteroidetes;c__Bacteroidia":112759.0,"k__Bacteria;p__Cyanobacteria;c__4C0d-2":1064.0,"k__Bacteria;p__Cyanobacteria;c__Chloroplast":0.0,"k__Bacteria;p__Firmicutes;c__Bacilli":337.0,"k__Bacteria;p__Firmicutes;c__Clostridia":117631.0,"k__Bacteria;p__Firmicutes;c__Erysipelotrichi":1068.0,"k__Bacteria;p__Fusobacteria;c__Fusobacteriia":7.0,"k__Bacteria;p__Lentisphaerae;c__[Lentisphaeria]":0.0,"k__Bacteria;p__Proteobacteria;c__Alphaproteobacteria":4217.0,"k__Bacteria;p__Proteobacteria;c__Betaproteobacteria":4112.0,"k__Bacteria;p__Proteobacteria;c__Deltaproteobacteria":131.0,"k__Bacteria;p__Proteobacteria;c__Epsilonproteobacteria":0.0,"k__Bacteria;p__Proteobacteria;c__Gammaproteobacteria":212.0,"k__Bacteria;p__TM7;c__TM7-3":0.0,"k__Bacteria;p__Tenericutes;c__Mollicutes":67.0,"k__Bacteria;p__Tenericutes;c__RF3":306.0,"k__Bacteria;p__Verrucomicrobia;c__Opitutae":0.0,"k__Bacteria;p__Verrucomicrobia;c__Verrucomicrobiae":0.0,"BarcodeSequence":"CTACTATA","LinkerPrimerSequence":"TATGGTAATTGG","Subject":"MB018","Phase":"Post","Treatment":"Active","Time":"1","Group":"Post Active","Male":"0"},{"index":"MM019B","Unassigned;__;__":66938.0,"k__Archaea;p__Euryarchaeota;c__Methanobacteria":0.0,"k__Bacteria;__;__":145367.0,"k__Bacteria;p__Actinobacteria;c__Actinobacteria":3742.0,"k__Bacteria;p__Actinobacteria;c__Coriobacteriia":4030.0,"k__Bacteria;p__Bacteroidetes;__":0.0,"k__Bacteria;p__Bacteroidetes;c__Bacteroidia":79451.0,"k__Bacteria;p__Cyanobacteria;c__4C0d-2":1007.0,"k__Bacteria;p__Cyanobacteria;c__Chloroplast":0.0,"k__Bacteria;p__Firmicutes;c__Bacilli":735.0,"k__Bacteria;p__Firmicutes;c__Clostridia":123369.0,"k__Bacteria;p__Firmicutes;c__Erysipelotrichi":270.0,"k__Bacteria;p__Fusobacteria;c__Fusobacteriia":0.0,"k__Bacteria;p__Lentisphaerae;c__[Lentisphaeria]":0.0,"k__Bacteria;p__Proteobacteria;c__Alphaproteobacteria":3149.0,"k__Bacteria;p__Proteobacteria;c__Betaproteobacteria":4773.0,"k__Bacteria;p__Proteobacteria;c__Deltaproteobacteria":668.0,"k__Bacteria;p__Proteobacteria;c__Epsilonproteobacteria":0.0,"k__Bacteria;p__Proteobacteria;c__Gammaproteobacteria":617.0,"k__Bacteria;p__TM7;c__TM7-3":0.0,"k__Bacteria;p__Tenericutes;c__Mollicutes":3047.0,"k__Bacteria;p__Tenericutes;c__RF3":517.0,"k__Bacteria;p__Verrucomicrobia;c__Opitutae":0.0,"k__Bacteria;p__Verrucomicrobia;c__Verrucomicrobiae":220.0,"BarcodeSequence":"AGAGTCAC","LinkerPrimerSequence":"TATGGTAATTGG","Subject":"MM019","Phase":"Baseline","Treatment":"Placebo","Time":"0","Group":"Baseline Placebo","Male":"0"},{"index":"MM019E","Unassigned;__;__":89134.0,"k__Archaea;p__Euryarchaeota;c__Methanobacteria":0.0,"k__Bacteria;__;__":212065.0,"k__Bacteria;p__Actinobacteria;c__Actinobacteria":4781.0,"k__Bacteria;p__Actinobacteria;c__Coriobacteriia":2034.0,"k__Bacteria;p__Bacteroidetes;__":0.0,"k__Bacteria;p__Bacteroidetes;c__Bacteroidia":141190.0,"k__Bacteria;p__Cyanobacteria;c__4C0d-2":703.0,"k__Bacteria;p__Cyanobacteria;c__Chloroplast":0.0,"k__Bacteria;p__Firmicutes;c__Bacilli":621.0,"k__Bacteria;p__Firmicutes;c__Clostridia":147225.0,"k__Bacteria;p__Firmicutes;c__Erysipelotrichi":243.0,"k__Bacteria;p__Fusobacteria;c__Fusobacteriia":0.0,"k__Bacteria;p__Lentisphaerae;c__[Lentisphaeria]":0.0,"k__Bacteria;p__Proteobacteria;c__Alphaproteobacteria":2502.0,"k__Bacteria;p__Proteobacteria;c__Betaproteobacteria":11597.0,"k__Bacteria;p__Proteobacteria;c__Deltaproteobacteria":595.0,"k__Bacteria;p__Proteobacteria;c__Epsilonproteobacteria":5.0,"k__Bacteria;p__Proteobacteria;c__Gammaproteobacteria":3340.0,"k__Bacteria;p__TM7;c__TM7-3":4.0,"k__Bacteria;p__Tenericutes;c__Mollicutes":6912.0,"k__Bacteria;p__Tenericutes;c__RF3":105.0,"k__Bacteria;p__Verrucomicrobia;c__Opitutae":0.0,"k__Bacteria;p__Verrucomicrobia;c__Verrucomicrobiae":24.0,"BarcodeSequence":"CTACTATA","LinkerPrimerSequence":"TATGGTAATTGG","Subject":"MM019","Phase":"Post","Treatment":"Placebo","Time":"1","Group":"Post Placebo","Male":"0"},{"index":"OS149B","Unassigned;__;__":76880.0,"k__Archaea;p__Euryarchaeota;c__Methanobacteria":0.0,"k__Bacteria;__;__":190795.0,"k__Bacteria;p__Actinobacteria;c__Actinobacteria":7939.0,"k__Bacteria;p__Actinobacteria;c__Coriobacteriia":70.0,"k__Bacteria;p__Bacteroidetes;__":0.0,"k__Bacteria;p__Bacteroidetes;c__Bacteroidia":132125.0,"k__Bacteria;p__Cyanobacteria;c__4C0d-2":6500.0,"k__Bacteria;p__Cyanobacteria;c__Chloroplast":0.0,"k__Bacteria;p__Firmicutes;c__Bacilli":721.0,"k__Bacteria;p__Firmicutes;c__Clostridia":118591.0,"k__Bacteria;p__Firmicutes;c__Erysipelotrichi":256.0,"k__Bacteria;p__Fusobacteria;c__Fusobacteriia":0.0,"k__Bacteria;p__Lentisphaerae;c__[Lentisphaeria]":0.0,"k__Bacteria;p__Proteobacteria;c__Alphaproteobacteria":0.0,"k__Bacteria;p__Proteobacteria;c__Betaproteobacteria":15719.0,"k__Bacteria;p__Proteobacteria;c__Deltaproteobacteria":1301.0,"k__Bacteria;p__Proteobacteria;c__Epsilonproteobacteria":0.0,"k__Bacteria;p__Proteobacteria;c__Gammaproteobacteria":896.0,"k__Bacteria;p__TM7;c__TM7-3":22.0,"k__Bacteria;p__Tenericutes;c__Mollicutes":0.0,"k__Bacteria;p__Tenericutes;c__RF3":0.0,"k__Bacteria;p__Verrucomicrobia;c__Opitutae":0.0,"k__Bacteria;p__Verrucomicrobia;c__Verrucomicrobiae":257.0,"BarcodeSequence":"CGTTACTA","LinkerPrimerSequence":"TATGGTAATTGG","Subject":"OS149","Phase":"Baseline","Treatment":"Active","Time":"0","Group":"Baseline Active","Male":"0"},{"index":"OS149E","Unassigned;__;__":70203.0,"k__Archaea;p__Euryarchaeota;c__Methanobacteria":0.0,"k__Bacteria;__;__":244799.0,"k__Bacteria;p__Actinobacteria;c__Actinobacteria":6.0,"k__Bacteria;p__Actinobacteria;c__Coriobacteriia":323.0,"k__Bacteria;p__Bacteroidetes;__":0.0,"k__Bacteria;p__Bacteroidetes;c__Bacteroidia":200882.0,"k__Bacteria;p__Cyanobacteria;c__4C0d-2":0.0,"k__Bacteria;p__Cyanobacteria;c__Chloroplast":0.0,"k__Bacteria;p__Firmicutes;c__Bacilli":220.0,"k__Bacteria;p__Firmicutes;c__Clostridia":113754.0,"k__Bacteria;p__Firmicutes;c__Erysipelotrichi":1154.0,"k__Bacteria;p__Fusobacteria;c__Fusobacteriia":14.0,"k__Bacteria;p__Lentisphaerae;c__[Lentisphaeria]":0.0,"k__Bacteria;p__Proteobacteria;c__Alphaproteobacteria":6843.0,"k__Bacteria;p__Proteobacteria;c__Betaproteobacteria":20328.0,"k__Bacteria;p__Proteobacteria;c__Deltaproteobacteria":708.0,"k__Bacteria;p__Proteobacteria;c__Epsilonproteobacteria":0.0,"k__Bacteria;p__Proteobacteria;c__Gammaproteobacteria":315.0,"k__Bacteria;p__TM7;c__TM7-3":13.0,"k__Bacteria;p__Tenericutes;c__Mollicutes":185.0,"k__Bacteria;p__Tenericutes;c__RF3":0.0,"k__Bacteria;p__Verrucomicrobia;c__Opitutae":0.0,"k__Bacteria;p__Verrucomicrobia;c__Verrucomicrobiae":42.0,"BarcodeSequence":"CTACTATA","LinkerPrimerSequence":"TATGGTAATTGG","Subject":"OS149","Phase":"Post","Treatment":"Active","Time":"1","Group":"Post Active","Male":"0"},{"index":"TW163B","Unassigned;__;__":67717.0,"k__Archaea;p__Euryarchaeota;c__Methanobacteria":28.0,"k__Bacteria;__;__":209090.0,"k__Bacteria;p__Actinobacteria;c__Actinobacteria":5980.0,"k__Bacteria;p__Actinobacteria;c__Coriobacteriia":5376.0,"k__Bacteria;p__Bacteroidetes;__":0.0,"k__Bacteria;p__Bacteroidetes;c__Bacteroidia":124210.0,"k__Bacteria;p__Cyanobacteria;c__4C0d-2":5.0,"k__Bacteria;p__Cyanobacteria;c__Chloroplast":0.0,"k__Bacteria;p__Firmicutes;c__Bacilli":1448.0,"k__Bacteria;p__Firmicutes;c__Clostridia":145705.0,"k__Bacteria;p__Firmicutes;c__Erysipelotrichi":116.0,"k__Bacteria;p__Fusobacteria;c__Fusobacteriia":0.0,"k__Bacteria;p__Lentisphaerae;c__[Lentisphaeria]":0.0,"k__Bacteria;p__Proteobacteria;c__Alphaproteobacteria":10.0,"k__Bacteria;p__Proteobacteria;c__Betaproteobacteria":3595.0,"k__Bacteria;p__Proteobacteria;c__Deltaproteobacteria":335.0,"k__Bacteria;p__Proteobacteria;c__Epsilonproteobacteria":0.0,"k__Bacteria;p__Proteobacteria;c__Gammaproteobacteria":1184.0,"k__Bacteria;p__TM7;c__TM7-3":0.0,"k__Bacteria;p__Tenericutes;c__Mollicutes":33.0,"k__Bacteria;p__Tenericutes;c__RF3":927.0,"k__Bacteria;p__Verrucomicrobia;c__Opitutae":0.0,"k__Bacteria;p__Verrucomicrobia;c__Verrucomicrobiae":477.0,"BarcodeSequence":"AGAGTCAC","LinkerPrimerSequence":"TATGGTAATTGG","Subject":"TW163","Phase":"Baseline","Treatment":"Placebo","Time":"0","Group":"Baseline Placebo","Male":"1"},{"index":"TW163E","Unassigned;__;__":56641.0,"k__Archaea;p__Euryarchaeota;c__Methanobacteria":0.0,"k__Bacteria;__;__":191918.0,"k__Bacteria;p__Actinobacteria;c__Actinobacteria":5403.0,"k__Bacteria;p__Actinobacteria;c__Coriobacteriia":6487.0,"k__Bacteria;p__Bacteroidetes;__":0.0,"k__Bacteria;p__Bacteroidetes;c__Bacteroidia":119487.0,"k__Bacteria;p__Cyanobacteria;c__4C0d-2":0.0,"k__Bacteria;p__Cyanobacteria;c__Chloroplast":0.0,"k__Bacteria;p__Firmicutes;c__Bacilli":958.0,"k__Bacteria;p__Firmicutes;c__Clostridia":124348.0,"k__Bacteria;p__Firmicutes;c__Erysipelotrichi":1022.0,"k__Bacteria;p__Fusobacteria;c__Fusobacteriia":0.0,"k__Bacteria;p__Lentisphaerae;c__[Lentisphaeria]":0.0,"k__Bacteria;p__Proteobacteria;c__Alphaproteobacteria":0.0,"k__Bacteria;p__Proteobacteria;c__Betaproteobacteria":6577.0,"k__Bacteria;p__Proteobacteria;c__Deltaproteobacteria":134.0,"k__Bacteria;p__Proteobacteria;c__Epsilonproteobacteria":0.0,"k__Bacteria;p__Proteobacteria;c__Gammaproteobacteria":1014.0,"k__Bacteria;p__TM7;c__TM7-3":23.0,"k__Bacteria;p__Tenericutes;c__Mollicutes":7.0,"k__Bacteria;p__Tenericutes;c__RF3":40.0,"k__Bacteria;p__Verrucomicrobia;c__Opitutae":0.0,"k__Bacteria;p__Verrucomicrobia;c__Verrucomicrobiae":4.0,"BarcodeSequence":"CGTTACTA","LinkerPrimerSequence":"TATGGTAATTGG","Subject":"TW163","Phase":"Post","Treatment":"Placebo","Time":"1","Group":"Post Placebo","Male":"1"}]);
