# Supplementary material for: Human gut microbiome changes during a 10 week Randomised Control Trial for micronutrient supplementation in children with attention deficit hyperactivity disorder
Source: Sci Rep. 2019 Jul 12;9:10128. doi: 10.1038/s41598-019-46146-3 (PMC6625977; doi:10.1038/s41598-019-46146-3)
Supplement: Supplementary file 4 [file 41598_2019_46146_MOESM4_ESM.zip › eaad37e7-960f-4552-aee9-e42ff5bad2b2/data/level-1.jsonp]

load_data(1,["Unassigned", "k__Archaea", "k__Bacteria"],["index", "Unassigned", "k__Archaea", "k__Bacteria", "BarcodeSequence", "LinkerPrimerSequence", "Subject", "Phase", "Treatment", "Time", "Group", "Male"],[{"index":"BL027B","Unassigned":63902.0,"k__Archaea":0.0,"k__Bacteria":371303.0,"BarcodeSequence":"AGAGTCAC","LinkerPrimerSequence":"TATGGTAATTGG","Subject":"BL027","Phase":"Baseline","Treatment":"Placebo","Time":"0","Group":"Baseline Placebo","Male":"0"},{"index":"BL027E","Unassigned":92690.0,"k__Archaea":0.0,"k__Bacteria":660202.0,"BarcodeSequence":"CGTTACTA","LinkerPrimerSequence":"TATGGTAATTGG","Subject":"BL027","Phase":"Post","Treatment":"Placebo","Time":"1","Group":"Post Placebo","Male":"0"},{"index":"CD015B","Unassigned":122604.0,"k__Archaea":332.0,"k__Bacteria":660615.0,"BarcodeSequence":"CGTTACTA","LinkerPrimerSequence":"TATGGTAATTGG","Subject":"CD015","Phase":"Baseline","Treatment":"Active","Time":"0","Group":"Baseline Active","Male":"0"},{"index":"CD016E","Unassigned":67798.0,"k__Archaea":73.0,"k__Bacteria":495382.0,"BarcodeSequence":"CTACTATA","LinkerPrimerSequence":"TATGGTAATTGG","Subject":"CD015","Phase":"Post","Treatment":"Active","Time":"1","Group":"Post Active","Male":"0"},{"index":"CR164B","Unassigned":18060.0,"k__Archaea":0.0,"k__Bacteria":478559.0,"BarcodeSequence":"AGAGTCAC","LinkerPrimerSequence":"TATGGTAATTGG","Subject":"CR164","Phase":"Baseline","Treatment":"Active","Time":"0","Group":"Baseline Active","Male":"0"},{"index":"CR164E","Unassigned":60399.0,"k__Archaea":0.0,"k__Bacteria":536815.0,"BarcodeSequence":"CTACTATA","LinkerPrimerSequence":"TATGGTAATTGG","Subject":"CR164","Phase":"Post","Treatment":"Active","Time":"1","Group":"Post Active","Male":"0"},{"index":"DB021B","Unassigned":73314.0,"k__Archaea":0.0,"k__Bacteria":436674.0,"BarcodeSequence":"CGTTACTA","LinkerPrimerSequence":"TATGGTAATTGG","Subject":"DB021","Phase":"Baseline","Treatment":"Active","Time":"0","Group":"Baseline Active","Male":"0"},{"index":"DB021E","Unassigned":55698.0,"k__Archaea":0.0,"k__Bacteria":638722.0,"BarcodeSequence":"CTACTATA","LinkerPrimerSequence":"TATGGTAATTGG","Subject":"DB021","Phase":"Post","Treatment":"Active","Time":"1","Group":"Post Active","Male":"0"},{"index":"DB023B","Unassigned":82511.0,"k__Archaea":0.0,"k__Bacteria":376540.0,"BarcodeSequence":"AGAGTCAC","LinkerPrimerSequence":"TATGGTAATTGG","Subject":"DB023","Phase":"Baseline","Treatment":"Active","Time":"0","Group":"Baseline Active","Male":"0"},{"index":"DB023E","Unassigned":101843.0,"k__Archaea":0.0,"k__Bacteria":489697.0,"BarcodeSequence":"CTACTATA","LinkerPrimerSequence":"TATGGTAATTGG","Subject":"DB023","Phase":"Post","Treatment":"Active","Time":"1","Group":"Post Active","Male":"0"},{"index":"DG026B","Unassigned":88329.0,"k__Archaea":15.0,"k__Bacteria":479024.0,"BarcodeSequence":"AGAGTCAC","LinkerPrimerSequence":"TATGGTAATTGG","Subject":"DG026","Phase":"Baseline","Treatment":"Active","Time":"0","Group":"Baseline Active","Male":"0"},{"index":"DG026E","Unassigned":67048.0,"k__Archaea":11.0,"k__Bacteria":413182.0,"BarcodeSequence":"CTACTATA","LinkerPrimerSequence":"TATGGTAATTGG","Subject":"DG026","Phase":"Post","Treatment":"Active","Time":"1","Group":"Post Active","Male":"0"},{"index":"GC161B","Unassigned":57470.0,"k__Archaea":0.0,"k__Bacteria":319057.0,"BarcodeSequence":"AGAGTCAC","LinkerPrimerSequence":"TATGGTAATTGG","Subject":"GC161","Phase":"Baseline","Treatment":"Active","Time":"0","Group":"Baseline Active","Male":"0"},{"index":"GC161E","Unassigned":111194.0,"k__Archaea":0.0,"k__Bacteria":600329.0,"BarcodeSequence":"CGTTACTA","LinkerPrimerSequence":"TATGGTAATTGG","Subject":"GC161","Phase":"Post","Treatment":"Active","Time":"1","Group":"Post Active","Male":"0"},{"index":"GH017B","Unassigned":69392.0,"k__Archaea":0.0,"k__Bacteria":370250.0,"BarcodeSequence":"AGAGTCAC","LinkerPrimerSequence":"TATGGTAATTGG","Subject":"GH017","Phase":"Baseline","Treatment":"Placebo","Time":"0","Group":"Baseline Placebo","Male":"1"},{"index":"GH017E","Unassigned":64044.0,"k__Archaea":0.0,"k__Bacteria":593904.0,"BarcodeSequence":"CGTTACTA","LinkerPrimerSequence":"TATGGTAATTGG","Subject":"GH017","Phase":"Post","Treatment":"Placebo","Time":"1","Group":"Post Placebo","Male":"1"},{"index":"HK015B","Unassigned":21324.0,"k__Archaea":138.0,"k__Bacteria":262972.0,"BarcodeSequence":"CGTTACTA","LinkerPrimerSequence":"TATGGTAATTGG","Subject":"HK015","Phase":"Baseline","Treatment":"Active","Time":"0","Group":"Baseline Active","Male":"1"},{"index":"HK015E","Unassigned":48463.0,"k__Archaea":11.0,"k__Bacteria":524041.0,"BarcodeSequence":"CTACTATA","LinkerPrimerSequence":"TATGGTAATTGG","Subject":"HK015","Phase":"Post","Treatment":"Active","Time":"1","Group":"Post Active","Male":"1"},{"index":"HM025B","Unassigned":73501.0,"k__Archaea":0.0,"k__Bacteria":342849.0,"BarcodeSequence":"AGAGTCAC","LinkerPrimerSequence":"TATGGTAATTGG","Subject":"HM025","Phase":"Baseline","Treatment":"Placebo","Time":"0","Group":"Baseline Placebo","Male":"0"},{"index":"HM025E","Unassigned":137752.0,"k__Archaea":0.0,"k__Bacteria":521910.0,"BarcodeSequence":"CGTTACTA","LinkerPrimerSequence":"TATGGTAATTGG","Subject":"HM025","Phase":"Post","Treatment":"Placebo","Time":"1","Group":"Post Placebo","Male":"0"},{"index":"IP022B","Unassigned":29627.0,"k__Archaea":29.0,"k__Bacteria":472380.0,"BarcodeSequence":"AGAGTCAC","LinkerPrimerSequence":"TATGGTAATTGG","Subject":"IP022","Phase":"Baseline","Treatment":"Placebo","Time":"0","Group":"Baseline Placebo","Male":"0"},{"index":"IP022E","Unassigned":32033.0,"k__Archaea":18.0,"k__Bacteria":392483.0,"BarcodeSequence":"CGTTACTA","LinkerPrimerSequence":"TATGGTAATTGG","Subject":"IP022","Phase":"Post","Treatment":"Placebo","Time":"1","Group":"Post Placebo","Male":"0"},{"index":"KR024B","Unassigned":94927.0,"k__Archaea":0.0,"k__Bacteria":471211.0,"BarcodeSequence":"AGAGTCAC","LinkerPrimerSequence":"TATGGTAATTGG","Subject":"KR024","Phase":"Baseline","Treatment":"Placebo","Time":"0","Group":"Baseline Placebo","Male":"0"},{"index":"KR024E","Unassigned":71547.0,"k__Archaea":0.0,"k__Bacteria":715835.0,"BarcodeSequence":"CTACTATA","LinkerPrimerSequence":"TATGGTAATTGG","Subject":"KR024","Phase":"Post","Treatment":"Placebo","Time":"1","Group":"Post Placebo","Male":"0"},{"index":"LJ020B","Unassigned":48732.0,"k__Archaea":0.0,"k__Bacteria":544309.0,"BarcodeSequence":"CGTTACTA","LinkerPrimerSequence":"TATGGTAATTGG","Subject":"LJ020","Phase":"Baseline","Treatment":"Active","Time":"0","Group":"Baseline Active","Male":"0"},{"index":"LJ020E","Unassigned":74923.0,"k__Archaea":0.0,"k__Bacteria":566258.0,"BarcodeSequence":"CTACTATA","LinkerPrimerSequence":"TATGGTAATTGG","Subject":"LJ020","Phase":"Post","Treatment":"Active","Time":"1","Group":"Post Active","Male":"0"},{"index":"MB018B","Unassigned":70665.0,"k__Archaea":229.0,"k__Bacteria":461077.0,"BarcodeSequence":"CGTTACTA","LinkerPrimerSequence":"TATGGTAATTGG","Subject":"MB018","Phase":"Baseline","Treatment":"Active","Time":"0","Group":"Baseline Active","Male":"0"},{"index":"MB018E","Unassigned":62940.0,"k__Archaea":13.0,"k__Bacteria":401624.0,"BarcodeSequence":"CTACTATA","LinkerPrimerSequence":"TATGGTAATTGG","Subject":"MB018","Phase":"Post","Treatment":"Active","Time":"1","Group":"Post Active","Male":"0"},{"index":"MM019B","Unassigned":66938.0,"k__Archaea":0.0,"k__Bacteria":370962.0,"BarcodeSequence":"AGAGTCAC","LinkerPrimerSequence":"TATGGTAATTGG","Subject":"MM019","Phase":"Baseline","Treatment":"Placebo","Time":"0","Group":"Baseline Placebo","Male":"0"},{"index":"MM019E","Unassigned":89134.0,"k__Archaea":0.0,"k__Bacteria":533946.0,"BarcodeSequence":"CTACTATA","LinkerPrimerSequence":"TATGGTAATTGG","Subject":"MM019","Phase":"Post","Treatment":"Placebo","Time":"1","Group":"Post Placebo","Male":"0"},{"index":"OS149B","Unassigned":76880.0,"k__Archaea":0.0,"k__Bacteria":475192.0,"BarcodeSequence":"CGTTACTA","LinkerPrimerSequence":"TATGGTAATTGG","Subject":"OS149","Phase":"Baseline","Treatment":"Active","Time":"0","Group":"Baseline Active","Male":"0"},{"index":"OS149E","Unassigned":70203.0,"k__Archaea":0.0,"k__Bacteria":589586.0,"BarcodeSequence":"CTACTATA","LinkerPrimerSequence":"TATGGTAATTGG","Subject":"OS149","Phase":"Post","Treatment":"Active","Time":"1","Group":"Post Active","Male":"0"},{"index":"TW163B","Unassigned":67717.0,"k__Archaea":28.0,"k__Bacteria":498491.0,"BarcodeSequence":"AGAGTCAC","LinkerPrimerSequence":"TATGGTAATTGG","Subject":"TW163","Phase":"Baseline","Treatment":"Placebo","Time":"0","Group":"Baseline Placebo","Male":"1"},{"index":"TW163E","Unassigned":56641.0,"k__Archaea":0.0,"k__Bacteria":457422.0,"BarcodeSequence":"CGTTACTA","LinkerPrimerSequence":"TATGGTAATTGG","Subject":"TW163","Phase":"Post","Treatment":"Placebo","Time":"1","Group":"Post Placebo","Male":"1"}]);
