# Supplementary material for: Human gut microbiome changes during a 10 week Randomised Control Trial for micronutrient supplementation in children with attention deficit hyperactivity disorder
Source: Sci Rep. 2019 Jul 12;9:10128. doi: 10.1038/s41598-019-46146-3 (PMC6625977; doi:10.1038/s41598-019-46146-3)
Supplement: Supplementary file 4 [file 41598_2019_46146_MOESM4_ESM.zip › eaad37e7-960f-4552-aee9-e42ff5bad2b2/data/level-2.jsonp]

load_data(2,["Unassigned;__", "k__Archaea;p__Euryarchaeota", "k__Bacteria;__", "k__Bacteria;p__Actinobacteria", "k__Bacteria;p__Bacteroidetes", "k__Bacteria;p__Cyanobacteria", "k__Bacteria;p__Firmicutes", "k__Bacteria;p__Fusobacteria", "k__Bacteria;p__Lentisphaerae", "k__Bacteria;p__Proteobacteria", "k__Bacteria;p__TM7", "k__Bacteria;p__Tenericutes", "k__Bacteria;p__Verrucomicrobia"],["index", "Unassigned;__", "k__Archaea;p__Euryarchaeota", "k__Bacteria;__", "k__Bacteria;p__Actinobacteria", "k__Bacteria;p__Bacteroidetes", "k__Bacteria;p__Cyanobacteria", "k__Bacteria;p__Firmicutes", "k__Bacteria;p__Fusobacteria", "k__Bacteria;p__Lentisphaerae", "k__Bacteria;p__Proteobacteria", "k__Bacteria;p__TM7", "k__Bacteria;p__Tenericutes", "k__Bacteria;p__Verrucomicrobia", "BarcodeSequence", "LinkerPrimerSequence", "Subject", "Phase", "Treatment", "Time", "Group", "Male"],[{"index":"BL027B","Unassigned;__":63902.0,"k__Archaea;p__Euryarchaeota":0.0,"k__Bacteria;__":148649.0,"k__Bacteria;p__Actinobacteria":7220.0,"k__Bacteria;p__Bacteroidetes":82155.0,"k__Bacteria;p__Cyanobacteria":0.0,"k__Bacteria;p__Firmicutes":127969.0,"k__Bacteria;p__Fusobacteria":0.0,"k__Bacteria;p__Lentisphaerae":36.0,"k__Bacteria;p__Proteobacteria":5254.0,"k__Bacteria;p__TM7":0.0,"k__Bacteria;p__Tenericutes":0.0,"k__Bacteria;p__Verrucomicrobia":20.0,"BarcodeSequence":"AGAGTCAC","LinkerPrimerSequence":"TATGGTAATTGG","Subject":"BL027","Phase":"Baseline","Treatment":"Placebo","Time":"0","Group":"Baseline Placebo","Male":"0"},{"index":"BL027E","Unassigned;__":92690.0,"k__Archaea;p__Euryarchaeota":0.0,"k__Bacteria;__":275942.0,"k__Bacteria;p__Actinobacteria":7394.0,"k__Bacteria;p__Bacteroidetes":185167.0,"k__Bacteria;p__Cyanobacteria":371.0,"k__Bacteria;p__Firmicutes":172048.0,"k__Bacteria;p__Fusobacteria":0.0,"k__Bacteria;p__Lentisphaerae":39.0,"k__Bacteria;p__Proteobacteria":19220.0,"k__Bacteria;p__TM7":12.0,"k__Bacteria;p__Tenericutes":0.0,"k__Bacteria;p__Verrucomicrobia":9.0,"BarcodeSequence":"CGTTACTA","LinkerPrimerSequence":"TATGGTAATTGG","Subject":"BL027","Phase":"Post","Treatment":"Placebo","Time":"1","Group":"Post Placebo","Male":"0"},{"index":"CD015B","Unassigned;__":122604.0,"k__Archaea;p__Euryarchaeota":332.0,"k__Bacteria;__":260780.0,"k__Bacteria;p__Actinobacteria":17335.0,"k__Bacteria;p__Bacteroidetes":109726.0,"k__Bacteria;p__Cyanobacteria":1494.0,"k__Bacteria;p__Firmicutes":262994.0,"k__Bacteria;p__Fusobacteria":0.0,"k__Bacteria;p__Lentisphaerae":26.0,"k__Bacteria;p__Proteobacteria":7387.0,"k__Bacteria;p__TM7":6.0,"k__Bacteria;p__Tenericutes":191.0,"k__Bacteria;p__Verrucomicrobia":676.0,"BarcodeSequence":"CGTTACTA","LinkerPrimerSequence":"TATGGTAATTGG","Subject":"CD015","Phase":"Baseline","Treatment":"Active","Time":"0","Group":"Baseline Active","Male":"0"},{"index":"CD016E","Unassigned;__":67798.0,"k__Archaea;p__Euryarchaeota":73.0,"k__Bacteria;__":204914.0,"k__Bacteria;p__Actinobacteria":1130.0,"k__Bacteria;p__Bacteroidetes":135023.0,"k__Bacteria;p__Cyanobacteria":1622.0,"k__Bacteria;p__Firmicutes":137319.0,"k__Bacteria;p__Fusobacteria":0.0,"k__Bacteria;p__Lentisphaerae":95.0,"k__Bacteria;p__Proteobacteria":12423.0,"k__Bacteria;p__TM7":17.0,"k__Bacteria;p__Tenericutes":1005.0,"k__Bacteria;p__Verrucomicrobia":1834.0,"BarcodeSequence":"CTACTATA","LinkerPrimerSequence":"TATGGTAATTGG","Subject":"CD015","Phase":"Post","Treatment":"Active","Time":"1","Group":"Post Active","Male":"0"},{"index":"CR164B","Unassigned;__":18060.0,"k__Archaea;p__Euryarchaeota":0.0,"k__Bacteria;__":219223.0,"k__Bacteria;p__Actinobacteria":7543.0,"k__Bacteria;p__Bacteroidetes":139302.0,"k__Bacteria;p__Cyanobacteria":0.0,"k__Bacteria;p__Firmicutes":95046.0,"k__Bacteria;p__Fusobacteria":0.0,"k__Bacteria;p__Lentisphaerae":0.0,"k__Bacteria;p__Proteobacteria":17445.0,"k__Bacteria;p__TM7":0.0,"k__Bacteria;p__Tenericutes":0.0,"k__Bacteria;p__Verrucomicrobia":0.0,"BarcodeSequence":"AGAGTCAC","LinkerPrimerSequence":"TATGGTAATTGG","Subject":"CR164","Phase":"Baseline","Treatment":"Active","Time":"0","Group":"Baseline Active","Male":"0"},{"index":"CR164E","Unassigned;__":60399.0,"k__Archaea;p__Euryarchaeota":0.0,"k__Bacteria;__":230113.0,"k__Bacteria;p__Actinobacteria":2664.0,"k__Bacteria;p__Bacteroidetes":168536.0,"k__Bacteria;p__Cyanobacteria":0.0,"k__Bacteria;p__Firmicutes":115147.0,"k__Bacteria;p__Fusobacteria":25.0,"k__Bacteria;p__Lentisphaerae":0.0,"k__Bacteria;p__Proteobacteria":19000.0,"k__Bacteria;p__TM7":0.0,"k__Bacteria;p__Tenericutes":4.0,"k__Bacteria;p__Verrucomicrobia":1326.0,"BarcodeSequence":"CTACTATA","LinkerPrimerSequence":"TATGGTAATTGG","Subject":"CR164","Phase":"Post","Treatment":"Active","Time":"1","Group":"Post Active","Male":"0"},{"index":"DB021B","Unassigned;__":73314.0,"k__Archaea;p__Euryarchaeota":0.0,"k__Bacteria;__":175606.0,"k__Bacteria;p__Actinobacteria":11079.0,"k__Bacteria;p__Bacteroidetes":93717.0,"k__Bacteria;p__Cyanobacteria":216.0,"k__Bacteria;p__Firmicutes":147526.0,"k__Bacteria;p__Fusobacteria":0.0,"k__Bacteria;p__Lentisphaerae":0.0,"k__Bacteria;p__Proteobacteria":7054.0,"k__Bacteria;p__TM7":0.0,"k__Bacteria;p__Tenericutes":39.0,"k__Bacteria;p__Verrucomicrobia":1437.0,"BarcodeSequence":"CGTTACTA","LinkerPrimerSequence":"TATGGTAATTGG","Subject":"DB021","Phase":"Baseline","Treatment":"Active","Time":"0","Group":"Baseline Active","Male":"0"},{"index":"DB021E","Unassigned;__":55698.0,"k__Archaea;p__Euryarchaeota":0.0,"k__Bacteria;__":279860.0,"k__Bacteria;p__Actinobacteria":1848.0,"k__Bacteria;p__Bacteroidetes":236005.0,"k__Bacteria;p__Cyanobacteria":379.0,"k__Bacteria;p__Firmicutes":102535.0,"k__Bacteria;p__Fusobacteria":15.0,"k__Bacteria;p__Lentisphaerae":0.0,"k__Bacteria;p__Proteobacteria":17715.0,"k__Bacteria;p__TM7":89.0,"k__Bacteria;p__Tenericutes":8.0,"k__Bacteria;p__Verrucomicrobia":268.0,"BarcodeSequence":"CTACTATA","LinkerPrimerSequence":"TATGGTAATTGG","Subject":"DB021","Phase":"Post","Treatment":"Active","Time":"1","Group":"Post Active","Male":"0"},{"index":"DB023B","Unassigned;__":82511.0,"k__Archaea;p__Euryarchaeota":0.0,"k__Bacteria;__":140907.0,"k__Bacteria;p__Actinobacteria":4575.0,"k__Bacteria;p__Bacteroidetes":86119.0,"k__Bacteria;p__Cyanobacteria":0.0,"k__Bacteria;p__Firmicutes":126157.0,"k__Bacteria;p__Fusobacteria":0.0,"k__Bacteria;p__Lentisphaerae":0.0,"k__Bacteria;p__Proteobacteria":17531.0,"k__Bacteria;p__TM7":5.0,"k__Bacteria;p__Tenericutes":33.0,"k__Bacteria;p__Verrucomicrobia":1213.0,"BarcodeSequence":"AGAGTCAC","LinkerPrimerSequence":"TATGGTAATTGG","Subject":"DB023","Phase":"Baseline","Treatment":"Active","Time":"0","Group":"Baseline Active","Male":"0"},{"index":"DB023E","Unassigned;__":101843.0,"k__Archaea;p__Euryarchaeota":0.0,"k__Bacteria;__":183615.0,"k__Bacteria;p__Actinobacteria":4611.0,"k__Bacteria;p__Bacteroidetes":131352.0,"k__Bacteria;p__Cyanobacteria":0.0,"k__Bacteria;p__Firmicutes":145807.0,"k__Bacteria;p__Fusobacteria":10.0,"k__Bacteria;p__Lentisphaerae":0.0,"k__Bacteria;p__Proteobacteria":24135.0,"k__Bacteria;p__TM7":0.0,"k__Bacteria;p__Tenericutes":2.0,"k__Bacteria;p__Verrucomicrobia":165.0,"BarcodeSequence":"CTACTATA","LinkerPrimerSequence":"TATGGTAATTGG","Subject":"DB023","Phase":"Post","Treatment":"Active","Time":"1","Group":"Post Active","Male":"0"},{"index":"DG026B","Unassigned;__":88329.0,"k__Archaea;p__Euryarchaeota":15.0,"k__Bacteria;__":173818.0,"k__Bacteria;p__Actinobacteria":28115.0,"k__Bacteria;p__Bacteroidetes":137942.0,"k__Bacteria;p__Cyanobacteria":0.0,"k__Bacteria;p__Firmicutes":131576.0,"k__Bacteria;p__Fusobacteria":0.0,"k__Bacteria;p__Lentisphaerae":0.0,"k__Bacteria;p__Proteobacteria":7443.0,"k__Bacteria;p__TM7":3.0,"k__Bacteria;p__Tenericutes":30.0,"k__Bacteria;p__Verrucomicrobia":97.0,"BarcodeSequence":"AGAGTCAC","LinkerPrimerSequence":"TATGGTAATTGG","Subject":"DG026","Phase":"Baseline","Treatment":"Active","Time":"0","Group":"Baseline Active","Male":"0"},{"index":"DG026E","Unassigned;__":67048.0,"k__Archaea;p__Euryarchaeota":11.0,"k__Bacteria;__":158626.0,"k__Bacteria;p__Actinobacteria":3504.0,"k__Bacteria;p__Bacteroidetes":114581.0,"k__Bacteria;p__Cyanobacteria":0.0,"k__Bacteria;p__Firmicutes":97791.0,"k__Bacteria;p__Fusobacteria":0.0,"k__Bacteria;p__Lentisphaerae":0.0,"k__Bacteria;p__Proteobacteria":37347.0,"k__Bacteria;p__TM7":0.0,"k__Bacteria;p__Tenericutes":1331.0,"k__Bacteria;p__Verrucomicrobia":2.0,"BarcodeSequence":"CTACTATA","LinkerPrimerSequence":"TATGGTAATTGG","Subject":"DG026","Phase":"Post","Treatment":"Active","Time":"1","Group":"Post Active","Male":"0"},{"index":"GC161B","Unassigned;__":57470.0,"k__Archaea;p__Euryarchaeota":0.0,"k__Bacteria;__":126386.0,"k__Bacteria;p__Actinobacteria":6234.0,"k__Bacteria;p__Bacteroidetes":75571.0,"k__Bacteria;p__Cyanobacteria":3487.0,"k__Bacteria;p__Firmicutes":101833.0,"k__Bacteria;p__Fusobacteria":0.0,"k__Bacteria;p__Lentisphaerae":25.0,"k__Bacteria;p__Proteobacteria":4721.0,"k__Bacteria;p__TM7":0.0,"k__Bacteria;p__Tenericutes":796.0,"k__Bacteria;p__Verrucomicrobia":4.0,"BarcodeSequence":"AGAGTCAC","LinkerPrimerSequence":"TATGGTAATTGG","Subject":"GC161","Phase":"Baseline","Treatment":"Active","Time":"0","Group":"Baseline Active","Male":"0"},{"index":"GC161E","Unassigned;__":111194.0,"k__Archaea;p__Euryarchaeota":0.0,"k__Bacteria;__":233310.0,"k__Bacteria;p__Actinobacteria":5539.0,"k__Bacteria;p__Bacteroidetes":193934.0,"k__Bacteria;p__Cyanobacteria":944.0,"k__Bacteria;p__Firmicutes":157116.0,"k__Bacteria;p__Fusobacteria":0.0,"k__Bacteria;p__Lentisphaerae":43.0,"k__Bacteria;p__Proteobacteria":8497.0,"k__Bacteria;p__TM7":2.0,"k__Bacteria;p__Tenericutes":932.0,"k__Bacteria;p__Verrucomicrobia":12.0,"BarcodeSequence":"CGTTACTA","LinkerPrimerSequence":"TATGGTAATTGG","Subject":"GC161","Phase":"Post","Treatment":"Active","Time":"1","Group":"Post Active","Male":"0"},{"index":"GH017B","Unassigned;__":69392.0,"k__Archaea;p__Euryarchaeota":0.0,"k__Bacteria;__":144317.0,"k__Bacteria;p__Actinobacteria":10062.0,"k__Bacteria;p__Bacteroidetes":89500.0,"k__Bacteria;p__Cyanobacteria":0.0,"k__Bacteria;p__Firmicutes":120789.0,"k__Bacteria;p__Fusobacteria":4.0,"k__Bacteria;p__Lentisphaerae":0.0,"k__Bacteria;p__Proteobacteria":5070.0,"k__Bacteria;p__TM7":8.0,"k__Bacteria;p__Tenericutes":339.0,"k__Bacteria;p__Verrucomicrobia":161.0,"BarcodeSequence":"AGAGTCAC","LinkerPrimerSequence":"TATGGTAATTGG","Subject":"GH017","Phase":"Baseline","Treatment":"Placebo","Time":"0","Group":"Baseline Placebo","Male":"1"},{"index":"GH017E","Unassigned;__":64044.0,"k__Archaea;p__Euryarchaeota":0.0,"k__Bacteria;__":252728.0,"k__Bacteria;p__Actinobacteria":6232.0,"k__Bacteria;p__Bacteroidetes":188855.0,"k__Bacteria;p__Cyanobacteria":0.0,"k__Bacteria;p__Firmicutes":124174.0,"k__Bacteria;p__Fusobacteria":64.0,"k__Bacteria;p__Lentisphaerae":0.0,"k__Bacteria;p__Proteobacteria":21746.0,"k__Bacteria;p__TM7":22.0,"k__Bacteria;p__Tenericutes":0.0,"k__Bacteria;p__Verrucomicrobia":83.0,"BarcodeSequence":"CGTTACTA","LinkerPrimerSequence":"TATGGTAATTGG","Subject":"GH017","Phase":"Post","Treatment":"Placebo","Time":"1","Group":"Post Placebo","Male":"1"},{"index":"HK015B","Unassigned;__":21324.0,"k__Archaea;p__Euryarchaeota":138.0,"k__Bacteria;__":123149.0,"k__Bacteria;p__Actinobacteria":5940.0,"k__Bacteria;p__Bacteroidetes":61249.0,"k__Bacteria;p__Cyanobacteria":0.0,"k__Bacteria;p__Firmicutes":69617.0,"k__Bacteria;p__Fusobacteria":0.0,"k__Bacteria;p__Lentisphaerae":5.0,"k__Bacteria;p__Proteobacteria":2739.0,"k__Bacteria;p__TM7":7.0,"k__Bacteria;p__Tenericutes":266.0,"k__Bacteria;p__Verrucomicrobia":0.0,"BarcodeSequence":"CGTTACTA","LinkerPrimerSequence":"TATGGTAATTGG","Subject":"HK015","Phase":"Baseline","Treatment":"Active","Time":"0","Group":"Baseline Active","Male":"1"},{"index":"HK015E","Unassigned;__":48463.0,"k__Archaea;p__Euryarchaeota":11.0,"k__Bacteria;__":241603.0,"k__Bacteria;p__Actinobacteria":4572.0,"k__Bacteria;p__Bacteroidetes":162971.0,"k__Bacteria;p__Cyanobacteria":3.0,"k__Bacteria;p__Firmicutes":102786.0,"k__Bacteria;p__Fusobacteria":0.0,"k__Bacteria;p__Lentisphaerae":11.0,"k__Bacteria;p__Proteobacteria":11281.0,"k__Bacteria;p__TM7":5.0,"k__Bacteria;p__Tenericutes":809.0,"k__Bacteria;p__Verrucomicrobia":0.0,"BarcodeSequence":"CTACTATA","LinkerPrimerSequence":"TATGGTAATTGG","Subject":"HK015","Phase":"Post","Treatment":"Active","Time":"1","Group":"Post Active","Male":"1"},{"index":"HM025B","Unassigned;__":73501.0,"k__Archaea;p__Euryarchaeota":0.0,"k__Bacteria;__":127641.0,"k__Bacteria;p__Actinobacteria":7838.0,"k__Bacteria;p__Bacteroidetes":63970.0,"k__Bacteria;p__Cyanobacteria":3623.0,"k__Bacteria;p__Firmicutes":132453.0,"k__Bacteria;p__Fusobacteria":0.0,"k__Bacteria;p__Lentisphaerae":0.0,"k__Bacteria;p__Proteobacteria":6898.0,"k__Bacteria;p__TM7":5.0,"k__Bacteria;p__Tenericutes":3.0,"k__Bacteria;p__Verrucomicrobia":418.0,"BarcodeSequence":"AGAGTCAC","LinkerPrimerSequence":"TATGGTAATTGG","Subject":"HM025","Phase":"Baseline","Treatment":"Placebo","Time":"0","Group":"Baseline Placebo","Male":"0"},{"index":"HM025E","Unassigned;__":137752.0,"k__Archaea;p__Euryarchaeota":0.0,"k__Bacteria;__":190958.0,"k__Bacteria;p__Actinobacteria":9754.0,"k__Bacteria;p__Bacteroidetes":112396.0,"k__Bacteria;p__Cyanobacteria":601.0,"k__Bacteria;p__Firmicutes":192675.0,"k__Bacteria;p__Fusobacteria":0.0,"k__Bacteria;p__Lentisphaerae":0.0,"k__Bacteria;p__Proteobacteria":14337.0,"k__Bacteria;p__TM7":3.0,"k__Bacteria;p__Tenericutes":326.0,"k__Bacteria;p__Verrucomicrobia":860.0,"BarcodeSequence":"CGTTACTA","LinkerPrimerSequence":"TATGGTAATTGG","Subject":"HM025","Phase":"Post","Treatment":"Placebo","Time":"1","Group":"Post Placebo","Male":"0"},{"index":"IP022B","Unassigned;__":29627.0,"k__Archaea;p__Euryarchaeota":29.0,"k__Bacteria;__":211358.0,"k__Bacteria;p__Actinobacteria":16230.0,"k__Bacteria;p__Bacteroidetes":143372.0,"k__Bacteria;p__Cyanobacteria":4.0,"k__Bacteria;p__Firmicutes":85064.0,"k__Bacteria;p__Fusobacteria":0.0,"k__Bacteria;p__Lentisphaerae":0.0,"k__Bacteria;p__Proteobacteria":16352.0,"k__Bacteria;p__TM7":0.0,"k__Bacteria;p__Tenericutes":0.0,"k__Bacteria;p__Verrucomicrobia":0.0,"BarcodeSequence":"AGAGTCAC","LinkerPrimerSequence":"TATGGTAATTGG","Subject":"IP022","Phase":"Baseline","Treatment":"Placebo","Time":"0","Group":"Baseline Placebo","Male":"0"},{"index":"IP022E","Unassigned;__":32033.0,"k__Archaea;p__Euryarchaeota":18.0,"k__Bacteria;__":170691.0,"k__Bacteria;p__Actinobacteria":7549.0,"k__Bacteria;p__Bacteroidetes":146836.0,"k__Bacteria;p__Cyanobacteria":0.0,"k__Bacteria;p__Firmicutes":62752.0,"k__Bacteria;p__Fusobacteria":0.0,"k__Bacteria;p__Lentisphaerae":0.0,"k__Bacteria;p__Proteobacteria":4625.0,"k__Bacteria;p__TM7":0.0,"k__Bacteria;p__Tenericutes":0.0,"k__Bacteria;p__Verrucomicrobia":30.0,"BarcodeSequence":"CGTTACTA","LinkerPrimerSequence":"TATGGTAATTGG","Subject":"IP022","Phase":"Post","Treatment":"Placebo","Time":"1","Group":"Post Placebo","Male":"0"},{"index":"KR024B","Unassigned;__":94927.0,"k__Archaea;p__Euryarchaeota":0.0,"k__Bacteria;__":179696.0,"k__Bacteria;p__Actinobacteria":5024.0,"k__Bacteria;p__Bacteroidetes":118588.0,"k__Bacteria;p__Cyanobacteria":7.0,"k__Bacteria;p__Firmicutes":150970.0,"k__Bacteria;p__Fusobacteria":0.0,"k__Bacteria;p__Lentisphaerae":0.0,"k__Bacteria;p__Proteobacteria":16520.0,"k__Bacteria;p__TM7":0.0,"k__Bacteria;p__Tenericutes":42.0,"k__Bacteria;p__Verrucomicrobia":364.0,"BarcodeSequence":"AGAGTCAC","LinkerPrimerSequence":"TATGGTAATTGG","Subject":"KR024","Phase":"Baseline","Treatment":"Placebo","Time":"0","Group":"Baseline Placebo","Male":"0"},{"index":"KR024E","Unassigned;__":71547.0,"k__Archaea;p__Euryarchaeota":0.0,"k__Bacteria;__":304610.0,"k__Bacteria;p__Actinobacteria":8558.0,"k__Bacteria;p__Bacteroidetes":223377.0,"k__Bacteria;p__Cyanobacteria":4354.0,"k__Bacteria;p__Firmicutes":139268.0,"k__Bacteria;p__Fusobacteria":0.0,"k__Bacteria;p__Lentisphaerae":0.0,"k__Bacteria;p__Proteobacteria":35650.0,"k__Bacteria;p__TM7":18.0,"k__Bacteria;p__Tenericutes":0.0,"k__Bacteria;p__Verrucomicrobia":0.0,"BarcodeSequence":"CTACTATA","LinkerPrimerSequence":"TATGGTAATTGG","Subject":"KR024","Phase":"Post","Treatment":"Placebo","Time":"1","Group":"Post Placebo","Male":"0"},{"index":"LJ020B","Unassigned;__":48732.0,"k__Archaea;p__Euryarchaeota":0.0,"k__Bacteria;__":235391.0,"k__Bacteria;p__Actinobacteria":4724.0,"k__Bacteria;p__Bacteroidetes":170535.0,"k__Bacteria;p__Cyanobacteria":0.0,"k__Bacteria;p__Firmicutes":121928.0,"k__Bacteria;p__Fusobacteria":0.0,"k__Bacteria;p__Lentisphaerae":0.0,"k__Bacteria;p__Proteobacteria":11704.0,"k__Bacteria;p__TM7":13.0,"k__Bacteria;p__Tenericutes":5.0,"k__Bacteria;p__Verrucomicrobia":9.0,"BarcodeSequence":"CGTTACTA","LinkerPrimerSequence":"TATGGTAATTGG","Subject":"LJ020","Phase":"Baseline","Treatment":"Active","Time":"0","Group":"Baseline Active","Male":"0"},{"index":"LJ020E","Unassigned;__":74923.0,"k__Archaea;p__Euryarchaeota":0.0,"k__Bacteria;__":229928.0,"k__Bacteria;p__Actinobacteria":2054.0,"k__Bacteria;p__Bacteroidetes":173683.0,"k__Bacteria;p__Cyanobacteria":0.0,"k__Bacteria;p__Firmicutes":146599.0,"k__Bacteria;p__Fusobacteria":0.0,"k__Bacteria;p__Lentisphaerae":0.0,"k__Bacteria;p__Proteobacteria":13364.0,"k__Bacteria;p__TM7":18.0,"k__Bacteria;p__Tenericutes":17.0,"k__Bacteria;p__Verrucomicrobia":595.0,"BarcodeSequence":"CTACTATA","LinkerPrimerSequence":"TATGGTAATTGG","Subject":"LJ020","Phase":"Post","Treatment":"Active","Time":"1","Group":"Post Active","Male":"0"},{"index":"MB018B","Unassigned;__":70665.0,"k__Archaea;p__Euryarchaeota":229.0,"k__Bacteria;__":185966.0,"k__Bacteria;p__Actinobacteria":1826.0,"k__Bacteria;p__Bacteroidetes":105031.0,"k__Bacteria;p__Cyanobacteria":1673.0,"k__Bacteria;p__Firmicutes":160686.0,"k__Bacteria;p__Fusobacteria":0.0,"k__Bacteria;p__Lentisphaerae":0.0,"k__Bacteria;p__Proteobacteria":5289.0,"k__Bacteria;p__TM7":4.0,"k__Bacteria;p__Tenericutes":596.0,"k__Bacteria;p__Verrucomicrobia":6.0,"BarcodeSequence":"CGTTACTA","LinkerPrimerSequence":"TATGGTAATTGG","Subject":"MB018","Phase":"Baseline","Treatment":"Active","Time":"0","Group":"Baseline Active","Male":"0"},{"index":"MB018E","Unassigned;__":62940.0,"k__Archaea;p__Euryarchaeota":13.0,"k__Bacteria;__":159359.0,"k__Bacteria;p__Actinobacteria":354.0,"k__Bacteria;p__Bacteroidetes":112759.0,"k__Bacteria;p__Cyanobacteria":1064.0,"k__Bacteria;p__Firmicutes":119036.0,"k__Bacteria;p__Fusobacteria":7.0,"k__Bacteria;p__Lentisphaerae":0.0,"k__Bacteria;p__Proteobacteria":8672.0,"k__Bacteria;p__TM7":0.0,"k__Bacteria;p__Tenericutes":373.0,"k__Bacteria;p__Verrucomicrobia":0.0,"BarcodeSequence":"CTACTATA","LinkerPrimerSequence":"TATGGTAATTGG","Subject":"MB018","Phase":"Post","Treatment":"Active","Time":"1","Group":"Post Active","Male":"0"},{"index":"MM019B","Unassigned;__":66938.0,"k__Archaea;p__Euryarchaeota":0.0,"k__Bacteria;__":145367.0,"k__Bacteria;p__Actinobacteria":7772.0,"k__Bacteria;p__Bacteroidetes":79451.0,"k__Bacteria;p__Cyanobacteria":1007.0,"k__Bacteria;p__Firmicutes":124374.0,"k__Bacteria;p__Fusobacteria":0.0,"k__Bacteria;p__Lentisphaerae":0.0,"k__Bacteria;p__Proteobacteria":9207.0,"k__Bacteria;p__TM7":0.0,"k__Bacteria;p__Tenericutes":3564.0,"k__Bacteria;p__Verrucomicrobia":220.0,"BarcodeSequence":"AGAGTCAC","LinkerPrimerSequence":"TATGGTAATTGG","Subject":"MM019","Phase":"Baseline","Treatment":"Placebo","Time":"0","Group":"Baseline Placebo","Male":"0"},{"index":"MM019E","Unassigned;__":89134.0,"k__Archaea;p__Euryarchaeota":0.0,"k__Bacteria;__":212065.0,"k__Bacteria;p__Actinobacteria":6815.0,"k__Bacteria;p__Bacteroidetes":141190.0,"k__Bacteria;p__Cyanobacteria":703.0,"k__Bacteria;p__Firmicutes":148089.0,"k__Bacteria;p__Fusobacteria":0.0,"k__Bacteria;p__Lentisphaerae":0.0,"k__Bacteria;p__Proteobacteria":18039.0,"k__Bacteria;p__TM7":4.0,"k__Bacteria;p__Tenericutes":7017.0,"k__Bacteria;p__Verrucomicrobia":24.0,"BarcodeSequence":"CTACTATA","LinkerPrimerSequence":"TATGGTAATTGG","Subject":"MM019","Phase":"Post","Treatment":"Placebo","Time":"1","Group":"Post Placebo","Male":"0"},{"index":"OS149B","Unassigned;__":76880.0,"k__Archaea;p__Euryarchaeota":0.0,"k__Bacteria;__":190795.0,"k__Bacteria;p__Actinobacteria":8009.0,"k__Bacteria;p__Bacteroidetes":132125.0,"k__Bacteria;p__Cyanobacteria":6500.0,"k__Bacteria;p__Firmicutes":119568.0,"k__Bacteria;p__Fusobacteria":0.0,"k__Bacteria;p__Lentisphaerae":0.0,"k__Bacteria;p__Proteobacteria":17916.0,"k__Bacteria;p__TM7":22.0,"k__Bacteria;p__Tenericutes":0.0,"k__Bacteria;p__Verrucomicrobia":257.0,"BarcodeSequence":"CGTTACTA","LinkerPrimerSequence":"TATGGTAATTGG","Subject":"OS149","Phase":"Baseline","Treatment":"Active","Time":"0","Group":"Baseline Active","Male":"0"},{"index":"OS149E","Unassigned;__":70203.0,"k__Archaea;p__Euryarchaeota":0.0,"k__Bacteria;__":244799.0,"k__Bacteria;p__Actinobacteria":329.0,"k__Bacteria;p__Bacteroidetes":200882.0,"k__Bacteria;p__Cyanobacteria":0.0,"k__Bacteria;p__Firmicutes":115128.0,"k__Bacteria;p__Fusobacteria":14.0,"k__Bacteria;p__Lentisphaerae":0.0,"k__Bacteria;p__Proteobacteria":28194.0,"k__Bacteria;p__TM7":13.0,"k__Bacteria;p__Tenericutes":185.0,"k__Bacteria;p__Verrucomicrobia":42.0,"BarcodeSequence":"CTACTATA","LinkerPrimerSequence":"TATGGTAATTGG","Subject":"OS149","Phase":"Post","Treatment":"Active","Time":"1","Group":"Post Active","Male":"0"},{"index":"TW163B","Unassigned;__":67717.0,"k__Archaea;p__Euryarchaeota":28.0,"k__Bacteria;__":209090.0,"k__Bacteria;p__Actinobacteria":11356.0,"k__Bacteria;p__Bacteroidetes":124210.0,"k__Bacteria;p__Cyanobacteria":5.0,"k__Bacteria;p__Firmicutes":147269.0,"k__Bacteria;p__Fusobacteria":0.0,"k__Bacteria;p__Lentisphaerae":0.0,"k__Bacteria;p__Proteobacteria":5124.0,"k__Bacteria;p__TM7":0.0,"k__Bacteria;p__Tenericutes":960.0,"k__Bacteria;p__Verrucomicrobia":477.0,"BarcodeSequence":"AGAGTCAC","LinkerPrimerSequence":"TATGGTAATTGG","Subject":"TW163","Phase":"Baseline","Treatment":"Placebo","Time":"0","Group":"Baseline Placebo","Male":"1"},{"index":"TW163E","Unassigned;__":56641.0,"k__Archaea;p__Euryarchaeota":0.0,"k__Bacteria;__":191918.0,"k__Bacteria;p__Actinobacteria":11890.0,"k__Bacteria;p__Bacteroidetes":119487.0,"k__Bacteria;p__Cyanobacteria":0.0,"k__Bacteria;p__Firmicutes":126328.0,"k__Bacteria;p__Fusobacteria":0.0,"k__Bacteria;p__Lentisphaerae":0.0,"k__Bacteria;p__Proteobacteria":7725.0,"k__Bacteria;p__TM7":23.0,"k__Bacteria;p__Tenericutes":47.0,"k__Bacteria;p__Verrucomicrobia":4.0,"BarcodeSequence":"CGTTACTA","LinkerPrimerSequence":"TATGGTAATTGG","Subject":"TW163","Phase":"Post","Treatment":"Placebo","Time":"1","Group":"Post Placebo","Male":"1"}]);
