# Supplementary material for: Human gut microbiome changes during a 10 week Randomised Control Trial for micronutrient supplementation in children with attention deficit hyperactivity disorder
Source: Sci Rep. 2019 Jul 12;9:10128. doi: 10.1038/s41598-019-46146-3 (PMC6625977; doi:10.1038/s41598-019-46146-3)
Supplement: Supplementary file 4 [file 41598_2019_46146_MOESM4_ESM.zip › eaad37e7-960f-4552-aee9-e42ff5bad2b2/data/level-2.csv]

index	Unassigned;__	k__Archaea;p__Euryarchaeota	k__Bacteria;__	k__Bacteria;p__Actinobacteria	k__Bacteria;p__Bacteroidetes	k__Bacteria;p__Cyanobacteria	k__Bacteria;p__Firmicutes	k__Bacteria;p__Fusobacteria	k__Bacteria;p__Lentisphaerae	k__Bacteria;p__Proteobacteria	k__Bacteria;p__TM7	k__Bacteria;p__Tenericutes	k__Bacteria;p__Verrucomicrobia	BarcodeSequence	LinkerPrimerSequence	Subject	Phase	Treatment	Time	Group	Male
BL027B	63902.0	0.0	148649.0	7220.0	82155.0	0.0	127969.0	0.0	36.0	5254.0	0.0	0.0	20.0	AGAGTCAC	TATGGTAATTGG	BL027	Baseline	Placebo	0	Baseline Placebo	0
BL027E	92690.0	0.0	275942.0	7394.0	185167.0	371.0	172048.0	0.0	39.0	19220.0	12.0	0.0	9.0	CGTTACTA	TATGGTAATTGG	BL027	Post	Placebo	1	Post Placebo	0
CD015B	122604.0	332.0	260780.0	17335.0	109726.0	1494.0	262994.0	0.0	26.0	7387.0	6.0	191.0	676.0	CGTTACTA	TATGGTAATTGG	CD015	Baseline	Active	0	Baseline Active	0
CD016E	67798.0	73.0	204914.0	1130.0	135023.0	1622.0	137319.0	0.0	95.0	12423.0	17.0	1005.0	1834.0	CTACTATA	TATGGTAATTGG	CD015	Post	Active	1	Post Active	0
CR164B	18060.0	0.0	219223.0	7543.0	139302.0	0.0	95046.0	0.0	0.0	17445.0	0.0	0.0	0.0	AGAGTCAC	TATGGTAATTGG	CR164	Baseline	Active	0	Baseline Active	0
CR164E	60399.0	0.0	230113.0	2664.0	168536.0	0.0	115147.0	25.0	0.0	19000.0	0.0	4.0	1326.0	CTACTATA	TATGGTAATTGG	CR164	Post	Active	1	Post Active	0
DB021B	73314.0	0.0	175606.0	11079.0	93717.0	216.0	147526.0	0.0	0.0	7054.0	0.0	39.0	1437.0	CGTTACTA	TATGGTAATTGG	DB021	Baseline	Active	0	Baseline Active	0
DB021E	55698.0	0.0	279860.0	1848.0	236005.0	379.0	102535.0	15.0	0.0	17715.0	89.0	8.0	268.0	CTACTATA	TATGGTAATTGG	DB021	Post	Active	1	Post Active	0
DB023B	82511.0	0.0	140907.0	4575.0	86119.0	0.0	126157.0	0.0	0.0	17531.0	5.0	33.0	1213.0	AGAGTCAC	TATGGTAATTGG	DB023	Baseline	Active	0	Baseline Active	0
DB023E	101843.0	0.0	183615.0	4611.0	131352.0	0.0	145807.0	10.0	0.0	24135.0	0.0	2.0	165.0	CTACTATA	TATGGTAATTGG	DB023	Post	Active	1	Post Active	0
DG026B	88329.0	15.0	173818.0	28115.0	137942.0	0.0	131576.0	0.0	0.0	7443.0	3.0	30.0	97.0	AGAGTCAC	TATGGTAATTGG	DG026	Baseline	Active	0	Baseline Active	0
DG026E	67048.0	11.0	158626.0	3504.0	114581.0	0.0	97791.0	0.0	0.0	37347.0	0.0	1331.0	2.0	CTACTATA	TATGGTAATTGG	DG026	Post	Active	1	Post Active	0
GC161B	57470.0	0.0	126386.0	6234.0	75571.0	3487.0	101833.0	0.0	25.0	4721.0	0.0	796.0	4.0	AGAGTCAC	TATGGTAATTGG	GC161	Baseline	Active	0	Baseline Active	0
GC161E	111194.0	0.0	233310.0	5539.0	193934.0	944.0	157116.0	0.0	43.0	8497.0	2.0	932.0	12.0	CGTTACTA	TATGGTAATTGG	GC161	Post	Active	1	Post Active	0
GH017B	69392.0	0.0	144317.0	10062.0	89500.0	0.0	120789.0	4.0	0.0	5070.0	8.0	339.0	161.0	AGAGTCAC	TATGGTAATTGG	GH017	Baseline	Placebo	0	Baseline Placebo	1
GH017E	64044.0	0.0	252728.0	6232.0	188855.0	0.0	124174.0	64.0	0.0	21746.0	22.0	0.0	83.0	CGTTACTA	TATGGTAATTGG	GH017	Post	Placebo	1	Post Placebo	1
HK015B	21324.0	138.0	123149.0	5940.0	61249.0	0.0	69617.0	0.0	5.0	2739.0	7.0	266.0	0.0	CGTTACTA	TATGGTAATTGG	HK015	Baseline	Active	0	Baseline Active	1
HK015E	48463.0	11.0	241603.0	4572.0	162971.0	3.0	102786.0	0.0	11.0	11281.0	5.0	809.0	0.0	CTACTATA	TATGGTAATTGG	HK015	Post	Active	1	Post Active	1
HM025B	73501.0	0.0	127641.0	7838.0	63970.0	3623.0	132453.0	0.0	0.0	6898.0	5.0	3.0	418.0	AGAGTCAC	TATGGTAATTGG	HM025	Baseline	Placebo	0	Baseline Placebo	0
HM025E	137752.0	0.0	190958.0	9754.0	112396.0	601.0	192675.0	0.0	0.0	14337.0	3.0	326.0	860.0	CGTTACTA	TATGGTAATTGG	HM025	Post	Placebo	1	Post Placebo	0
IP022B	29627.0	29.0	211358.0	16230.0	143372.0	4.0	85064.0	0.0	0.0	16352.0	0.0	0.0	0.0	AGAGTCAC	TATGGTAATTGG	IP022	Baseline	Placebo	0	Baseline Placebo	0
IP022E	32033.0	18.0	170691.0	7549.0	146836.0	0.0	62752.0	0.0	0.0	4625.0	0.0	0.0	30.0	CGTTACTA	TATGGTAATTGG	IP022	Post	Placebo	1	Post Placebo	0
KR024B	94927.0	0.0	179696.0	5024.0	118588.0	7.0	150970.0	0.0	0.0	16520.0	0.0	42.0	364.0	AGAGTCAC	TATGGTAATTGG	KR024	Baseline	Placebo	0	Baseline Placebo	0
KR024E	71547.0	0.0	304610.0	8558.0	223377.0	4354.0	139268.0	0.0	0.0	35650.0	18.0	0.0	0.0	CTACTATA	TATGGTAATTGG	KR024	Post	Placebo	1	Post Placebo	0
LJ020B	48732.0	0.0	235391.0	4724.0	170535.0	0.0	121928.0	0.0	0.0	11704.0	13.0	5.0	9.0	CGTTACTA	TATGGTAATTGG	LJ020	Baseline	Active	0	Baseline Active	0
LJ020E	74923.0	0.0	229928.0	2054.0	173683.0	0.0	146599.0	0.0	0.0	13364.0	18.0	17.0	595.0	CTACTATA	TATGGTAATTGG	LJ020	Post	Active	1	Post Active	0
MB018B	70665.0	229.0	185966.0	1826.0	105031.0	1673.0	160686.0	0.0	0.0	5289.0	4.0	596.0	6.0	CGTTACTA	TATGGTAATTGG	MB018	Baseline	Active	0	Baseline Active	0
MB018E	62940.0	13.0	159359.0	354.0	112759.0	1064.0	119036.0	7.0	0.0	8672.0	0.0	373.0	0.0	CTACTATA	TATGGTAATTGG	MB018	Post	Active	1	Post Active	0
MM019B	66938.0	0.0	145367.0	7772.0	79451.0	1007.0	124374.0	0.0	0.0	9207.0	0.0	3564.0	220.0	AGAGTCAC	TATGGTAATTGG	MM019	Baseline	Placebo	0	Baseline Placebo	0
MM019E	89134.0	0.0	212065.0	6815.0	141190.0	703.0	148089.0	0.0	0.0	18039.0	4.0	7017.0	24.0	CTACTATA	TATGGTAATTGG	MM019	Post	Placebo	1	Post Placebo	0
OS149B	76880.0	0.0	190795.0	8009.0	132125.0	6500.0	119568.0	0.0	0.0	17916.0	22.0	0.0	257.0	CGTTACTA	TATGGTAATTGG	OS149	Baseline	Active	0	Baseline Active	0
OS149E	70203.0	0.0	244799.0	329.0	200882.0	0.0	115128.0	14.0	0.0	28194.0	13.0	185.0	42.0	CTACTATA	TATGGTAATTGG	OS149	Post	Active	1	Post Active	0
TW163B	67717.0	28.0	209090.0	11356.0	124210.0	5.0	147269.0	0.0	0.0	5124.0	0.0	960.0	477.0	AGAGTCAC	TATGGTAATTGG	TW163	Baseline	Placebo	0	Baseline Placebo	1
TW163E	56641.0	0.0	191918.0	11890.0	119487.0	0.0	126328.0	0.0	0.0	7725.0	23.0	47.0	4.0	CGTTACTA	TATGGTAATTGG	TW163	Post	Placebo	1	Post Placebo	1
