# Supplementary material for: Human gut microbiome changes during a 10 week Randomised Control Trial for micronutrient supplementation in children with attention deficit hyperactivity disorder
Source: Sci Rep. 2019 Jul 12;9:10128. doi: 10.1038/s41598-019-46146-3 (PMC6625977; doi:10.1038/s41598-019-46146-3)
Supplement: Supplementary file 4 [file 41598_2019_46146_MOESM4_ESM.zip › eaad37e7-960f-4552-aee9-e42ff5bad2b2/data/level-5.jsonp]

load_data(5,["Unassigned;__;__;__;__", "k__Archaea;p__Euryarchaeota;c__Methanobacteria;o__Methanobacteriales;f__Methanobacteriaceae", "k__Bacteria;__;__;__;__", "k__Bacteria;p__Actinobacteria;c__Actinobacteria;o__Actinomycetales;f__Actinomycetaceae", "k__Bacteria;p__Actinobacteria;c__Actinobacteria;o__Actinomycetales;f__Micrococcaceae", "k__Bacteria;p__Actinobacteria;c__Actinobacteria;o__Bifidobacteriales;f__Bifidobacteriaceae", "k__Bacteria;p__Actinobacteria;c__Coriobacteriia;o__Coriobacteriales;f__Coriobacteriaceae", "k__Bacteria;p__Bacteroidetes;__;__;__", "k__Bacteria;p__Bacteroidetes;c__Bacteroidia;o__Bacteroidales;__", "k__Bacteria;p__Bacteroidetes;c__Bacteroidia;o__Bacteroidales;f__", "k__Bacteria;p__Bacteroidetes;c__Bacteroidia;o__Bacteroidales;f__Bacteroidaceae", "k__Bacteria;p__Bacteroidetes;c__Bacteroidia;o__Bacteroidales;f__Porphyromonadaceae", "k__Bacteria;p__Bacteroidetes;c__Bacteroidia;o__Bacteroidales;f__Prevotellaceae", "k__Bacteria;p__Bacteroidetes;c__Bacteroidia;o__Bacteroidales;f__Rikenellaceae", "k__Bacteria;p__Bacteroidetes;c__Bacteroidia;o__Bacteroidales;f__S24-7", "k__Bacteria;p__Bacteroidetes;c__Bacteroidia;o__Bacteroidales;f__[Barnesiellaceae]", "k__Bacteria;p__Bacteroidetes;c__Bacteroidia;o__Bacteroidales;f__[Odoribacteraceae]", "k__Bacteria;p__Bacteroidetes;c__Bacteroidia;o__Bacteroidales;f__[Paraprevotellaceae]", "k__Bacteria;p__Cyanobacteria;c__4C0d-2;o__YS2;f__", "k__Bacteria;p__Cyanobacteria;c__Chloroplast;o__Streptophyta;f__", "k__Bacteria;p__Firmicutes;c__Bacilli;o__Gemellales;f__Gemellaceae", "k__Bacteria;p__Firmicutes;c__Bacilli;o__Lactobacillales;f__Carnobacteriaceae", "k__Bacteria;p__Firmicutes;c__Bacilli;o__Lactobacillales;f__Lactobacillaceae", "k__Bacteria;p__Firmicutes;c__Bacilli;o__Lactobacillales;f__Streptococcaceae", "k__Bacteria;p__Firmicutes;c__Bacilli;o__Turicibacterales;f__Turicibacteraceae", "k__Bacteria;p__Firmicutes;c__Clostridia;__;__", "k__Bacteria;p__Firmicutes;c__Clostridia;o__Clostridiales;__", "k__Bacteria;p__Firmicutes;c__Clostridia;o__Clostridiales;f__", "k__Bacteria;p__Firmicutes;c__Clostridia;o__Clostridiales;f__Christensenellaceae", "k__Bacteria;p__Firmicutes;c__Clostridia;o__Clostridiales;f__Clostridiaceae", "k__Bacteria;p__Firmicutes;c__Clostridia;o__Clostridiales;f__Dehalobacteriaceae", "k__Bacteria;p__Firmicutes;c__Clostridia;o__Clostridiales;f__EtOH8", "k__Bacteria;p__Firmicutes;c__Clostridia;o__Clostridiales;f__Lachnospiraceae", "k__Bacteria;p__Firmicutes;c__Clostridia;o__Clostridiales;f__Peptococcaceae", "k__Bacteria;p__Firmicutes;c__Clostridia;o__Clostridiales;f__Peptostreptococcaceae", "k__Bacteria;p__Firmicutes;c__Clostridia;o__Clostridiales;f__Ruminococcaceae", "k__Bacteria;p__Firmicutes;c__Clostridia;o__Clostridiales;f__Sulfobacillaceae", "k__Bacteria;p__Firmicutes;c__Clostridia;o__Clostridiales;f__Veillonellaceae", "k__Bacteria;p__Firmicutes;c__Clostridia;o__Clostridiales;f__[Mogibacteriaceae]", "k__Bacteria;p__Firmicutes;c__Clostridia;o__Clostridiales;f__[Tissierellaceae]", "k__Bacteria;p__Firmicutes;c__Erysipelotrichi;o__Erysipelotrichales;f__Erysipelotrichaceae", "k__Bacteria;p__Fusobacteria;c__Fusobacteriia;o__Fusobacteriales;f__Fusobacteriaceae", "k__Bacteria;p__Lentisphaerae;c__[Lentisphaeria];o__Victivallales;f__Victivallaceae", "k__Bacteria;p__Proteobacteria;c__Alphaproteobacteria;o__RF32;f__", "k__Bacteria;p__Proteobacteria;c__Betaproteobacteria;o__Burkholderiales;f__Alcaligenaceae", "k__Bacteria;p__Proteobacteria;c__Betaproteobacteria;o__Burkholderiales;f__Oxalobacteraceae", "k__Bacteria;p__Proteobacteria;c__Deltaproteobacteria;o__Desulfovibrionales;f__Desulfovibrionaceae", "k__Bacteria;p__Proteobacteria;c__Epsilonproteobacteria;o__Campylobacterales;f__Campylobacteraceae", "k__Bacteria;p__Proteobacteria;c__Gammaproteobacteria;o__Enterobacteriales;f__Enterobacteriaceae", "k__Bacteria;p__Proteobacteria;c__Gammaproteobacteria;o__Pasteurellales;f__Pasteurellaceae", "k__Bacteria;p__TM7;c__TM7-3;o__;f__", "k__Bacteria;p__Tenericutes;c__Mollicutes;o__Anaeroplasmatales;f__Anaeroplasmataceae", "k__Bacteria;p__Tenericutes;c__Mollicutes;o__RF39;f__", "k__Bacteria;p__Tenericutes;c__RF3;o__ML615J-28;f__", "k__Bacteria;p__Verrucomicrobia;c__Opitutae;o__[Cerasicoccales];f__[Cerasicoccaceae]", "k__Bacteria;p__Verrucomicrobia;c__Verrucomicrobiae;o__Verrucomicrobiales;f__Verrucomicrobiaceae"],["index", "Unassigned;__;__;__;__", "k__Archaea;p__Euryarchaeota;c__Methanobacteria;o__Methanobacteriales;f__Methanobacteriaceae", "k__Bacteria;__;__;__;__", "k__Bacteria;p__Actinobacteria;c__Actinobacteria;o__Actinomycetales;f__Actinomycetaceae", "k__Bacteria;p__Actinobacteria;c__Actinobacteria;o__Actinomycetales;f__Micrococcaceae", "k__Bacteria;p__Actinobacteria;c__Actinobacteria;o__Bifidobacteriales;f__Bifidobacteriaceae", "k__Bacteria;p__Actinobacteria;c__Coriobacteriia;o__Coriobacteriales;f__Coriobacteriaceae", "k__Bacteria;p__Bacteroidetes;__;__;__", "k__Bacteria;p__Bacteroidetes;c__Bacteroidia;o__Bacteroidales;__", "k__Bacteria;p__Bacteroidetes;c__Bacteroidia;o__Bacteroidales;f__", "k__Bacteria;p__Bacteroidetes;c__Bacteroidia;o__Bacteroidales;f__Bacteroidaceae", "k__Bacteria;p__Bacteroidetes;c__Bacteroidia;o__Bacteroidales;f__Porphyromonadaceae", "k__Bacteria;p__Bacteroidetes;c__Bacteroidia;o__Bacteroidales;f__Prevotellaceae", "k__Bacteria;p__Bacteroidetes;c__Bacteroidia;o__Bacteroidales;f__Rikenellaceae", "k__Bacteria;p__Bacteroidetes;c__Bacteroidia;o__Bacteroidales;f__S24-7", "k__Bacteria;p__Bacteroidetes;c__Bacteroidia;o__Bacteroidales;f__[Barnesiellaceae]", "k__Bacteria;p__Bacteroidetes;c__Bacteroidia;o__Bacteroidales;f__[Odoribacteraceae]", "k__Bacteria;p__Bacteroidetes;c__Bacteroidia;o__Bacteroidales;f__[Paraprevotellaceae]", "k__Bacteria;p__Cyanobacteria;c__4C0d-2;o__YS2;f__", "k__Bacteria;p__Cyanobacteria;c__Chloroplast;o__Streptophyta;f__", "k__Bacteria;p__Firmicutes;c__Bacilli;o__Gemellales;f__Gemellaceae", "k__Bacteria;p__Firmicutes;c__Bacilli;o__Lactobacillales;f__Carnobacteriaceae", "k__Bacteria;p__Firmicutes;c__Bacilli;o__Lactobacillales;f__Lactobacillaceae", "k__Bacteria;p__Firmicutes;c__Bacilli;o__Lactobacillales;f__Streptococcaceae", "k__Bacteria;p__Firmicutes;c__Bacilli;o__Turicibacterales;f__Turicibacteraceae", "k__Bacteria;p__Firmicutes;c__Clostridia;__;__", "k__Bacteria;p__Firmicutes;c__Clostridia;o__Clostridiales;__", "k__Bacteria;p__Firmicutes;c__Clostridia;o__Clostridiales;f__", "k__Bacteria;p__Firmicutes;c__Clostridia;o__Clostridiales;f__Christensenellaceae", "k__Bacteria;p__Firmicutes;c__Clostridia;o__Clostridiales;f__Clostridiaceae", "k__Bacteria;p__Firmicutes;c__Clostridia;o__Clostridiales;f__Dehalobacteriaceae", "k__Bacteria;p__Firmicutes;c__Clostridia;o__Clostridiales;f__EtOH8", "k__Bacteria;p__Firmicutes;c__Clostridia;o__Clostridiales;f__Lachnospiraceae", "k__Bacteria;p__Firmicutes;c__Clostridia;o__Clostridiales;f__Peptococcaceae", "k__Bacteria;p__Firmicutes;c__Clostridia;o__Clostridiales;f__Peptostreptococcaceae", "k__Bacteria;p__Firmicutes;c__Clostridia;o__Clostridiales;f__Ruminococcaceae", "k__Bacteria;p__Firmicutes;c__Clostridia;o__Clostridiales;f__Sulfobacillaceae", "k__Bacteria;p__Firmicutes;c__Clostridia;o__Clostridiales;f__Veillonellaceae", "k__Bacteria;p__Firmicutes;c__Clostridia;o__Clostridiales;f__[Mogibacteriaceae]", "k__Bacteria;p__Firmicutes;c__Clostridia;o__Clostridiales;f__[Tissierellaceae]", "k__Bacteria;p__Firmicutes;c__Erysipelotrichi;o__Erysipelotrichales;f__Erysipelotrichaceae", "k__Bacteria;p__Fusobacteria;c__Fusobacteriia;o__Fusobacteriales;f__Fusobacteriaceae", "k__Bacteria;p__Lentisphaerae;c__[Lentisphaeria];o__Victivallales;f__Victivallaceae", "k__Bacteria;p__Proteobacteria;c__Alphaproteobacteria;o__RF32;f__", "k__Bacteria;p__Proteobacteria;c__Betaproteobacteria;o__Burkholderiales;f__Alcaligenaceae", "k__Bacteria;p__Proteobacteria;c__Betaproteobacteria;o__Burkholderiales;f__Oxalobacteraceae", "k__Bacteria;p__Proteobacteria;c__Deltaproteobacteria;o__Desulfovibrionales;f__Desulfovibrionaceae", "k__Bacteria;p__Proteobacteria;c__Epsilonproteobacteria;o__Campylobacterales;f__Campylobacteraceae", "k__Bacteria;p__Proteobacteria;c__Gammaproteobacteria;o__Enterobacteriales;f__Enterobacteriaceae", "k__Bacteria;p__Proteobacteria;c__Gammaproteobacteria;o__Pasteurellales;f__Pasteurellaceae", "k__Bacteria;p__TM7;c__TM7-3;o__;f__", "k__Bacteria;p__Tenericutes;c__Mollicutes;o__Anaeroplasmatales;f__Anaeroplasmataceae", "k__Bacteria;p__Tenericutes;c__Mollicutes;o__RF39;f__", "k__Bacteria;p__Tenericutes;c__RF3;o__ML615J-28;f__", "k__Bacteria;p__Verrucomicrobia;c__Opitutae;o__[Cerasicoccales];f__[Cerasicoccaceae]", "k__Bacteria;p__Verrucomicrobia;c__Verrucomicrobiae;o__Verrucomicrobiales;f__Verrucomicrobiaceae", "BarcodeSequence", "LinkerPrimerSequence", "Subject", "Phase", "Treatment", "Time", "Group", "Male"],[{"index":"BL027B","Unassigned;__;__;__;__":63902.0,"k__Archaea;p__Euryarchaeota;c__Methanobacteria;o__Methanobacteriales;f__Methanobacteriaceae":0.0,"k__Bacteria;__;__;__;__":148649.0,"k__Bacteria;p__Actinobacteria;c__Actinobacteria;o__Actinomycetales;f__Actinomycetaceae":0.0,"k__Bacteria;p__Actinobacteria;c__Actinobacteria;o__Actinomycetales;f__Micrococcaceae":0.0,"k__Bacteria;p__Actinobacteria;c__Actinobacteria;o__Bifidobacteriales;f__Bifidobacteriaceae":4280.0,"k__Bacteria;p__Actinobacteria;c__Coriobacteriia;o__Coriobacteriales;f__Coriobacteriaceae":2940.0,"k__Bacteria;p__Bacteroidetes;__;__;__":0.0,"k__Bacteria;p__Bacteroidetes;c__Bacteroidia;o__Bacteroidales;__":0.0,"k__Bacteria;p__Bacteroidetes;c__Bacteroidia;o__Bacteroidales;f__":0.0,"k__Bacteria;p__Bacteroidetes;c__Bacteroidia;o__Bacteroidales;f__Bacteroidaceae":59789.0,"k__Bacteria;p__Bacteroidetes;c__Bacteroidia;o__Bacteroidales;f__Porphyromonadaceae":3256.0,"k__Bacteria;p__Bacteroidetes;c__Bacteroidia;o__Bacteroidales;f__Prevotellaceae":505.0,"k__Bacteria;p__Bacteroidetes;c__Bacteroidia;o__Bacteroidales;f__Rikenellaceae":6541.0,"k__Bacteria;p__Bacteroidetes;c__Bacteroidia;o__Bacteroidales;f__S24-7":6075.0,"k__Bacteria;p__Bacteroidetes;c__Bacteroidia;o__Bacteroidales;f__[Barnesiellaceae]":4280.0,"k__Bacteria;p__Bacteroidetes;c__Bacteroidia;o__Bacteroidales;f__[Odoribacteraceae]":1709.0,"k__Bacteria;p__Bacteroidetes;c__Bacteroidia;o__Bacteroidales;f__[Paraprevotellaceae]":0.0,"k__Bacteria;p__Cyanobacteria;c__4C0d-2;o__YS2;f__":0.0,"k__Bacteria;p__Cyanobacteria;c__Chloroplast;o__Streptophyta;f__":0.0,"k__Bacteria;p__Firmicutes;c__Bacilli;o__Gemellales;f__Gemellaceae":10.0,"k__Bacteria;p__Firmicutes;c__Bacilli;o__Lactobacillales;f__Carnobacteriaceae":8.0,"k__Bacteria;p__Firmicutes;c__Bacilli;o__Lactobacillales;f__Lactobacillaceae":2.0,"k__Bacteria;p__Firmicutes;c__Bacilli;o__Lactobacillales;f__Streptococcaceae":5297.0,"k__Bacteria;p__Firmicutes;c__Bacilli;o__Turicibacterales;f__Turicibacteraceae":158.0,"k__Bacteria;p__Firmicutes;c__Clostridia;__;__":0.0,"k__Bacteria;p__Firmicutes;c__Clostridia;o__Clostridiales;__":813.0,"k__Bacteria;p__Firmicutes;c__Clostridia;o__Clostridiales;f__":1585.0,"k__Bacteria;p__Firmicutes;c__Clostridia;o__Clostridiales;f__Christensenellaceae":633.0,"k__Bacteria;p__Firmicutes;c__Clostridia;o__Clostridiales;f__Clostridiaceae":6542.0,"k__Bacteria;p__Firmicutes;c__Clostridia;o__Clostridiales;f__Dehalobacteriaceae":0.0,"k__Bacteria;p__Firmicutes;c__Clostridia;o__Clostridiales;f__EtOH8":0.0,"k__Bacteria;p__Firmicutes;c__Clostridia;o__Clostridiales;f__Lachnospiraceae":43728.0,"k__Bacteria;p__Firmicutes;c__Clostridia;o__Clostridiales;f__Peptococcaceae":0.0,"k__Bacteria;p__Firmicutes;c__Clostridia;o__Clostridiales;f__Peptostreptococcaceae":5620.0,"k__Bacteria;p__Firmicutes;c__Clostridia;o__Clostridiales;f__Ruminococcaceae":55096.0,"k__Bacteria;p__Firmicutes;c__Clostridia;o__Clostridiales;f__Sulfobacillaceae":0.0,"k__Bacteria;p__Firmicutes;c__Clostridia;o__Clostridiales;f__Veillonellaceae":7385.0,"k__Bacteria;p__Firmicutes;c__Clostridia;o__Clostridiales;f__[Mogibacteriaceae]":184.0,"k__Bacteria;p__Firmicutes;c__Clostridia;o__Clostridiales;f__[Tissierellaceae]":0.0,"k__Bacteria;p__Firmicutes;c__Erysipelotrichi;o__Erysipelotrichales;f__Erysipelotrichaceae":908.0,"k__Bacteria;p__Fusobacteria;c__Fusobacteriia;o__Fusobacteriales;f__Fusobacteriaceae":0.0,"k__Bacteria;p__Lentisphaerae;c__[Lentisphaeria];o__Victivallales;f__Victivallaceae":36.0,"k__Bacteria;p__Proteobacteria;c__Alphaproteobacteria;o__RF32;f__":540.0,"k__Bacteria;p__Proteobacteria;c__Betaproteobacteria;o__Burkholderiales;f__Alcaligenaceae":3356.0,"k__Bacteria;p__Proteobacteria;c__Betaproteobacteria;o__Burkholderiales;f__Oxalobacteraceae":0.0,"k__Bacteria;p__Proteobacteria;c__Deltaproteobacteria;o__Desulfovibrionales;f__Desulfovibrionaceae":1187.0,"k__Bacteria;p__Proteobacteria;c__Epsilonproteobacteria;o__Campylobacterales;f__Campylobacteraceae":0.0,"k__Bacteria;p__Proteobacteria;c__Gammaproteobacteria;o__Enterobacteriales;f__Enterobacteriaceae":0.0,"k__Bacteria;p__Proteobacteria;c__Gammaproteobacteria;o__Pasteurellales;f__Pasteurellaceae":171.0,"k__Bacteria;p__TM7;c__TM7-3;o__;f__":0.0,"k__Bacteria;p__Tenericutes;c__Mollicutes;o__Anaeroplasmatales;f__Anaeroplasmataceae":0.0,"k__Bacteria;p__Tenericutes;c__Mollicutes;o__RF39;f__":0.0,"k__Bacteria;p__Tenericutes;c__RF3;o__ML615J-28;f__":0.0,"k__Bacteria;p__Verrucomicrobia;c__Opitutae;o__[Cerasicoccales];f__[Cerasicoccaceae]":0.0,"k__Bacteria;p__Verrucomicrobia;c__Verrucomicrobiae;o__Verrucomicrobiales;f__Verrucomicrobiaceae":20.0,"BarcodeSequence":"AGAGTCAC","LinkerPrimerSequence":"TATGGTAATTGG","Subject":"BL027","Phase":"Baseline","Treatment":"Placebo","Time":"0","Group":"Baseline Placebo","Male":"0"},{"index":"BL027E","Unassigned;__;__;__;__":92690.0,"k__Archaea;p__Euryarchaeota;c__Methanobacteria;o__Methanobacteriales;f__Methanobacteriaceae":0.0,"k__Bacteria;__;__;__;__":275942.0,"k__Bacteria;p__Actinobacteria;c__Actinobacteria;o__Actinomycetales;f__Actinomycetaceae":0.0,"k__Bacteria;p__Actinobacteria;c__Actinobacteria;o__Actinomycetales;f__Micrococcaceae":0.0,"k__Bacteria;p__Actinobacteria;c__Actinobacteria;o__Bifidobacteriales;f__Bifidobacteriaceae":3744.0,"k__Bacteria;p__Actinobacteria;c__Coriobacteriia;o__Coriobacteriales;f__Coriobacteriaceae":3650.0,"k__Bacteria;p__Bacteroidetes;__;__;__":0.0,"k__Bacteria;p__Bacteroidetes;c__Bacteroidia;o__Bacteroidales;__":0.0,"k__Bacteria;p__Bacteroidetes;c__Bacteroidia;o__Bacteroidales;f__":0.0,"k__Bacteria;p__Bacteroidetes;c__Bacteroidia;o__Bacteroidales;f__Bacteroidaceae":153208.0,"k__Bacteria;p__Bacteroidetes;c__Bacteroidia;o__Bacteroidales;f__Porphyromonadaceae":9951.0,"k__Bacteria;p__Bacteroidetes;c__Bacteroidia;o__Bacteroidales;f__Prevotellaceae":955.0,"k__Bacteria;p__Bacteroidetes;c__Bacteroidia;o__Bacteroidales;f__Rikenellaceae":9301.0,"k__Bacteria;p__Bacteroidetes;c__Bacteroidia;o__Bacteroidales;f__S24-7":8.0,"k__Bacteria;p__Bacteroidetes;c__Bacteroidia;o__Bacteroidales;f__[Barnesiellaceae]":5807.0,"k__Bacteria;p__Bacteroidetes;c__Bacteroidia;o__Bacteroidales;f__[Odoribacteraceae]":5847.0,"k__Bacteria;p__Bacteroidetes;c__Bacteroidia;o__Bacteroidales;f__[Paraprevotellaceae]":90.0,"k__Bacteria;p__Cyanobacteria;c__4C0d-2;o__YS2;f__":0.0,"k__Bacteria;p__Cyanobacteria;c__Chloroplast;o__Streptophyta;f__":371.0,"k__Bacteria;p__Firmicutes;c__Bacilli;o__Gemellales;f__Gemellaceae":6.0,"k__Bacteria;p__Firmicutes;c__Bacilli;o__Lactobacillales;f__Carnobacteriaceae":21.0,"k__Bacteria;p__Firmicutes;c__Bacilli;o__Lactobacillales;f__Lactobacillaceae":5.0,"k__Bacteria;p__Firmicutes;c__Bacilli;o__Lactobacillales;f__Streptococcaceae":5408.0,"k__Bacteria;p__Firmicutes;c__Bacilli;o__Turicibacterales;f__Turicibacteraceae":1066.0,"k__Bacteria;p__Firmicutes;c__Clostridia;__;__":0.0,"k__Bacteria;p__Firmicutes;c__Clostridia;o__Clostridiales;__":732.0,"k__Bacteria;p__Firmicutes;c__Clostridia;o__Clostridiales;f__":3846.0,"k__Bacteria;p__Firmicutes;c__Clostridia;o__Clostridiales;f__Christensenellaceae":457.0,"k__Bacteria;p__Firmicutes;c__Clostridia;o__Clostridiales;f__Clostridiaceae":4814.0,"k__Bacteria;p__Firmicutes;c__Clostridia;o__Clostridiales;f__Dehalobacteriaceae":0.0,"k__Bacteria;p__Firmicutes;c__Clostridia;o__Clostridiales;f__EtOH8":0.0,"k__Bacteria;p__Firmicutes;c__Clostridia;o__Clostridiales;f__Lachnospiraceae":68139.0,"k__Bacteria;p__Firmicutes;c__Clostridia;o__Clostridiales;f__Peptococcaceae":32.0,"k__Bacteria;p__Firmicutes;c__Clostridia;o__Clostridiales;f__Peptostreptococcaceae":3817.0,"k__Bacteria;p__Firmicutes;c__Clostridia;o__Clostridiales;f__Ruminococcaceae":77282.0,"k__Bacteria;p__Firmicutes;c__Clostridia;o__Clostridiales;f__Sulfobacillaceae":0.0,"k__Bacteria;p__Firmicutes;c__Clostridia;o__Clostridiales;f__Veillonellaceae":5775.0,"k__Bacteria;p__Firmicutes;c__Clostridia;o__Clostridiales;f__[Mogibacteriaceae]":146.0,"k__Bacteria;p__Firmicutes;c__Clostridia;o__Clostridiales;f__[Tissierellaceae]":0.0,"k__Bacteria;p__Firmicutes;c__Erysipelotrichi;o__Erysipelotrichales;f__Erysipelotrichaceae":502.0,"k__Bacteria;p__Fusobacteria;c__Fusobacteriia;o__Fusobacteriales;f__Fusobacteriaceae":0.0,"k__Bacteria;p__Lentisphaerae;c__[Lentisphaeria];o__Victivallales;f__Victivallaceae":39.0,"k__Bacteria;p__Proteobacteria;c__Alphaproteobacteria;o__RF32;f__":5997.0,"k__Bacteria;p__Proteobacteria;c__Betaproteobacteria;o__Burkholderiales;f__Alcaligenaceae":9289.0,"k__Bacteria;p__Proteobacteria;c__Betaproteobacteria;o__Burkholderiales;f__Oxalobacteraceae":0.0,"k__Bacteria;p__Proteobacteria;c__Deltaproteobacteria;o__Desulfovibrionales;f__Desulfovibrionaceae":2619.0,"k__Bacteria;p__Proteobacteria;c__Epsilonproteobacteria;o__Campylobacterales;f__Campylobacteraceae":0.0,"k__Bacteria;p__Proteobacteria;c__Gammaproteobacteria;o__Enterobacteriales;f__Enterobacteriaceae":41.0,"k__Bacteria;p__Proteobacteria;c__Gammaproteobacteria;o__Pasteurellales;f__Pasteurellaceae":1274.0,"k__Bacteria;p__TM7;c__TM7-3;o__;f__":12.0,"k__Bacteria;p__Tenericutes;c__Mollicutes;o__Anaeroplasmatales;f__Anaeroplasmataceae":0.0,"k__Bacteria;p__Tenericutes;c__Mollicutes;o__RF39;f__":0.0,"k__Bacteria;p__Tenericutes;c__RF3;o__ML615J-28;f__":0.0,"k__Bacteria;p__Verrucomicrobia;c__Opitutae;o__[Cerasicoccales];f__[Cerasicoccaceae]":0.0,"k__Bacteria;p__Verrucomicrobia;c__Verrucomicrobiae;o__Verrucomicrobiales;f__Verrucomicrobiaceae":9.0,"BarcodeSequence":"CGTTACTA","LinkerPrimerSequence":"TATGGTAATTGG","Subject":"BL027","Phase":"Post","Treatment":"Placebo","Time":"1","Group":"Post Placebo","Male":"0"},{"index":"CD015B","Unassigned;__;__;__;__":122604.0,"k__Archaea;p__Euryarchaeota;c__Methanobacteria;o__Methanobacteriales;f__Methanobacteriaceae":332.0,"k__Bacteria;__;__;__;__":260780.0,"k__Bacteria;p__Actinobacteria;c__Actinobacteria;o__Actinomycetales;f__Actinomycetaceae":0.0,"k__Bacteria;p__Actinobacteria;c__Actinobacteria;o__Actinomycetales;f__Micrococcaceae":0.0,"k__Bacteria;p__Actinobacteria;c__Actinobacteria;o__Bifidobacteriales;f__Bifidobacteriaceae":9700.0,"k__Bacteria;p__Actinobacteria;c__Coriobacteriia;o__Coriobacteriales;f__Coriobacteriaceae":7635.0,"k__Bacteria;p__Bacteroidetes;__;__;__":0.0,"k__Bacteria;p__Bacteroidetes;c__Bacteroidia;o__Bacteroidales;__":0.0,"k__Bacteria;p__Bacteroidetes;c__Bacteroidia;o__Bacteroidales;f__":648.0,"k__Bacteria;p__Bacteroidetes;c__Bacteroidia;o__Bacteroidales;f__Bacteroidaceae":59822.0,"k__Bacteria;p__Bacteroidetes;c__Bacteroidia;o__Bacteroidales;f__Porphyromonadaceae":8295.0,"k__Bacteria;p__Bacteroidetes;c__Bacteroidia;o__Bacteroidales;f__Prevotellaceae":4771.0,"k__Bacteria;p__Bacteroidetes;c__Bacteroidia;o__Bacteroidales;f__Rikenellaceae":18889.0,"k__Bacteria;p__Bacteroidetes;c__Bacteroidia;o__Bacteroidales;f__S24-7":3028.0,"k__Bacteria;p__Bacteroidetes;c__Bacteroidia;o__Bacteroidales;f__[Barnesiellaceae]":4754.0,"k__Bacteria;p__Bacteroidetes;c__Bacteroidia;o__Bacteroidales;f__[Odoribacteraceae]":2989.0,"k__Bacteria;p__Bacteroidetes;c__Bacteroidia;o__Bacteroidales;f__[Paraprevotellaceae]":6530.0,"k__Bacteria;p__Cyanobacteria;c__4C0d-2;o__YS2;f__":1494.0,"k__Bacteria;p__Cyanobacteria;c__Chloroplast;o__Streptophyta;f__":0.0,"k__Bacteria;p__Firmicutes;c__Bacilli;o__Gemellales;f__Gemellaceae":0.0,"k__Bacteria;p__Firmicutes;c__Bacilli;o__Lactobacillales;f__Carnobacteriaceae":0.0,"k__Bacteria;p__Firmicutes;c__Bacilli;o__Lactobacillales;f__Lactobacillaceae":0.0,"k__Bacteria;p__Firmicutes;c__Bacilli;o__Lactobacillales;f__Streptococcaceae":139.0,"k__Bacteria;p__Firmicutes;c__Bacilli;o__Turicibacterales;f__Turicibacteraceae":5515.0,"k__Bacteria;p__Firmicutes;c__Clostridia;__;__":2980.0,"k__Bacteria;p__Firmicutes;c__Clostridia;o__Clostridiales;__":3292.0,"k__Bacteria;p__Firmicutes;c__Clostridia;o__Clostridiales;f__":23952.0,"k__Bacteria;p__Firmicutes;c__Clostridia;o__Clostridiales;f__Christensenellaceae":6292.0,"k__Bacteria;p__Firmicutes;c__Clostridia;o__Clostridiales;f__Clostridiaceae":14314.0,"k__Bacteria;p__Firmicutes;c__Clostridia;o__Clostridiales;f__Dehalobacteriaceae":120.0,"k__Bacteria;p__Firmicutes;c__Clostridia;o__Clostridiales;f__EtOH8":29.0,"k__Bacteria;p__Firmicutes;c__Clostridia;o__Clostridiales;f__Lachnospiraceae":63170.0,"k__Bacteria;p__Firmicutes;c__Clostridia;o__Clostridiales;f__Peptococcaceae":24.0,"k__Bacteria;p__Firmicutes;c__Clostridia;o__Clostridiales;f__Peptostreptococcaceae":26844.0,"k__Bacteria;p__Firmicutes;c__Clostridia;o__Clostridiales;f__Ruminococcaceae":90157.0,"k__Bacteria;p__Firmicutes;c__Clostridia;o__Clostridiales;f__Sulfobacillaceae":902.0,"k__Bacteria;p__Firmicutes;c__Clostridia;o__Clostridiales;f__Veillonellaceae":19190.0,"k__Bacteria;p__Firmicutes;c__Clostridia;o__Clostridiales;f__[Mogibacteriaceae]":1334.0,"k__Bacteria;p__Firmicutes;c__Clostridia;o__Clostridiales;f__[Tissierellaceae]":0.0,"k__Bacteria;p__Firmicutes;c__Erysipelotrichi;o__Erysipelotrichales;f__Erysipelotrichaceae":4740.0,"k__Bacteria;p__Fusobacteria;c__Fusobacteriia;o__Fusobacteriales;f__Fusobacteriaceae":0.0,"k__Bacteria;p__Lentisphaerae;c__[Lentisphaeria];o__Victivallales;f__Victivallaceae":26.0,"k__Bacteria;p__Proteobacteria;c__Alphaproteobacteria;o__RF32;f__":110.0,"k__Bacteria;p__Proteobacteria;c__Betaproteobacteria;o__Burkholderiales;f__Alcaligenaceae":3579.0,"k__Bacteria;p__Proteobacteria;c__Betaproteobacteria;o__Burkholderiales;f__Oxalobacteraceae":293.0,"k__Bacteria;p__Proteobacteria;c__Deltaproteobacteria;o__Desulfovibrionales;f__Desulfovibrionaceae":3265.0,"k__Bacteria;p__Proteobacteria;c__Epsilonproteobacteria;o__Campylobacterales;f__Campylobacteraceae":0.0,"k__Bacteria;p__Proteobacteria;c__Gammaproteobacteria;o__Enterobacteriales;f__Enterobacteriaceae":75.0,"k__Bacteria;p__Proteobacteria;c__Gammaproteobacteria;o__Pasteurellales;f__Pasteurellaceae":65.0,"k__Bacteria;p__TM7;c__TM7-3;o__;f__":6.0,"k__Bacteria;p__Tenericutes;c__Mollicutes;o__Anaeroplasmatales;f__Anaeroplasmataceae":0.0,"k__Bacteria;p__Tenericutes;c__Mollicutes;o__RF39;f__":150.0,"k__Bacteria;p__Tenericutes;c__RF3;o__ML615J-28;f__":41.0,"k__Bacteria;p__Verrucomicrobia;c__Opitutae;o__[Cerasicoccales];f__[Cerasicoccaceae]":298.0,"k__Bacteria;p__Verrucomicrobia;c__Verrucomicrobiae;o__Verrucomicrobiales;f__Verrucomicrobiaceae":378.0,"BarcodeSequence":"CGTTACTA","LinkerPrimerSequence":"TATGGTAATTGG","Subject":"CD015","Phase":"Baseline","Treatment":"Active","Time":"0","Group":"Baseline Active","Male":"0"},{"index":"CD016E","Unassigned;__;__;__;__":67798.0,"k__Archaea;p__Euryarchaeota;c__Methanobacteria;o__Methanobacteriales;f__Methanobacteriaceae":73.0,"k__Bacteria;__;__;__;__":204914.0,"k__Bacteria;p__Actinobacteria;c__Actinobacteria;o__Actinomycetales;f__Actinomycetaceae":0.0,"k__Bacteria;p__Actinobacteria;c__Actinobacteria;o__Actinomycetales;f__Micrococcaceae":0.0,"k__Bacteria;p__Actinobacteria;c__Actinobacteria;o__Bifidobacteriales;f__Bifidobacteriaceae":235.0,"k__Bacteria;p__Actinobacteria;c__Coriobacteriia;o__Coriobacteriales;f__Coriobacteriaceae":895.0,"k__Bacteria;p__Bacteroidetes;__;__;__":0.0,"k__Bacteria;p__Bacteroidetes;c__Bacteroidia;o__Bacteroidales;__":0.0,"k__Bacteria;p__Bacteroidetes;c__Bacteroidia;o__Bacteroidales;f__":404.0,"k__Bacteria;p__Bacteroidetes;c__Bacteroidia;o__Bacteroidales;f__Bacteroidaceae":70497.0,"k__Bacteria;p__Bacteroidetes;c__Bacteroidia;o__Bacteroidales;f__Porphyromonadaceae":15639.0,"k__Bacteria;p__Bacteroidetes;c__Bacteroidia;o__Bacteroidales;f__Prevotellaceae":21697.0,"k__Bacteria;p__Bacteroidetes;c__Bacteroidia;o__Bacteroidales;f__Rikenellaceae":16488.0,"k__Bacteria;p__Bacteroidetes;c__Bacteroidia;o__Bacteroidales;f__S24-7":1344.0,"k__Bacteria;p__Bacteroidetes;c__Bacteroidia;o__Bacteroidales;f__[Barnesiellaceae]":2168.0,"k__Bacteria;p__Bacteroidetes;c__Bacteroidia;o__Bacteroidales;f__[Odoribacteraceae]":2869.0,"k__Bacteria;p__Bacteroidetes;c__Bacteroidia;o__Bacteroidales;f__[Paraprevotellaceae]":3917.0,"k__Bacteria;p__Cyanobacteria;c__4C0d-2;o__YS2;f__":1622.0,"k__Bacteria;p__Cyanobacteria;c__Chloroplast;o__Streptophyta;f__":0.0,"k__Bacteria;p__Firmicutes;c__Bacilli;o__Gemellales;f__Gemellaceae":7.0,"k__Bacteria;p__Firmicutes;c__Bacilli;o__Lactobacillales;f__Carnobacteriaceae":5.0,"k__Bacteria;p__Firmicutes;c__Bacilli;o__Lactobacillales;f__Lactobacillaceae":0.0,"k__Bacteria;p__Firmicutes;c__Bacilli;o__Lactobacillales;f__Streptococcaceae":236.0,"k__Bacteria;p__Firmicutes;c__Bacilli;o__Turicibacterales;f__Turicibacteraceae":277.0,"k__Bacteria;p__Firmicutes;c__Clostridia;__;__":8691.0,"k__Bacteria;p__Firmicutes;c__Clostridia;o__Clostridiales;__":934.0,"k__Bacteria;p__Firmicutes;c__Clostridia;o__Clostridiales;f__":10320.0,"k__Bacteria;p__Firmicutes;c__Clostridia;o__Clostridiales;f__Christensenellaceae":7346.0,"k__Bacteria;p__Firmicutes;c__Clostridia;o__Clostridiales;f__Clostridiaceae":4053.0,"k__Bacteria;p__Firmicutes;c__Clostridia;o__Clostridiales;f__Dehalobacteriaceae":62.0,"k__Bacteria;p__Firmicutes;c__Clostridia;o__Clostridiales;f__EtOH8":52.0,"k__Bacteria;p__Firmicutes;c__Clostridia;o__Clostridiales;f__Lachnospiraceae":26444.0,"k__Bacteria;p__Firmicutes;c__Clostridia;o__Clostridiales;f__Peptococcaceae":308.0,"k__Bacteria;p__Firmicutes;c__Clostridia;o__Clostridiales;f__Peptostreptococcaceae":8918.0,"k__Bacteria;p__Firmicutes;c__Clostridia;o__Clostridiales;f__Ruminococcaceae":60127.0,"k__Bacteria;p__Firmicutes;c__Clostridia;o__Clostridiales;f__Sulfobacillaceae":367.0,"k__Bacteria;p__Firmicutes;c__Clostridia;o__Clostridiales;f__Veillonellaceae":7833.0,"k__Bacteria;p__Firmicutes;c__Clostridia;o__Clostridiales;f__[Mogibacteriaceae]":249.0,"k__Bacteria;p__Firmicutes;c__Clostridia;o__Clostridiales;f__[Tissierellaceae]":0.0,"k__Bacteria;p__Firmicutes;c__Erysipelotrichi;o__Erysipelotrichales;f__Erysipelotrichaceae":1090.0,"k__Bacteria;p__Fusobacteria;c__Fusobacteriia;o__Fusobacteriales;f__Fusobacteriaceae":0.0,"k__Bacteria;p__Lentisphaerae;c__[Lentisphaeria];o__Victivallales;f__Victivallaceae":95.0,"k__Bacteria;p__Proteobacteria;c__Alphaproteobacteria;o__RF32;f__":3527.0,"k__Bacteria;p__Proteobacteria;c__Betaproteobacteria;o__Burkholderiales;f__Alcaligenaceae":6144.0,"k__Bacteria;p__Proteobacteria;c__Betaproteobacteria;o__Burkholderiales;f__Oxalobacteraceae":169.0,"k__Bacteria;p__Proteobacteria;c__Deltaproteobacteria;o__Desulfovibrionales;f__Desulfovibrionaceae":2517.0,"k__Bacteria;p__Proteobacteria;c__Epsilonproteobacteria;o__Campylobacterales;f__Campylobacteraceae":0.0,"k__Bacteria;p__Proteobacteria;c__Gammaproteobacteria;o__Enterobacteriales;f__Enterobacteriaceae":27.0,"k__Bacteria;p__Proteobacteria;c__Gammaproteobacteria;o__Pasteurellales;f__Pasteurellaceae":39.0,"k__Bacteria;p__TM7;c__TM7-3;o__;f__":17.0,"k__Bacteria;p__Tenericutes;c__Mollicutes;o__Anaeroplasmatales;f__Anaeroplasmataceae":0.0,"k__Bacteria;p__Tenericutes;c__Mollicutes;o__RF39;f__":674.0,"k__Bacteria;p__Tenericutes;c__RF3;o__ML615J-28;f__":331.0,"k__Bacteria;p__Verrucomicrobia;c__Opitutae;o__[Cerasicoccales];f__[Cerasicoccaceae]":547.0,"k__Bacteria;p__Verrucomicrobia;c__Verrucomicrobiae;o__Verrucomicrobiales;f__Verrucomicrobiaceae":1287.0,"BarcodeSequence":"CTACTATA","LinkerPrimerSequence":"TATGGTAATTGG","Subject":"CD015","Phase":"Post","Treatment":"Active","Time":"1","Group":"Post Active","Male":"0"},{"index":"CR164B","Unassigned;__;__;__;__":18060.0,"k__Archaea;p__Euryarchaeota;c__Methanobacteria;o__Methanobacteriales;f__Methanobacteriaceae":0.0,"k__Bacteria;__;__;__;__":219223.0,"k__Bacteria;p__Actinobacteria;c__Actinobacteria;o__Actinomycetales;f__Actinomycetaceae":0.0,"k__Bacteria;p__Actinobacteria;c__Actinobacteria;o__Actinomycetales;f__Micrococcaceae":44.0,"k__Bacteria;p__Actinobacteria;c__Actinobacteria;o__Bifidobacteriales;f__Bifidobacteriaceae":5206.0,"k__Bacteria;p__Actinobacteria;c__Coriobacteriia;o__Coriobacteriales;f__Coriobacteriaceae":2293.0,"k__Bacteria;p__Bacteroidetes;__;__;__":0.0,"k__Bacteria;p__Bacteroidetes;c__Bacteroidia;o__Bacteroidales;__":0.0,"k__Bacteria;p__Bacteroidetes;c__Bacteroidia;o__Bacteroidales;f__":0.0,"k__Bacteria;p__Bacteroidetes;c__Bacteroidia;o__Bacteroidales;f__Bacteroidaceae":6980.0,"k__Bacteria;p__Bacteroidetes;c__Bacteroidia;o__Bacteroidales;f__Porphyromonadaceae":455.0,"k__Bacteria;p__Bacteroidetes;c__Bacteroidia;o__Bacteroidales;f__Prevotellaceae":131741.0,"k__Bacteria;p__Bacteroidetes;c__Bacteroidia;o__Bacteroidales;f__Rikenellaceae":44.0,"k__Bacteria;p__Bacteroidetes;c__Bacteroidia;o__Bacteroidales;f__S24-7":13.0,"k__Bacteria;p__Bacteroidetes;c__Bacteroidia;o__Bacteroidales;f__[Barnesiellaceae]":22.0,"k__Bacteria;p__Bacteroidetes;c__Bacteroidia;o__Bacteroidales;f__[Odoribacteraceae]":20.0,"k__Bacteria;p__Bacteroidetes;c__Bacteroidia;o__Bacteroidales;f__[Paraprevotellaceae]":27.0,"k__Bacteria;p__Cyanobacteria;c__4C0d-2;o__YS2;f__":0.0,"k__Bacteria;p__Cyanobacteria;c__Chloroplast;o__Streptophyta;f__":0.0,"k__Bacteria;p__Firmicutes;c__Bacilli;o__Gemellales;f__Gemellaceae":12.0,"k__Bacteria;p__Firmicutes;c__Bacilli;o__Lactobacillales;f__Carnobacteriaceae":16.0,"k__Bacteria;p__Firmicutes;c__Bacilli;o__Lactobacillales;f__Lactobacillaceae":0.0,"k__Bacteria;p__Firmicutes;c__Bacilli;o__Lactobacillales;f__Streptococcaceae":1772.0,"k__Bacteria;p__Firmicutes;c__Bacilli;o__Turicibacterales;f__Turicibacteraceae":48.0,"k__Bacteria;p__Firmicutes;c__Clostridia;__;__":0.0,"k__Bacteria;p__Firmicutes;c__Clostridia;o__Clostridiales;__":0.0,"k__Bacteria;p__Firmicutes;c__Clostridia;o__Clostridiales;f__":45.0,"k__Bacteria;p__Firmicutes;c__Clostridia;o__Clostridiales;f__Christensenellaceae":22.0,"k__Bacteria;p__Firmicutes;c__Clostridia;o__Clostridiales;f__Clostridiaceae":824.0,"k__Bacteria;p__Firmicutes;c__Clostridia;o__Clostridiales;f__Dehalobacteriaceae":0.0,"k__Bacteria;p__Firmicutes;c__Clostridia;o__Clostridiales;f__EtOH8":0.0,"k__Bacteria;p__Firmicutes;c__Clostridia;o__Clostridiales;f__Lachnospiraceae":26288.0,"k__Bacteria;p__Firmicutes;c__Clostridia;o__Clostridiales;f__Peptococcaceae":0.0,"k__Bacteria;p__Firmicutes;c__Clostridia;o__Clostridiales;f__Peptostreptococcaceae":11127.0,"k__Bacteria;p__Firmicutes;c__Clostridia;o__Clostridiales;f__Ruminococcaceae":7721.0,"k__Bacteria;p__Firmicutes;c__Clostridia;o__Clostridiales;f__Sulfobacillaceae":0.0,"k__Bacteria;p__Firmicutes;c__Clostridia;o__Clostridiales;f__Veillonellaceae":45321.0,"k__Bacteria;p__Firmicutes;c__Clostridia;o__Clostridiales;f__[Mogibacteriaceae]":0.0,"k__Bacteria;p__Firmicutes;c__Clostridia;o__Clostridiales;f__[Tissierellaceae]":68.0,"k__Bacteria;p__Firmicutes;c__Erysipelotrichi;o__Erysipelotrichales;f__Erysipelotrichaceae":1782.0,"k__Bacteria;p__Fusobacteria;c__Fusobacteriia;o__Fusobacteriales;f__Fusobacteriaceae":0.0,"k__Bacteria;p__Lentisphaerae;c__[Lentisphaeria];o__Victivallales;f__Victivallaceae":0.0,"k__Bacteria;p__Proteobacteria;c__Alphaproteobacteria;o__RF32;f__":7.0,"k__Bacteria;p__Proteobacteria;c__Betaproteobacteria;o__Burkholderiales;f__Alcaligenaceae":15405.0,"k__Bacteria;p__Proteobacteria;c__Betaproteobacteria;o__Burkholderiales;f__Oxalobacteraceae":0.0,"k__Bacteria;p__Proteobacteria;c__Deltaproteobacteria;o__Desulfovibrionales;f__Desulfovibrionaceae":0.0,"k__Bacteria;p__Proteobacteria;c__Epsilonproteobacteria;o__Campylobacterales;f__Campylobacteraceae":78.0,"k__Bacteria;p__Proteobacteria;c__Gammaproteobacteria;o__Enterobacteriales;f__Enterobacteriaceae":200.0,"k__Bacteria;p__Proteobacteria;c__Gammaproteobacteria;o__Pasteurellales;f__Pasteurellaceae":1755.0,"k__Bacteria;p__TM7;c__TM7-3;o__;f__":0.0,"k__Bacteria;p__Tenericutes;c__Mollicutes;o__Anaeroplasmatales;f__Anaeroplasmataceae":0.0,"k__Bacteria;p__Tenericutes;c__Mollicutes;o__RF39;f__":0.0,"k__Bacteria;p__Tenericutes;c__RF3;o__ML615J-28;f__":0.0,"k__Bacteria;p__Verrucomicrobia;c__Opitutae;o__[Cerasicoccales];f__[Cerasicoccaceae]":0.0,"k__Bacteria;p__Verrucomicrobia;c__Verrucomicrobiae;o__Verrucomicrobiales;f__Verrucomicrobiaceae":0.0,"BarcodeSequence":"AGAGTCAC","LinkerPrimerSequence":"TATGGTAATTGG","Subject":"CR164","Phase":"Baseline","Treatment":"Active","Time":"0","Group":"Baseline Active","Male":"0"},{"index":"CR164E","Unassigned;__;__;__;__":60399.0,"k__Archaea;p__Euryarchaeota;c__Methanobacteria;o__Methanobacteriales;f__Methanobacteriaceae":0.0,"k__Bacteria;__;__;__;__":230113.0,"k__Bacteria;p__Actinobacteria;c__Actinobacteria;o__Actinomycetales;f__Actinomycetaceae":0.0,"k__Bacteria;p__Actinobacteria;c__Actinobacteria;o__Actinomycetales;f__Micrococcaceae":10.0,"k__Bacteria;p__Actinobacteria;c__Actinobacteria;o__Bifidobacteriales;f__Bifidobacteriaceae":368.0,"k__Bacteria;p__Actinobacteria;c__Coriobacteriia;o__Coriobacteriales;f__Coriobacteriaceae":2286.0,"k__Bacteria;p__Bacteroidetes;__;__;__":0.0,"k__Bacteria;p__Bacteroidetes;c__Bacteroidia;o__Bacteroidales;__":0.0,"k__Bacteria;p__Bacteroidetes;c__Bacteroidia;o__Bacteroidales;f__":0.0,"k__Bacteria;p__Bacteroidetes;c__Bacteroidia;o__Bacteroidales;f__Bacteroidaceae":60861.0,"k__Bacteria;p__Bacteroidetes;c__Bacteroidia;o__Bacteroidales;f__Porphyromonadaceae":13031.0,"k__Bacteria;p__Bacteroidetes;c__Bacteroidia;o__Bacteroidales;f__Prevotellaceae":75935.0,"k__Bacteria;p__Bacteroidetes;c__Bacteroidia;o__Bacteroidales;f__Rikenellaceae":9743.0,"k__Bacteria;p__Bacteroidetes;c__Bacteroidia;o__Bacteroidales;f__S24-7":30.0,"k__Bacteria;p__Bacteroidetes;c__Bacteroidia;o__Bacteroidales;f__[Barnesiellaceae]":2698.0,"k__Bacteria;p__Bacteroidetes;c__Bacteroidia;o__Bacteroidales;f__[Odoribacteraceae]":6170.0,"k__Bacteria;p__Bacteroidetes;c__Bacteroidia;o__Bacteroidales;f__[Paraprevotellaceae]":68.0,"k__Bacteria;p__Cyanobacteria;c__4C0d-2;o__YS2;f__":0.0,"k__Bacteria;p__Cyanobacteria;c__Chloroplast;o__Streptophyta;f__":0.0,"k__Bacteria;p__Firmicutes;c__Bacilli;o__Gemellales;f__Gemellaceae":8.0,"k__Bacteria;p__Firmicutes;c__Bacilli;o__Lactobacillales;f__Carnobacteriaceae":15.0,"k__Bacteria;p__Firmicutes;c__Bacilli;o__Lactobacillales;f__Lactobacillaceae":0.0,"k__Bacteria;p__Firmicutes;c__Bacilli;o__Lactobacillales;f__Streptococcaceae":531.0,"k__Bacteria;p__Firmicutes;c__Bacilli;o__Turicibacterales;f__Turicibacteraceae":326.0,"k__Bacteria;p__Firmicutes;c__Clostridia;__;__":0.0,"k__Bacteria;p__Firmicutes;c__Clostridia;o__Clostridiales;__":297.0,"k__Bacteria;p__Firmicutes;c__Clostridia;o__Clostridiales;f__":1115.0,"k__Bacteria;p__Firmicutes;c__Clostridia;o__Clostridiales;f__Christensenellaceae":330.0,"k__Bacteria;p__Firmicutes;c__Clostridia;o__Clostridiales;f__Clostridiaceae":1008.0,"k__Bacteria;p__Firmicutes;c__Clostridia;o__Clostridiales;f__Dehalobacteriaceae":0.0,"k__Bacteria;p__Firmicutes;c__Clostridia;o__Clostridiales;f__EtOH8":0.0,"k__Bacteria;p__Firmicutes;c__Clostridia;o__Clostridiales;f__Lachnospiraceae":42144.0,"k__Bacteria;p__Firmicutes;c__Clostridia;o__Clostridiales;f__Peptococcaceae":0.0,"k__Bacteria;p__Firmicutes;c__Clostridia;o__Clostridiales;f__Peptostreptococcaceae":1412.0,"k__Bacteria;p__Firmicutes;c__Clostridia;o__Clostridiales;f__Ruminococcaceae":40471.0,"k__Bacteria;p__Firmicutes;c__Clostridia;o__Clostridiales;f__Sulfobacillaceae":0.0,"k__Bacteria;p__Firmicutes;c__Clostridia;o__Clostridiales;f__Veillonellaceae":25341.0,"k__Bacteria;p__Firmicutes;c__Clostridia;o__Clostridiales;f__[Mogibacteriaceae]":28.0,"k__Bacteria;p__Firmicutes;c__Clostridia;o__Clostridiales;f__[Tissierellaceae]":49.0,"k__Bacteria;p__Firmicutes;c__Erysipelotrichi;o__Erysipelotrichales;f__Erysipelotrichaceae":2072.0,"k__Bacteria;p__Fusobacteria;c__Fusobacteriia;o__Fusobacteriales;f__Fusobacteriaceae":25.0,"k__Bacteria;p__Lentisphaerae;c__[Lentisphaeria];o__Victivallales;f__Victivallaceae":0.0,"k__Bacteria;p__Proteobacteria;c__Alphaproteobacteria;o__RF32;f__":15.0,"k__Bacteria;p__Proteobacteria;c__Betaproteobacteria;o__Burkholderiales;f__Alcaligenaceae":17683.0,"k__Bacteria;p__Proteobacteria;c__Betaproteobacteria;o__Burkholderiales;f__Oxalobacteraceae":0.0,"k__Bacteria;p__Proteobacteria;c__Deltaproteobacteria;o__Desulfovibrionales;f__Desulfovibrionaceae":673.0,"k__Bacteria;p__Proteobacteria;c__Epsilonproteobacteria;o__Campylobacterales;f__Campylobacteraceae":35.0,"k__Bacteria;p__Proteobacteria;c__Gammaproteobacteria;o__Enterobacteriales;f__Enterobacteriaceae":91.0,"k__Bacteria;p__Proteobacteria;c__Gammaproteobacteria;o__Pasteurellales;f__Pasteurellaceae":503.0,"k__Bacteria;p__TM7;c__TM7-3;o__;f__":0.0,"k__Bacteria;p__Tenericutes;c__Mollicutes;o__Anaeroplasmatales;f__Anaeroplasmataceae":0.0,"k__Bacteria;p__Tenericutes;c__Mollicutes;o__RF39;f__":4.0,"k__Bacteria;p__Tenericutes;c__RF3;o__ML615J-28;f__":0.0,"k__Bacteria;p__Verrucomicrobia;c__Opitutae;o__[Cerasicoccales];f__[Cerasicoccaceae]":0.0,"k__Bacteria;p__Verrucomicrobia;c__Verrucomicrobiae;o__Verrucomicrobiales;f__Verrucomicrobiaceae":1326.0,"BarcodeSequence":"CTACTATA","LinkerPrimerSequence":"TATGGTAATTGG","Subject":"CR164","Phase":"Post","Treatment":"Active","Time":"1","Group":"Post Active","Male":"0"},{"index":"DB021B","Unassigned;__;__;__;__":73314.0,"k__Archaea;p__Euryarchaeota;c__Methanobacteria;o__Methanobacteriales;f__Methanobacteriaceae":0.0,"k__Bacteria;__;__;__;__":175606.0,"k__Bacteria;p__Actinobacteria;c__Actinobacteria;o__Actinomycetales;f__Actinomycetaceae":0.0,"k__Bacteria;p__Actinobacteria;c__Actinobacteria;o__Actinomycetales;f__Micrococcaceae":0.0,"k__Bacteria;p__Actinobacteria;c__Actinobacteria;o__Bifidobacteriales;f__Bifidobacteriaceae":8100.0,"k__Bacteria;p__Actinobacteria;c__Coriobacteriia;o__Coriobacteriales;f__Coriobacteriaceae":2979.0,"k__Bacteria;p__Bacteroidetes;__;__;__":0.0,"k__Bacteria;p__Bacteroidetes;c__Bacteroidia;o__Bacteroidales;__":0.0,"k__Bacteria;p__Bacteroidetes;c__Bacteroidia;o__Bacteroidales;f__":0.0,"k__Bacteria;p__Bacteroidetes;c__Bacteroidia;o__Bacteroidales;f__Bacteroidaceae":22388.0,"k__Bacteria;p__Bacteroidetes;c__Bacteroidia;o__Bacteroidales;f__Porphyromonadaceae":7998.0,"k__Bacteria;p__Bacteroidetes;c__Bacteroidia;o__Bacteroidales;f__Prevotellaceae":55974.0,"k__Bacteria;p__Bacteroidetes;c__Bacteroidia;o__Bacteroidales;f__Rikenellaceae":2155.0,"k__Bacteria;p__Bacteroidetes;c__Bacteroidia;o__Bacteroidales;f__S24-7":0.0,"k__Bacteria;p__Bacteroidetes;c__Bacteroidia;o__Bacteroidales;f__[Barnesiellaceae]":1854.0,"k__Bacteria;p__Bacteroidetes;c__Bacteroidia;o__Bacteroidales;f__[Odoribacteraceae]":467.0,"k__Bacteria;p__Bacteroidetes;c__Bacteroidia;o__Bacteroidales;f__[Paraprevotellaceae]":2881.0,"k__Bacteria;p__Cyanobacteria;c__4C0d-2;o__YS2;f__":216.0,"k__Bacteria;p__Cyanobacteria;c__Chloroplast;o__Streptophyta;f__":0.0,"k__Bacteria;p__Firmicutes;c__Bacilli;o__Gemellales;f__Gemellaceae":0.0,"k__Bacteria;p__Firmicutes;c__Bacilli;o__Lactobacillales;f__Carnobacteriaceae":0.0,"k__Bacteria;p__Firmicutes;c__Bacilli;o__Lactobacillales;f__Lactobacillaceae":0.0,"k__Bacteria;p__Firmicutes;c__Bacilli;o__Lactobacillales;f__Streptococcaceae":512.0,"k__Bacteria;p__Firmicutes;c__Bacilli;o__Turicibacterales;f__Turicibacteraceae":167.0,"k__Bacteria;p__Firmicutes;c__Clostridia;__;__":0.0,"k__Bacteria;p__Firmicutes;c__Clostridia;o__Clostridiales;__":1394.0,"k__Bacteria;p__Firmicutes;c__Clostridia;o__Clostridiales;f__":2962.0,"k__Bacteria;p__Firmicutes;c__Clostridia;o__Clostridiales;f__Christensenellaceae":1215.0,"k__Bacteria;p__Firmicutes;c__Clostridia;o__Clostridiales;f__Clostridiaceae":2910.0,"k__Bacteria;p__Firmicutes;c__Clostridia;o__Clostridiales;f__Dehalobacteriaceae":0.0,"k__Bacteria;p__Firmicutes;c__Clostridia;o__Clostridiales;f__EtOH8":0.0,"k__Bacteria;p__Firmicutes;c__Clostridia;o__Clostridiales;f__Lachnospiraceae":51805.0,"k__Bacteria;p__Firmicutes;c__Clostridia;o__Clostridiales;f__Peptococcaceae":13.0,"k__Bacteria;p__Firmicutes;c__Clostridia;o__Clostridiales;f__Peptostreptococcaceae":17694.0,"k__Bacteria;p__Firmicutes;c__Clostridia;o__Clostridiales;f__Ruminococcaceae":59517.0,"k__Bacteria;p__Firmicutes;c__Clostridia;o__Clostridiales;f__Sulfobacillaceae":0.0,"k__Bacteria;p__Firmicutes;c__Clostridia;o__Clostridiales;f__Veillonellaceae":7971.0,"k__Bacteria;p__Firmicutes;c__Clostridia;o__Clostridiales;f__[Mogibacteriaceae]":113.0,"k__Bacteria;p__Firmicutes;c__Clostridia;o__Clostridiales;f__[Tissierellaceae]":44.0,"k__Bacteria;p__Firmicutes;c__Erysipelotrichi;o__Erysipelotrichales;f__Erysipelotrichaceae":1209.0,"k__Bacteria;p__Fusobacteria;c__Fusobacteriia;o__Fusobacteriales;f__Fusobacteriaceae":0.0,"k__Bacteria;p__Lentisphaerae;c__[Lentisphaeria];o__Victivallales;f__Victivallaceae":0.0,"k__Bacteria;p__Proteobacteria;c__Alphaproteobacteria;o__RF32;f__":929.0,"k__Bacteria;p__Proteobacteria;c__Betaproteobacteria;o__Burkholderiales;f__Alcaligenaceae":3541.0,"k__Bacteria;p__Proteobacteria;c__Betaproteobacteria;o__Burkholderiales;f__Oxalobacteraceae":0.0,"k__Bacteria;p__Proteobacteria;c__Deltaproteobacteria;o__Desulfovibrionales;f__Desulfovibrionaceae":313.0,"k__Bacteria;p__Proteobacteria;c__Epsilonproteobacteria;o__Campylobacterales;f__Campylobacteraceae":39.0,"k__Bacteria;p__Proteobacteria;c__Gammaproteobacteria;o__Enterobacteriales;f__Enterobacteriaceae":1841.0,"k__Bacteria;p__Proteobacteria;c__Gammaproteobacteria;o__Pasteurellales;f__Pasteurellaceae":391.0,"k__Bacteria;p__TM7;c__TM7-3;o__;f__":0.0,"k__Bacteria;p__Tenericutes;c__Mollicutes;o__Anaeroplasmatales;f__Anaeroplasmataceae":0.0,"k__Bacteria;p__Tenericutes;c__Mollicutes;o__RF39;f__":39.0,"k__Bacteria;p__Tenericutes;c__RF3;o__ML615J-28;f__":0.0,"k__Bacteria;p__Verrucomicrobia;c__Opitutae;o__[Cerasicoccales];f__[Cerasicoccaceae]":0.0,"k__Bacteria;p__Verrucomicrobia;c__Verrucomicrobiae;o__Verrucomicrobiales;f__Verrucomicrobiaceae":1437.0,"BarcodeSequence":"CGTTACTA","LinkerPrimerSequence":"TATGGTAATTGG","Subject":"DB021","Phase":"Baseline","Treatment":"Active","Time":"0","Group":"Baseline Active","Male":"0"},{"index":"DB021E","Unassigned;__;__;__;__":55698.0,"k__Archaea;p__Euryarchaeota;c__Methanobacteria;o__Methanobacteriales;f__Methanobacteriaceae":0.0,"k__Bacteria;__;__;__;__":279860.0,"k__Bacteria;p__Actinobacteria;c__Actinobacteria;o__Actinomycetales;f__Actinomycetaceae":0.0,"k__Bacteria;p__Actinobacteria;c__Actinobacteria;o__Actinomycetales;f__Micrococcaceae":18.0,"k__Bacteria;p__Actinobacteria;c__Actinobacteria;o__Bifidobacteriales;f__Bifidobacteriaceae":666.0,"k__Bacteria;p__Actinobacteria;c__Coriobacteriia;o__Coriobacteriales;f__Coriobacteriaceae":1164.0,"k__Bacteria;p__Bacteroidetes;__;__;__":0.0,"k__Bacteria;p__Bacteroidetes;c__Bacteroidia;o__Bacteroidales;__":0.0,"k__Bacteria;p__Bacteroidetes;c__Bacteroidia;o__Bacteroidales;f__":0.0,"k__Bacteria;p__Bacteroidetes;c__Bacteroidia;o__Bacteroidales;f__Bacteroidaceae":50929.0,"k__Bacteria;p__Bacteroidetes;c__Bacteroidia;o__Bacteroidales;f__Porphyromonadaceae":14176.0,"k__Bacteria;p__Bacteroidetes;c__Bacteroidia;o__Bacteroidales;f__Prevotellaceae":158787.0,"k__Bacteria;p__Bacteroidetes;c__Bacteroidia;o__Bacteroidales;f__Rikenellaceae":3812.0,"k__Bacteria;p__Bacteroidetes;c__Bacteroidia;o__Bacteroidales;f__S24-7":9.0,"k__Bacteria;p__Bacteroidetes;c__Bacteroidia;o__Bacteroidales;f__[Barnesiellaceae]":3069.0,"k__Bacteria;p__Bacteroidetes;c__Bacteroidia;o__Bacteroidales;f__[Odoribacteraceae]":2684.0,"k__Bacteria;p__Bacteroidetes;c__Bacteroidia;o__Bacteroidales;f__[Paraprevotellaceae]":2539.0,"k__Bacteria;p__Cyanobacteria;c__4C0d-2;o__YS2;f__":379.0,"k__Bacteria;p__Cyanobacteria;c__Chloroplast;o__Streptophyta;f__":0.0,"k__Bacteria;p__Firmicutes;c__Bacilli;o__Gemellales;f__Gemellaceae":0.0,"k__Bacteria;p__Firmicutes;c__Bacilli;o__Lactobacillales;f__Carnobacteriaceae":17.0,"k__Bacteria;p__Firmicutes;c__Bacilli;o__Lactobacillales;f__Lactobacillaceae":0.0,"k__Bacteria;p__Firmicutes;c__Bacilli;o__Lactobacillales;f__Streptococcaceae":637.0,"k__Bacteria;p__Firmicutes;c__Bacilli;o__Turicibacterales;f__Turicibacteraceae":24.0,"k__Bacteria;p__Firmicutes;c__Clostridia;__;__":6.0,"k__Bacteria;p__Firmicutes;c__Clostridia;o__Clostridiales;__":573.0,"k__Bacteria;p__Firmicutes;c__Clostridia;o__Clostridiales;f__":1735.0,"k__Bacteria;p__Firmicutes;c__Clostridia;o__Clostridiales;f__Christensenellaceae":750.0,"k__Bacteria;p__Firmicutes;c__Clostridia;o__Clostridiales;f__Clostridiaceae":2355.0,"k__Bacteria;p__Firmicutes;c__Clostridia;o__Clostridiales;f__Dehalobacteriaceae":0.0,"k__Bacteria;p__Firmicutes;c__Clostridia;o__Clostridiales;f__EtOH8":0.0,"k__Bacteria;p__Firmicutes;c__Clostridia;o__Clostridiales;f__Lachnospiraceae":36460.0,"k__Bacteria;p__Firmicutes;c__Clostridia;o__Clostridiales;f__Peptococcaceae":59.0,"k__Bacteria;p__Firmicutes;c__Clostridia;o__Clostridiales;f__Peptostreptococcaceae":5529.0,"k__Bacteria;p__Firmicutes;c__Clostridia;o__Clostridiales;f__Ruminococcaceae":49253.0,"k__Bacteria;p__Firmicutes;c__Clostridia;o__Clostridiales;f__Sulfobacillaceae":0.0,"k__Bacteria;p__Firmicutes;c__Clostridia;o__Clostridiales;f__Veillonellaceae":3979.0,"k__Bacteria;p__Firmicutes;c__Clostridia;o__Clostridiales;f__[Mogibacteriaceae]":51.0,"k__Bacteria;p__Firmicutes;c__Clostridia;o__Clostridiales;f__[Tissierellaceae]":12.0,"k__Bacteria;p__Firmicutes;c__Erysipelotrichi;o__Erysipelotrichales;f__Erysipelotrichaceae":1095.0,"k__Bacteria;p__Fusobacteria;c__Fusobacteriia;o__Fusobacteriales;f__Fusobacteriaceae":15.0,"k__Bacteria;p__Lentisphaerae;c__[Lentisphaeria];o__Victivallales;f__Victivallaceae":0.0,"k__Bacteria;p__Proteobacteria;c__Alphaproteobacteria;o__RF32;f__":541.0,"k__Bacteria;p__Proteobacteria;c__Betaproteobacteria;o__Burkholderiales;f__Alcaligenaceae":15590.0,"k__Bacteria;p__Proteobacteria;c__Betaproteobacteria;o__Burkholderiales;f__Oxalobacteraceae":0.0,"k__Bacteria;p__Proteobacteria;c__Deltaproteobacteria;o__Desulfovibrionales;f__Desulfovibrionaceae":745.0,"k__Bacteria;p__Proteobacteria;c__Epsilonproteobacteria;o__Campylobacterales;f__Campylobacteraceae":5.0,"k__Bacteria;p__Proteobacteria;c__Gammaproteobacteria;o__Enterobacteriales;f__Enterobacteriaceae":73.0,"k__Bacteria;p__Proteobacteria;c__Gammaproteobacteria;o__Pasteurellales;f__Pasteurellaceae":761.0,"k__Bacteria;p__TM7;c__TM7-3;o__;f__":89.0,"k__Bacteria;p__Tenericutes;c__Mollicutes;o__Anaeroplasmatales;f__Anaeroplasmataceae":0.0,"k__Bacteria;p__Tenericutes;c__Mollicutes;o__RF39;f__":8.0,"k__Bacteria;p__Tenericutes;c__RF3;o__ML615J-28;f__":0.0,"k__Bacteria;p__Verrucomicrobia;c__Opitutae;o__[Cerasicoccales];f__[Cerasicoccaceae]":0.0,"k__Bacteria;p__Verrucomicrobia;c__Verrucomicrobiae;o__Verrucomicrobiales;f__Verrucomicrobiaceae":268.0,"BarcodeSequence":"CTACTATA","LinkerPrimerSequence":"TATGGTAATTGG","Subject":"DB021","Phase":"Post","Treatment":"Active","Time":"1","Group":"Post Active","Male":"0"},{"index":"DB023B","Unassigned;__;__;__;__":82511.0,"k__Archaea;p__Euryarchaeota;c__Methanobacteria;o__Methanobacteriales;f__Methanobacteriaceae":0.0,"k__Bacteria;__;__;__;__":140907.0,"k__Bacteria;p__Actinobacteria;c__Actinobacteria;o__Actinomycetales;f__Actinomycetaceae":0.0,"k__Bacteria;p__Actinobacteria;c__Actinobacteria;o__Actinomycetales;f__Micrococcaceae":17.0,"k__Bacteria;p__Actinobacteria;c__Actinobacteria;o__Bifidobacteriales;f__Bifidobacteriaceae":1990.0,"k__Bacteria;p__Actinobacteria;c__Coriobacteriia;o__Coriobacteriales;f__Coriobacteriaceae":2568.0,"k__Bacteria;p__Bacteroidetes;__;__;__":0.0,"k__Bacteria;p__Bacteroidetes;c__Bacteroidia;o__Bacteroidales;__":0.0,"k__Bacteria;p__Bacteroidetes;c__Bacteroidia;o__Bacteroidales;f__":0.0,"k__Bacteria;p__Bacteroidetes;c__Bacteroidia;o__Bacteroidales;f__Bacteroidaceae":68210.0,"k__Bacteria;p__Bacteroidetes;c__Bacteroidia;o__Bacteroidales;f__Porphyromonadaceae":3572.0,"k__Bacteria;p__Bacteroidetes;c__Bacteroidia;o__Bacteroidales;f__Prevotellaceae":303.0,"k__Bacteria;p__Bacteroidetes;c__Bacteroidia;o__Bacteroidales;f__Rikenellaceae":7358.0,"k__Bacteria;p__Bacteroidetes;c__Bacteroidia;o__Bacteroidales;f__S24-7":9.0,"k__Bacteria;p__Bacteroidetes;c__Bacteroidia;o__Bacteroidales;f__[Barnesiellaceae]":3738.0,"k__Bacteria;p__Bacteroidetes;c__Bacteroidia;o__Bacteroidales;f__[Odoribacteraceae]":2241.0,"k__Bacteria;p__Bacteroidetes;c__Bacteroidia;o__Bacteroidales;f__[Paraprevotellaceae]":688.0,"k__Bacteria;p__Cyanobacteria;c__4C0d-2;o__YS2;f__":0.0,"k__Bacteria;p__Cyanobacteria;c__Chloroplast;o__Streptophyta;f__":0.0,"k__Bacteria;p__Firmicutes;c__Bacilli;o__Gemellales;f__Gemellaceae":12.0,"k__Bacteria;p__Firmicutes;c__Bacilli;o__Lactobacillales;f__Carnobacteriaceae":16.0,"k__Bacteria;p__Firmicutes;c__Bacilli;o__Lactobacillales;f__Lactobacillaceae":19.0,"k__Bacteria;p__Firmicutes;c__Bacilli;o__Lactobacillales;f__Streptococcaceae":4654.0,"k__Bacteria;p__Firmicutes;c__Bacilli;o__Turicibacterales;f__Turicibacteraceae":183.0,"k__Bacteria;p__Firmicutes;c__Clostridia;__;__":0.0,"k__Bacteria;p__Firmicutes;c__Clostridia;o__Clostridiales;__":1013.0,"k__Bacteria;p__Firmicutes;c__Clostridia;o__Clostridiales;f__":13592.0,"k__Bacteria;p__Firmicutes;c__Clostridia;o__Clostridiales;f__Christensenellaceae":287.0,"k__Bacteria;p__Firmicutes;c__Clostridia;o__Clostridiales;f__Clostridiaceae":1770.0,"k__Bacteria;p__Firmicutes;c__Clostridia;o__Clostridiales;f__Dehalobacteriaceae":0.0,"k__Bacteria;p__Firmicutes;c__Clostridia;o__Clostridiales;f__EtOH8":0.0,"k__Bacteria;p__Firmicutes;c__Clostridia;o__Clostridiales;f__Lachnospiraceae":47968.0,"k__Bacteria;p__Firmicutes;c__Clostridia;o__Clostridiales;f__Peptococcaceae":0.0,"k__Bacteria;p__Firmicutes;c__Clostridia;o__Clostridiales;f__Peptostreptococcaceae":1801.0,"k__Bacteria;p__Firmicutes;c__Clostridia;o__Clostridiales;f__Ruminococcaceae":50134.0,"k__Bacteria;p__Firmicutes;c__Clostridia;o__Clostridiales;f__Sulfobacillaceae":0.0,"k__Bacteria;p__Firmicutes;c__Clostridia;o__Clostridiales;f__Veillonellaceae":3418.0,"k__Bacteria;p__Firmicutes;c__Clostridia;o__Clostridiales;f__[Mogibacteriaceae]":788.0,"k__Bacteria;p__Firmicutes;c__Clostridia;o__Clostridiales;f__[Tissierellaceae]":0.0,"k__Bacteria;p__Firmicutes;c__Erysipelotrichi;o__Erysipelotrichales;f__Erysipelotrichaceae":502.0,"k__Bacteria;p__Fusobacteria;c__Fusobacteriia;o__Fusobacteriales;f__Fusobacteriaceae":0.0,"k__Bacteria;p__Lentisphaerae;c__[Lentisphaeria];o__Victivallales;f__Victivallaceae":0.0,"k__Bacteria;p__Proteobacteria;c__Alphaproteobacteria;o__RF32;f__":9096.0,"k__Bacteria;p__Proteobacteria;c__Betaproteobacteria;o__Burkholderiales;f__Alcaligenaceae":6172.0,"k__Bacteria;p__Proteobacteria;c__Betaproteobacteria;o__Burkholderiales;f__Oxalobacteraceae":0.0,"k__Bacteria;p__Proteobacteria;c__Deltaproteobacteria;o__Desulfovibrionales;f__Desulfovibrionaceae":696.0,"k__Bacteria;p__Proteobacteria;c__Epsilonproteobacteria;o__Campylobacterales;f__Campylobacteraceae":0.0,"k__Bacteria;p__Proteobacteria;c__Gammaproteobacteria;o__Enterobacteriales;f__Enterobacteriaceae":5.0,"k__Bacteria;p__Proteobacteria;c__Gammaproteobacteria;o__Pasteurellales;f__Pasteurellaceae":1562.0,"k__Bacteria;p__TM7;c__TM7-3;o__;f__":5.0,"k__Bacteria;p__Tenericutes;c__Mollicutes;o__Anaeroplasmatales;f__Anaeroplasmataceae":0.0,"k__Bacteria;p__Tenericutes;c__Mollicutes;o__RF39;f__":33.0,"k__Bacteria;p__Tenericutes;c__RF3;o__ML615J-28;f__":0.0,"k__Bacteria;p__Verrucomicrobia;c__Opitutae;o__[Cerasicoccales];f__[Cerasicoccaceae]":0.0,"k__Bacteria;p__Verrucomicrobia;c__Verrucomicrobiae;o__Verrucomicrobiales;f__Verrucomicrobiaceae":1213.0,"BarcodeSequence":"AGAGTCAC","LinkerPrimerSequence":"TATGGTAATTGG","Subject":"DB023","Phase":"Baseline","Treatment":"Active","Time":"0","Group":"Baseline Active","Male":"0"},{"index":"DB023E","Unassigned;__;__;__;__":101843.0,"k__Archaea;p__Euryarchaeota;c__Methanobacteria;o__Methanobacteriales;f__Methanobacteriaceae":0.0,"k__Bacteria;__;__;__;__":183615.0,"k__Bacteria;p__Actinobacteria;c__Actinobacteria;o__Actinomycetales;f__Actinomycetaceae":0.0,"k__Bacteria;p__Actinobacteria;c__Actinobacteria;o__Actinomycetales;f__Micrococcaceae":9.0,"k__Bacteria;p__Actinobacteria;c__Actinobacteria;o__Bifidobacteriales;f__Bifidobacteriaceae":1217.0,"k__Bacteria;p__Actinobacteria;c__Coriobacteriia;o__Coriobacteriales;f__Coriobacteriaceae":3385.0,"k__Bacteria;p__Bacteroidetes;__;__;__":0.0,"k__Bacteria;p__Bacteroidetes;c__Bacteroidia;o__Bacteroidales;__":0.0,"k__Bacteria;p__Bacteroidetes;c__Bacteroidia;o__Bacteroidales;f__":0.0,"k__Bacteria;p__Bacteroidetes;c__Bacteroidia;o__Bacteroidales;f__Bacteroidaceae":96290.0,"k__Bacteria;p__Bacteroidetes;c__Bacteroidia;o__Bacteroidales;f__Porphyromonadaceae":15424.0,"k__Bacteria;p__Bacteroidetes;c__Bacteroidia;o__Bacteroidales;f__Prevotellaceae":334.0,"k__Bacteria;p__Bacteroidetes;c__Bacteroidia;o__Bacteroidales;f__Rikenellaceae":8532.0,"k__Bacteria;p__Bacteroidetes;c__Bacteroidia;o__Bacteroidales;f__S24-7":22.0,"k__Bacteria;p__Bacteroidetes;c__Bacteroidia;o__Bacteroidales;f__[Barnesiellaceae]":7516.0,"k__Bacteria;p__Bacteroidetes;c__Bacteroidia;o__Bacteroidales;f__[Odoribacteraceae]":2802.0,"k__Bacteria;p__Bacteroidetes;c__Bacteroidia;o__Bacteroidales;f__[Paraprevotellaceae]":432.0,"k__Bacteria;p__Cyanobacteria;c__4C0d-2;o__YS2;f__":0.0,"k__Bacteria;p__Cyanobacteria;c__Chloroplast;o__Streptophyta;f__":0.0,"k__Bacteria;p__Firmicutes;c__Bacilli;o__Gemellales;f__Gemellaceae":10.0,"k__Bacteria;p__Firmicutes;c__Bacilli;o__Lactobacillales;f__Carnobacteriaceae":12.0,"k__Bacteria;p__Firmicutes;c__Bacilli;o__Lactobacillales;f__Lactobacillaceae":32.0,"k__Bacteria;p__Firmicutes;c__Bacilli;o__Lactobacillales;f__Streptococcaceae":7761.0,"k__Bacteria;p__Firmicutes;c__Bacilli;o__Turicibacterales;f__Turicibacteraceae":166.0,"k__Bacteria;p__Firmicutes;c__Clostridia;__;__":0.0,"k__Bacteria;p__Firmicutes;c__Clostridia;o__Clostridiales;__":1094.0,"k__Bacteria;p__Firmicutes;c__Clostridia;o__Clostridiales;f__":14942.0,"k__Bacteria;p__Firmicutes;c__Clostridia;o__Clostridiales;f__Christensenellaceae":251.0,"k__Bacteria;p__Firmicutes;c__Clostridia;o__Clostridiales;f__Clostridiaceae":1557.0,"k__Bacteria;p__Firmicutes;c__Clostridia;o__Clostridiales;f__Dehalobacteriaceae":0.0,"k__Bacteria;p__Firmicutes;c__Clostridia;o__Clostridiales;f__EtOH8":0.0,"k__Bacteria;p__Firmicutes;c__Clostridia;o__Clostridiales;f__Lachnospiraceae":52441.0,"k__Bacteria;p__Firmicutes;c__Clostridia;o__Clostridiales;f__Peptococcaceae":0.0,"k__Bacteria;p__Firmicutes;c__Clostridia;o__Clostridiales;f__Peptostreptococcaceae":3607.0,"k__Bacteria;p__Firmicutes;c__Clostridia;o__Clostridiales;f__Ruminococcaceae":59874.0,"k__Bacteria;p__Firmicutes;c__Clostridia;o__Clostridiales;f__Sulfobacillaceae":0.0,"k__Bacteria;p__Firmicutes;c__Clostridia;o__Clostridiales;f__Veillonellaceae":2277.0,"k__Bacteria;p__Firmicutes;c__Clostridia;o__Clostridiales;f__[Mogibacteriaceae]":836.0,"k__Bacteria;p__Firmicutes;c__Clostridia;o__Clostridiales;f__[Tissierellaceae]":0.0,"k__Bacteria;p__Firmicutes;c__Erysipelotrichi;o__Erysipelotrichales;f__Erysipelotrichaceae":947.0,"k__Bacteria;p__Fusobacteria;c__Fusobacteriia;o__Fusobacteriales;f__Fusobacteriaceae":10.0,"k__Bacteria;p__Lentisphaerae;c__[Lentisphaeria];o__Victivallales;f__Victivallaceae":0.0,"k__Bacteria;p__Proteobacteria;c__Alphaproteobacteria;o__RF32;f__":3129.0,"k__Bacteria;p__Proteobacteria;c__Betaproteobacteria;o__Burkholderiales;f__Alcaligenaceae":18076.0,"k__Bacteria;p__Proteobacteria;c__Betaproteobacteria;o__Burkholderiales;f__Oxalobacteraceae":0.0,"k__Bacteria;p__Proteobacteria;c__Deltaproteobacteria;o__Desulfovibrionales;f__Desulfovibrionaceae":432.0,"k__Bacteria;p__Proteobacteria;c__Epsilonproteobacteria;o__Campylobacterales;f__Campylobacteraceae":0.0,"k__Bacteria;p__Proteobacteria;c__Gammaproteobacteria;o__Enterobacteriales;f__Enterobacteriaceae":15.0,"k__Bacteria;p__Proteobacteria;c__Gammaproteobacteria;o__Pasteurellales;f__Pasteurellaceae":2483.0,"k__Bacteria;p__TM7;c__TM7-3;o__;f__":0.0,"k__Bacteria;p__Tenericutes;c__Mollicutes;o__Anaeroplasmatales;f__Anaeroplasmataceae":0.0,"k__Bacteria;p__Tenericutes;c__Mollicutes;o__RF39;f__":2.0,"k__Bacteria;p__Tenericutes;c__RF3;o__ML615J-28;f__":0.0,"k__Bacteria;p__Verrucomicrobia;c__Opitutae;o__[Cerasicoccales];f__[Cerasicoccaceae]":0.0,"k__Bacteria;p__Verrucomicrobia;c__Verrucomicrobiae;o__Verrucomicrobiales;f__Verrucomicrobiaceae":165.0,"BarcodeSequence":"CTACTATA","LinkerPrimerSequence":"TATGGTAATTGG","Subject":"DB023","Phase":"Post","Treatment":"Active","Time":"1","Group":"Post Active","Male":"0"},{"index":"DG026B","Unassigned;__;__;__;__":88329.0,"k__Archaea;p__Euryarchaeota;c__Methanobacteria;o__Methanobacteriales;f__Methanobacteriaceae":15.0,"k__Bacteria;__;__;__;__":173818.0,"k__Bacteria;p__Actinobacteria;c__Actinobacteria;o__Actinomycetales;f__Actinomycetaceae":0.0,"k__Bacteria;p__Actinobacteria;c__Actinobacteria;o__Actinomycetales;f__Micrococcaceae":0.0,"k__Bacteria;p__Actinobacteria;c__Actinobacteria;o__Bifidobacteriales;f__Bifidobacteriaceae":16159.0,"k__Bacteria;p__Actinobacteria;c__Coriobacteriia;o__Coriobacteriales;f__Coriobacteriaceae":11956.0,"k__Bacteria;p__Bacteroidetes;__;__;__":0.0,"k__Bacteria;p__Bacteroidetes;c__Bacteroidia;o__Bacteroidales;__":0.0,"k__Bacteria;p__Bacteroidetes;c__Bacteroidia;o__Bacteroidales;f__":0.0,"k__Bacteria;p__Bacteroidetes;c__Bacteroidia;o__Bacteroidales;f__Bacteroidaceae":86192.0,"k__Bacteria;p__Bacteroidetes;c__Bacteroidia;o__Bacteroidales;f__Porphyromonadaceae":1022.0,"k__Bacteria;p__Bacteroidetes;c__Bacteroidia;o__Bacteroidales;f__Prevotellaceae":44332.0,"k__Bacteria;p__Bacteroidetes;c__Bacteroidia;o__Bacteroidales;f__Rikenellaceae":3861.0,"k__Bacteria;p__Bacteroidetes;c__Bacteroidia;o__Bacteroidales;f__S24-7":774.0,"k__Bacteria;p__Bacteroidetes;c__Bacteroidia;o__Bacteroidales;f__[Barnesiellaceae]":263.0,"k__Bacteria;p__Bacteroidetes;c__Bacteroidia;o__Bacteroidales;f__[Odoribacteraceae]":1498.0,"k__Bacteria;p__Bacteroidetes;c__Bacteroidia;o__Bacteroidales;f__[Paraprevotellaceae]":0.0,"k__Bacteria;p__Cyanobacteria;c__4C0d-2;o__YS2;f__":0.0,"k__Bacteria;p__Cyanobacteria;c__Chloroplast;o__Streptophyta;f__":0.0,"k__Bacteria;p__Firmicutes;c__Bacilli;o__Gemellales;f__Gemellaceae":0.0,"k__Bacteria;p__Firmicutes;c__Bacilli;o__Lactobacillales;f__Carnobacteriaceae":23.0,"k__Bacteria;p__Firmicutes;c__Bacilli;o__Lactobacillales;f__Lactobacillaceae":0.0,"k__Bacteria;p__Firmicutes;c__Bacilli;o__Lactobacillales;f__Streptococcaceae":1114.0,"k__Bacteria;p__Firmicutes;c__Bacilli;o__Turicibacterales;f__Turicibacteraceae":38.0,"k__Bacteria;p__Firmicutes;c__Clostridia;__;__":0.0,"k__Bacteria;p__Firmicutes;c__Clostridia;o__Clostridiales;__":418.0,"k__Bacteria;p__Firmicutes;c__Clostridia;o__Clostridiales;f__":1953.0,"k__Bacteria;p__Firmicutes;c__Clostridia;o__Clostridiales;f__Christensenellaceae":542.0,"k__Bacteria;p__Firmicutes;c__Clostridia;o__Clostridiales;f__Clostridiaceae":3146.0,"k__Bacteria;p__Firmicutes;c__Clostridia;o__Clostridiales;f__Dehalobacteriaceae":4.0,"k__Bacteria;p__Firmicutes;c__Clostridia;o__Clostridiales;f__EtOH8":0.0,"k__Bacteria;p__Firmicutes;c__Clostridia;o__Clostridiales;f__Lachnospiraceae":44094.0,"k__Bacteria;p__Firmicutes;c__Clostridia;o__Clostridiales;f__Peptococcaceae":17.0,"k__Bacteria;p__Firmicutes;c__Clostridia;o__Clostridiales;f__Peptostreptococcaceae":1782.0,"k__Bacteria;p__Firmicutes;c__Clostridia;o__Clostridiales;f__Ruminococcaceae":71079.0,"k__Bacteria;p__Firmicutes;c__Clostridia;o__Clostridiales;f__Sulfobacillaceae":0.0,"k__Bacteria;p__Firmicutes;c__Clostridia;o__Clostridiales;f__Veillonellaceae":6412.0,"k__Bacteria;p__Firmicutes;c__Clostridia;o__Clostridiales;f__[Mogibacteriaceae]":91.0,"k__Bacteria;p__Firmicutes;c__Clostridia;o__Clostridiales;f__[Tissierellaceae]":0.0,"k__Bacteria;p__Firmicutes;c__Erysipelotrichi;o__Erysipelotrichales;f__Erysipelotrichaceae":863.0,"k__Bacteria;p__Fusobacteria;c__Fusobacteriia;o__Fusobacteriales;f__Fusobacteriaceae":0.0,"k__Bacteria;p__Lentisphaerae;c__[Lentisphaeria];o__Victivallales;f__Victivallaceae":0.0,"k__Bacteria;p__Proteobacteria;c__Alphaproteobacteria;o__RF32;f__":1422.0,"k__Bacteria;p__Proteobacteria;c__Betaproteobacteria;o__Burkholderiales;f__Alcaligenaceae":5216.0,"k__Bacteria;p__Proteobacteria;c__Betaproteobacteria;o__Burkholderiales;f__Oxalobacteraceae":0.0,"k__Bacteria;p__Proteobacteria;c__Deltaproteobacteria;o__Desulfovibrionales;f__Desulfovibrionaceae":206.0,"k__Bacteria;p__Proteobacteria;c__Epsilonproteobacteria;o__Campylobacterales;f__Campylobacteraceae":58.0,"k__Bacteria;p__Proteobacteria;c__Gammaproteobacteria;o__Enterobacteriales;f__Enterobacteriaceae":98.0,"k__Bacteria;p__Proteobacteria;c__Gammaproteobacteria;o__Pasteurellales;f__Pasteurellaceae":443.0,"k__Bacteria;p__TM7;c__TM7-3;o__;f__":3.0,"k__Bacteria;p__Tenericutes;c__Mollicutes;o__Anaeroplasmatales;f__Anaeroplasmataceae":0.0,"k__Bacteria;p__Tenericutes;c__Mollicutes;o__RF39;f__":8.0,"k__Bacteria;p__Tenericutes;c__RF3;o__ML615J-28;f__":22.0,"k__Bacteria;p__Verrucomicrobia;c__Opitutae;o__[Cerasicoccales];f__[Cerasicoccaceae]":0.0,"k__Bacteria;p__Verrucomicrobia;c__Verrucomicrobiae;o__Verrucomicrobiales;f__Verrucomicrobiaceae":97.0,"BarcodeSequence":"AGAGTCAC","LinkerPrimerSequence":"TATGGTAATTGG","Subject":"DG026","Phase":"Baseline","Treatment":"Active","Time":"0","Group":"Baseline Active","Male":"0"},{"index":"DG026E","Unassigned;__;__;__;__":67048.0,"k__Archaea;p__Euryarchaeota;c__Methanobacteria;o__Methanobacteriales;f__Methanobacteriaceae":11.0,"k__Bacteria;__;__;__;__":158626.0,"k__Bacteria;p__Actinobacteria;c__Actinobacteria;o__Actinomycetales;f__Actinomycetaceae":0.0,"k__Bacteria;p__Actinobacteria;c__Actinobacteria;o__Actinomycetales;f__Micrococcaceae":11.0,"k__Bacteria;p__Actinobacteria;c__Actinobacteria;o__Bifidobacteriales;f__Bifidobacteriaceae":1430.0,"k__Bacteria;p__Actinobacteria;c__Coriobacteriia;o__Coriobacteriales;f__Coriobacteriaceae":2063.0,"k__Bacteria;p__Bacteroidetes;__;__;__":0.0,"k__Bacteria;p__Bacteroidetes;c__Bacteroidia;o__Bacteroidales;__":103.0,"k__Bacteria;p__Bacteroidetes;c__Bacteroidia;o__Bacteroidales;f__":0.0,"k__Bacteria;p__Bacteroidetes;c__Bacteroidia;o__Bacteroidales;f__Bacteroidaceae":46864.0,"k__Bacteria;p__Bacteroidetes;c__Bacteroidia;o__Bacteroidales;f__Porphyromonadaceae":7918.0,"k__Bacteria;p__Bacteroidetes;c__Bacteroidia;o__Bacteroidales;f__Prevotellaceae":47108.0,"k__Bacteria;p__Bacteroidetes;c__Bacteroidia;o__Bacteroidales;f__Rikenellaceae":7921.0,"k__Bacteria;p__Bacteroidetes;c__Bacteroidia;o__Bacteroidales;f__S24-7":1527.0,"k__Bacteria;p__Bacteroidetes;c__Bacteroidia;o__Bacteroidales;f__[Barnesiellaceae]":966.0,"k__Bacteria;p__Bacteroidetes;c__Bacteroidia;o__Bacteroidales;f__[Odoribacteraceae]":2126.0,"k__Bacteria;p__Bacteroidetes;c__Bacteroidia;o__Bacteroidales;f__[Paraprevotellaceae]":48.0,"k__Bacteria;p__Cyanobacteria;c__4C0d-2;o__YS2;f__":0.0,"k__Bacteria;p__Cyanobacteria;c__Chloroplast;o__Streptophyta;f__":0.0,"k__Bacteria;p__Firmicutes;c__Bacilli;o__Gemellales;f__Gemellaceae":0.0,"k__Bacteria;p__Firmicutes;c__Bacilli;o__Lactobacillales;f__Carnobacteriaceae":0.0,"k__Bacteria;p__Firmicutes;c__Bacilli;o__Lactobacillales;f__Lactobacillaceae":0.0,"k__Bacteria;p__Firmicutes;c__Bacilli;o__Lactobacillales;f__Streptococcaceae":66.0,"k__Bacteria;p__Firmicutes;c__Bacilli;o__Turicibacterales;f__Turicibacteraceae":79.0,"k__Bacteria;p__Firmicutes;c__Clostridia;__;__":0.0,"k__Bacteria;p__Firmicutes;c__Clostridia;o__Clostridiales;__":413.0,"k__Bacteria;p__Firmicutes;c__Clostridia;o__Clostridiales;f__":3445.0,"k__Bacteria;p__Firmicutes;c__Clostridia;o__Clostridiales;f__Christensenellaceae":2365.0,"k__Bacteria;p__Firmicutes;c__Clostridia;o__Clostridiales;f__Clostridiaceae":3410.0,"k__Bacteria;p__Firmicutes;c__Clostridia;o__Clostridiales;f__Dehalobacteriaceae":0.0,"k__Bacteria;p__Firmicutes;c__Clostridia;o__Clostridiales;f__EtOH8":0.0,"k__Bacteria;p__Firmicutes;c__Clostridia;o__Clostridiales;f__Lachnospiraceae":29390.0,"k__Bacteria;p__Firmicutes;c__Clostridia;o__Clostridiales;f__Peptococcaceae":88.0,"k__Bacteria;p__Firmicutes;c__Clostridia;o__Clostridiales;f__Peptostreptococcaceae":2363.0,"k__Bacteria;p__Firmicutes;c__Clostridia;o__Clostridiales;f__Ruminococcaceae":53085.0,"k__Bacteria;p__Firmicutes;c__Clostridia;o__Clostridiales;f__Sulfobacillaceae":0.0,"k__Bacteria;p__Firmicutes;c__Clostridia;o__Clostridiales;f__Veillonellaceae":2351.0,"k__Bacteria;p__Firmicutes;c__Clostridia;o__Clostridiales;f__[Mogibacteriaceae]":381.0,"k__Bacteria;p__Firmicutes;c__Clostridia;o__Clostridiales;f__[Tissierellaceae]":4.0,"k__Bacteria;p__Firmicutes;c__Erysipelotrichi;o__Erysipelotrichales;f__Erysipelotrichaceae":351.0,"k__Bacteria;p__Fusobacteria;c__Fusobacteriia;o__Fusobacteriales;f__Fusobacteriaceae":0.0,"k__Bacteria;p__Lentisphaerae;c__[Lentisphaeria];o__Victivallales;f__Victivallaceae":0.0,"k__Bacteria;p__Proteobacteria;c__Alphaproteobacteria;o__RF32;f__":29621.0,"k__Bacteria;p__Proteobacteria;c__Betaproteobacteria;o__Burkholderiales;f__Alcaligenaceae":5743.0,"k__Bacteria;p__Proteobacteria;c__Betaproteobacteria;o__Burkholderiales;f__Oxalobacteraceae":0.0,"k__Bacteria;p__Proteobacteria;c__Deltaproteobacteria;o__Desulfovibrionales;f__Desulfovibrionaceae":693.0,"k__Bacteria;p__Proteobacteria;c__Epsilonproteobacteria;o__Campylobacterales;f__Campylobacteraceae":23.0,"k__Bacteria;p__Proteobacteria;c__Gammaproteobacteria;o__Enterobacteriales;f__Enterobacteriaceae":1103.0,"k__Bacteria;p__Proteobacteria;c__Gammaproteobacteria;o__Pasteurellales;f__Pasteurellaceae":164.0,"k__Bacteria;p__TM7;c__TM7-3;o__;f__":0.0,"k__Bacteria;p__Tenericutes;c__Mollicutes;o__Anaeroplasmatales;f__Anaeroplasmataceae":0.0,"k__Bacteria;p__Tenericutes;c__Mollicutes;o__RF39;f__":124.0,"k__Bacteria;p__Tenericutes;c__RF3;o__ML615J-28;f__":1207.0,"k__Bacteria;p__Verrucomicrobia;c__Opitutae;o__[Cerasicoccales];f__[Cerasicoccaceae]":0.0,"k__Bacteria;p__Verrucomicrobia;c__Verrucomicrobiae;o__Verrucomicrobiales;f__Verrucomicrobiaceae":2.0,"BarcodeSequence":"CTACTATA","LinkerPrimerSequence":"TATGGTAATTGG","Subject":"DG026","Phase":"Post","Treatment":"Active","Time":"1","Group":"Post Active","Male":"0"},{"index":"GC161B","Unassigned;__;__;__;__":57470.0,"k__Archaea;p__Euryarchaeota;c__Methanobacteria;o__Methanobacteriales;f__Methanobacteriaceae":0.0,"k__Bacteria;__;__;__;__":126386.0,"k__Bacteria;p__Actinobacteria;c__Actinobacteria;o__Actinomycetales;f__Actinomycetaceae":0.0,"k__Bacteria;p__Actinobacteria;c__Actinobacteria;o__Actinomycetales;f__Micrococcaceae":0.0,"k__Bacteria;p__Actinobacteria;c__Actinobacteria;o__Bifidobacteriales;f__Bifidobacteriaceae":4302.0,"k__Bacteria;p__Actinobacteria;c__Coriobacteriia;o__Coriobacteriales;f__Coriobacteriaceae":1932.0,"k__Bacteria;p__Bacteroidetes;__;__;__":0.0,"k__Bacteria;p__Bacteroidetes;c__Bacteroidia;o__Bacteroidales;__":0.0,"k__Bacteria;p__Bacteroidetes;c__Bacteroidia;o__Bacteroidales;f__":0.0,"k__Bacteria;p__Bacteroidetes;c__Bacteroidia;o__Bacteroidales;f__Bacteroidaceae":26016.0,"k__Bacteria;p__Bacteroidetes;c__Bacteroidia;o__Bacteroidales;f__Porphyromonadaceae":3831.0,"k__Bacteria;p__Bacteroidetes;c__Bacteroidia;o__Bacteroidales;f__Prevotellaceae":35589.0,"k__Bacteria;p__Bacteroidetes;c__Bacteroidia;o__Bacteroidales;f__Rikenellaceae":5565.0,"k__Bacteria;p__Bacteroidetes;c__Bacteroidia;o__Bacteroidales;f__S24-7":9.0,"k__Bacteria;p__Bacteroidetes;c__Bacteroidia;o__Bacteroidales;f__[Barnesiellaceae]":693.0,"k__Bacteria;p__Bacteroidetes;c__Bacteroidia;o__Bacteroidales;f__[Odoribacteraceae]":1191.0,"k__Bacteria;p__Bacteroidetes;c__Bacteroidia;o__Bacteroidales;f__[Paraprevotellaceae]":2677.0,"k__Bacteria;p__Cyanobacteria;c__4C0d-2;o__YS2;f__":3487.0,"k__Bacteria;p__Cyanobacteria;c__Chloroplast;o__Streptophyta;f__":0.0,"k__Bacteria;p__Firmicutes;c__Bacilli;o__Gemellales;f__Gemellaceae":0.0,"k__Bacteria;p__Firmicutes;c__Bacilli;o__Lactobacillales;f__Carnobacteriaceae":5.0,"k__Bacteria;p__Firmicutes;c__Bacilli;o__Lactobacillales;f__Lactobacillaceae":0.0,"k__Bacteria;p__Firmicutes;c__Bacilli;o__Lactobacillales;f__Streptococcaceae":481.0,"k__Bacteria;p__Firmicutes;c__Bacilli;o__Turicibacterales;f__Turicibacteraceae":52.0,"k__Bacteria;p__Firmicutes;c__Clostridia;__;__":0.0,"k__Bacteria;p__Firmicutes;c__Clostridia;o__Clostridiales;__":336.0,"k__Bacteria;p__Firmicutes;c__Clostridia;o__Clostridiales;f__":7237.0,"k__Bacteria;p__Firmicutes;c__Clostridia;o__Clostridiales;f__Christensenellaceae":1523.0,"k__Bacteria;p__Firmicutes;c__Clostridia;o__Clostridiales;f__Clostridiaceae":3246.0,"k__Bacteria;p__Firmicutes;c__Clostridia;o__Clostridiales;f__Dehalobacteriaceae":0.0,"k__Bacteria;p__Firmicutes;c__Clostridia;o__Clostridiales;f__EtOH8":0.0,"k__Bacteria;p__Firmicutes;c__Clostridia;o__Clostridiales;f__Lachnospiraceae":40617.0,"k__Bacteria;p__Firmicutes;c__Clostridia;o__Clostridiales;f__Peptococcaceae":74.0,"k__Bacteria;p__Firmicutes;c__Clostridia;o__Clostridiales;f__Peptostreptococcaceae":2543.0,"k__Bacteria;p__Firmicutes;c__Clostridia;o__Clostridiales;f__Ruminococcaceae":40788.0,"k__Bacteria;p__Firmicutes;c__Clostridia;o__Clostridiales;f__Sulfobacillaceae":0.0,"k__Bacteria;p__Firmicutes;c__Clostridia;o__Clostridiales;f__Veillonellaceae":3173.0,"k__Bacteria;p__Firmicutes;c__Clostridia;o__Clostridiales;f__[Mogibacteriaceae]":387.0,"k__Bacteria;p__Firmicutes;c__Clostridia;o__Clostridiales;f__[Tissierellaceae]":0.0,"k__Bacteria;p__Firmicutes;c__Erysipelotrichi;o__Erysipelotrichales;f__Erysipelotrichaceae":1371.0,"k__Bacteria;p__Fusobacteria;c__Fusobacteriia;o__Fusobacteriales;f__Fusobacteriaceae":0.0,"k__Bacteria;p__Lentisphaerae;c__[Lentisphaeria];o__Victivallales;f__Victivallaceae":25.0,"k__Bacteria;p__Proteobacteria;c__Alphaproteobacteria;o__RF32;f__":11.0,"k__Bacteria;p__Proteobacteria;c__Betaproteobacteria;o__Burkholderiales;f__Alcaligenaceae":3544.0,"k__Bacteria;p__Proteobacteria;c__Betaproteobacteria;o__Burkholderiales;f__Oxalobacteraceae":70.0,"k__Bacteria;p__Proteobacteria;c__Deltaproteobacteria;o__Desulfovibrionales;f__Desulfovibrionaceae":977.0,"k__Bacteria;p__Proteobacteria;c__Epsilonproteobacteria;o__Campylobacterales;f__Campylobacteraceae":0.0,"k__Bacteria;p__Proteobacteria;c__Gammaproteobacteria;o__Enterobacteriales;f__Enterobacteriaceae":36.0,"k__Bacteria;p__Proteobacteria;c__Gammaproteobacteria;o__Pasteurellales;f__Pasteurellaceae":83.0,"k__Bacteria;p__TM7;c__TM7-3;o__;f__":0.0,"k__Bacteria;p__Tenericutes;c__Mollicutes;o__Anaeroplasmatales;f__Anaeroplasmataceae":0.0,"k__Bacteria;p__Tenericutes;c__Mollicutes;o__RF39;f__":26.0,"k__Bacteria;p__Tenericutes;c__RF3;o__ML615J-28;f__":770.0,"k__Bacteria;p__Verrucomicrobia;c__Opitutae;o__[Cerasicoccales];f__[Cerasicoccaceae]":0.0,"k__Bacteria;p__Verrucomicrobia;c__Verrucomicrobiae;o__Verrucomicrobiales;f__Verrucomicrobiaceae":4.0,"BarcodeSequence":"AGAGTCAC","LinkerPrimerSequence":"TATGGTAATTGG","Subject":"GC161","Phase":"Baseline","Treatment":"Active","Time":"0","Group":"Baseline Active","Male":"0"},{"index":"GC161E","Unassigned;__;__;__;__":111194.0,"k__Archaea;p__Euryarchaeota;c__Methanobacteria;o__Methanobacteriales;f__Methanobacteriaceae":0.0,"k__Bacteria;__;__;__;__":233310.0,"k__Bacteria;p__Actinobacteria;c__Actinobacteria;o__Actinomycetales;f__Actinomycetaceae":0.0,"k__Bacteria;p__Actinobacteria;c__Actinobacteria;o__Actinomycetales;f__Micrococcaceae":0.0,"k__Bacteria;p__Actinobacteria;c__Actinobacteria;o__Bifidobacteriales;f__Bifidobacteriaceae":3780.0,"k__Bacteria;p__Actinobacteria;c__Coriobacteriia;o__Coriobacteriales;f__Coriobacteriaceae":1759.0,"k__Bacteria;p__Bacteroidetes;__;__;__":0.0,"k__Bacteria;p__Bacteroidetes;c__Bacteroidia;o__Bacteroidales;__":0.0,"k__Bacteria;p__Bacteroidetes;c__Bacteroidia;o__Bacteroidales;f__":0.0,"k__Bacteria;p__Bacteroidetes;c__Bacteroidia;o__Bacteroidales;f__Bacteroidaceae":64129.0,"k__Bacteria;p__Bacteroidetes;c__Bacteroidia;o__Bacteroidales;f__Porphyromonadaceae":15698.0,"k__Bacteria;p__Bacteroidetes;c__Bacteroidia;o__Bacteroidales;f__Prevotellaceae":81968.0,"k__Bacteria;p__Bacteroidetes;c__Bacteroidia;o__Bacteroidales;f__Rikenellaceae":17026.0,"k__Bacteria;p__Bacteroidetes;c__Bacteroidia;o__Bacteroidales;f__S24-7":10.0,"k__Bacteria;p__Bacteroidetes;c__Bacteroidia;o__Bacteroidales;f__[Barnesiellaceae]":2994.0,"k__Bacteria;p__Bacteroidetes;c__Bacteroidia;o__Bacteroidales;f__[Odoribacteraceae]":3161.0,"k__Bacteria;p__Bacteroidetes;c__Bacteroidia;o__Bacteroidales;f__[Paraprevotellaceae]":8948.0,"k__Bacteria;p__Cyanobacteria;c__4C0d-2;o__YS2;f__":944.0,"k__Bacteria;p__Cyanobacteria;c__Chloroplast;o__Streptophyta;f__":0.0,"k__Bacteria;p__Firmicutes;c__Bacilli;o__Gemellales;f__Gemellaceae":0.0,"k__Bacteria;p__Firmicutes;c__Bacilli;o__Lactobacillales;f__Carnobacteriaceae":0.0,"k__Bacteria;p__Firmicutes;c__Bacilli;o__Lactobacillales;f__Lactobacillaceae":0.0,"k__Bacteria;p__Firmicutes;c__Bacilli;o__Lactobacillales;f__Streptococcaceae":48.0,"k__Bacteria;p__Firmicutes;c__Bacilli;o__Turicibacterales;f__Turicibacteraceae":550.0,"k__Bacteria;p__Firmicutes;c__Clostridia;__;__":0.0,"k__Bacteria;p__Firmicutes;c__Clostridia;o__Clostridiales;__":584.0,"k__Bacteria;p__Firmicutes;c__Clostridia;o__Clostridiales;f__":23256.0,"k__Bacteria;p__Firmicutes;c__Clostridia;o__Clostridiales;f__Christensenellaceae":3986.0,"k__Bacteria;p__Firmicutes;c__Clostridia;o__Clostridiales;f__Clostridiaceae":5922.0,"k__Bacteria;p__Firmicutes;c__Clostridia;o__Clostridiales;f__Dehalobacteriaceae":0.0,"k__Bacteria;p__Firmicutes;c__Clostridia;o__Clostridiales;f__EtOH8":0.0,"k__Bacteria;p__Firmicutes;c__Clostridia;o__Clostridiales;f__Lachnospiraceae":44115.0,"k__Bacteria;p__Firmicutes;c__Clostridia;o__Clostridiales;f__Peptococcaceae":14.0,"k__Bacteria;p__Firmicutes;c__Clostridia;o__Clostridiales;f__Peptostreptococcaceae":7955.0,"k__Bacteria;p__Firmicutes;c__Clostridia;o__Clostridiales;f__Ruminococcaceae":66968.0,"k__Bacteria;p__Firmicutes;c__Clostridia;o__Clostridiales;f__Sulfobacillaceae":0.0,"k__Bacteria;p__Firmicutes;c__Clostridia;o__Clostridiales;f__Veillonellaceae":2418.0,"k__Bacteria;p__Firmicutes;c__Clostridia;o__Clostridiales;f__[Mogibacteriaceae]":401.0,"k__Bacteria;p__Firmicutes;c__Clostridia;o__Clostridiales;f__[Tissierellaceae]":9.0,"k__Bacteria;p__Firmicutes;c__Erysipelotrichi;o__Erysipelotrichales;f__Erysipelotrichaceae":890.0,"k__Bacteria;p__Fusobacteria;c__Fusobacteriia;o__Fusobacteriales;f__Fusobacteriaceae":0.0,"k__Bacteria;p__Lentisphaerae;c__[Lentisphaeria];o__Victivallales;f__Victivallaceae":43.0,"k__Bacteria;p__Proteobacteria;c__Alphaproteobacteria;o__RF32;f__":0.0,"k__Bacteria;p__Proteobacteria;c__Betaproteobacteria;o__Burkholderiales;f__Alcaligenaceae":5291.0,"k__Bacteria;p__Proteobacteria;c__Betaproteobacteria;o__Burkholderiales;f__Oxalobacteraceae":144.0,"k__Bacteria;p__Proteobacteria;c__Deltaproteobacteria;o__Desulfovibrionales;f__Desulfovibrionaceae":2369.0,"k__Bacteria;p__Proteobacteria;c__Epsilonproteobacteria;o__Campylobacterales;f__Campylobacteraceae":36.0,"k__Bacteria;p__Proteobacteria;c__Gammaproteobacteria;o__Enterobacteriales;f__Enterobacteriaceae":617.0,"k__Bacteria;p__Proteobacteria;c__Gammaproteobacteria;o__Pasteurellales;f__Pasteurellaceae":40.0,"k__Bacteria;p__TM7;c__TM7-3;o__;f__":2.0,"k__Bacteria;p__Tenericutes;c__Mollicutes;o__Anaeroplasmatales;f__Anaeroplasmataceae":0.0,"k__Bacteria;p__Tenericutes;c__Mollicutes;o__RF39;f__":26.0,"k__Bacteria;p__Tenericutes;c__RF3;o__ML615J-28;f__":906.0,"k__Bacteria;p__Verrucomicrobia;c__Opitutae;o__[Cerasicoccales];f__[Cerasicoccaceae]":0.0,"k__Bacteria;p__Verrucomicrobia;c__Verrucomicrobiae;o__Verrucomicrobiales;f__Verrucomicrobiaceae":12.0,"BarcodeSequence":"CGTTACTA","LinkerPrimerSequence":"TATGGTAATTGG","Subject":"GC161","Phase":"Post","Treatment":"Active","Time":"1","Group":"Post Active","Male":"0"},{"index":"GH017B","Unassigned;__;__;__;__":69392.0,"k__Archaea;p__Euryarchaeota;c__Methanobacteria;o__Methanobacteriales;f__Methanobacteriaceae":0.0,"k__Bacteria;__;__;__;__":144317.0,"k__Bacteria;p__Actinobacteria;c__Actinobacteria;o__Actinomycetales;f__Actinomycetaceae":24.0,"k__Bacteria;p__Actinobacteria;c__Actinobacteria;o__Actinomycetales;f__Micrococcaceae":14.0,"k__Bacteria;p__Actinobacteria;c__Actinobacteria;o__Bifidobacteriales;f__Bifidobacteriaceae":6481.0,"k__Bacteria;p__Actinobacteria;c__Coriobacteriia;o__Coriobacteriales;f__Coriobacteriaceae":3543.0,"k__Bacteria;p__Bacteroidetes;__;__;__":0.0,"k__Bacteria;p__Bacteroidetes;c__Bacteroidia;o__Bacteroidales;__":0.0,"k__Bacteria;p__Bacteroidetes;c__Bacteroidia;o__Bacteroidales;f__":0.0,"k__Bacteria;p__Bacteroidetes;c__Bacteroidia;o__Bacteroidales;f__Bacteroidaceae":60089.0,"k__Bacteria;p__Bacteroidetes;c__Bacteroidia;o__Bacteroidales;f__Porphyromonadaceae":3859.0,"k__Bacteria;p__Bacteroidetes;c__Bacteroidia;o__Bacteroidales;f__Prevotellaceae":262.0,"k__Bacteria;p__Bacteroidetes;c__Bacteroidia;o__Bacteroidales;f__Rikenellaceae":5150.0,"k__Bacteria;p__Bacteroidetes;c__Bacteroidia;o__Bacteroidales;f__S24-7":13206.0,"k__Bacteria;p__Bacteroidetes;c__Bacteroidia;o__Bacteroidales;f__[Barnesiellaceae]":606.0,"k__Bacteria;p__Bacteroidetes;c__Bacteroidia;o__Bacteroidales;f__[Odoribacteraceae]":1553.0,"k__Bacteria;p__Bacteroidetes;c__Bacteroidia;o__Bacteroidales;f__[Paraprevotellaceae]":4775.0,"k__Bacteria;p__Cyanobacteria;c__4C0d-2;o__YS2;f__":0.0,"k__Bacteria;p__Cyanobacteria;c__Chloroplast;o__Streptophyta;f__":0.0,"k__Bacteria;p__Firmicutes;c__Bacilli;o__Gemellales;f__Gemellaceae":15.0,"k__Bacteria;p__Firmicutes;c__Bacilli;o__Lactobacillales;f__Carnobacteriaceae":62.0,"k__Bacteria;p__Firmicutes;c__Bacilli;o__Lactobacillales;f__Lactobacillaceae":151.0,"k__Bacteria;p__Firmicutes;c__Bacilli;o__Lactobacillales;f__Streptococcaceae":3897.0,"k__Bacteria;p__Firmicutes;c__Bacilli;o__Turicibacterales;f__Turicibacteraceae":64.0,"k__Bacteria;p__Firmicutes;c__Clostridia;__;__":0.0,"k__Bacteria;p__Firmicutes;c__Clostridia;o__Clostridiales;__":279.0,"k__Bacteria;p__Firmicutes;c__Clostridia;o__Clostridiales;f__":9571.0,"k__Bacteria;p__Firmicutes;c__Clostridia;o__Clostridiales;f__Christensenellaceae":700.0,"k__Bacteria;p__Firmicutes;c__Clostridia;o__Clostridiales;f__Clostridiaceae":3421.0,"k__Bacteria;p__Firmicutes;c__Clostridia;o__Clostridiales;f__Dehalobacteriaceae":0.0,"k__Bacteria;p__Firmicutes;c__Clostridia;o__Clostridiales;f__EtOH8":0.0,"k__Bacteria;p__Firmicutes;c__Clostridia;o__Clostridiales;f__Lachnospiraceae":48044.0,"k__Bacteria;p__Firmicutes;c__Clostridia;o__Clostridiales;f__Peptococcaceae":30.0,"k__Bacteria;p__Firmicutes;c__Clostridia;o__Clostridiales;f__Peptostreptococcaceae":2472.0,"k__Bacteria;p__Firmicutes;c__Clostridia;o__Clostridiales;f__Ruminococcaceae":45277.0,"k__Bacteria;p__Firmicutes;c__Clostridia;o__Clostridiales;f__Sulfobacillaceae":0.0,"k__Bacteria;p__Firmicutes;c__Clostridia;o__Clostridiales;f__Veillonellaceae":5700.0,"k__Bacteria;p__Firmicutes;c__Clostridia;o__Clostridiales;f__[Mogibacteriaceae]":80.0,"k__Bacteria;p__Firmicutes;c__Clostridia;o__Clostridiales;f__[Tissierellaceae]":0.0,"k__Bacteria;p__Firmicutes;c__Erysipelotrichi;o__Erysipelotrichales;f__Erysipelotrichaceae":1026.0,"k__Bacteria;p__Fusobacteria;c__Fusobacteriia;o__Fusobacteriales;f__Fusobacteriaceae":4.0,"k__Bacteria;p__Lentisphaerae;c__[Lentisphaeria];o__Victivallales;f__Victivallaceae":0.0,"k__Bacteria;p__Proteobacteria;c__Alphaproteobacteria;o__RF32;f__":692.0,"k__Bacteria;p__Proteobacteria;c__Betaproteobacteria;o__Burkholderiales;f__Alcaligenaceae":2632.0,"k__Bacteria;p__Proteobacteria;c__Betaproteobacteria;o__Burkholderiales;f__Oxalobacteraceae":0.0,"k__Bacteria;p__Proteobacteria;c__Deltaproteobacteria;o__Desulfovibrionales;f__Desulfovibrionaceae":277.0,"k__Bacteria;p__Proteobacteria;c__Epsilonproteobacteria;o__Campylobacterales;f__Campylobacteraceae":16.0,"k__Bacteria;p__Proteobacteria;c__Gammaproteobacteria;o__Enterobacteriales;f__Enterobacteriaceae":53.0,"k__Bacteria;p__Proteobacteria;c__Gammaproteobacteria;o__Pasteurellales;f__Pasteurellaceae":1400.0,"k__Bacteria;p__TM7;c__TM7-3;o__;f__":8.0,"k__Bacteria;p__Tenericutes;c__Mollicutes;o__Anaeroplasmatales;f__Anaeroplasmataceae":0.0,"k__Bacteria;p__Tenericutes;c__Mollicutes;o__RF39;f__":339.0,"k__Bacteria;p__Tenericutes;c__RF3;o__ML615J-28;f__":0.0,"k__Bacteria;p__Verrucomicrobia;c__Opitutae;o__[Cerasicoccales];f__[Cerasicoccaceae]":112.0,"k__Bacteria;p__Verrucomicrobia;c__Verrucomicrobiae;o__Verrucomicrobiales;f__Verrucomicrobiaceae":49.0,"BarcodeSequence":"AGAGTCAC","LinkerPrimerSequence":"TATGGTAATTGG","Subject":"GH017","Phase":"Baseline","Treatment":"Placebo","Time":"0","Group":"Baseline Placebo","Male":"1"},{"index":"GH017E","Unassigned;__;__;__;__":64044.0,"k__Archaea;p__Euryarchaeota;c__Methanobacteria;o__Methanobacteriales;f__Methanobacteriaceae":0.0,"k__Bacteria;__;__;__;__":252728.0,"k__Bacteria;p__Actinobacteria;c__Actinobacteria;o__Actinomycetales;f__Actinomycetaceae":44.0,"k__Bacteria;p__Actinobacteria;c__Actinobacteria;o__Actinomycetales;f__Micrococcaceae":36.0,"k__Bacteria;p__Actinobacteria;c__Actinobacteria;o__Bifidobacteriales;f__Bifidobacteriaceae":4257.0,"k__Bacteria;p__Actinobacteria;c__Coriobacteriia;o__Coriobacteriales;f__Coriobacteriaceae":1895.0,"k__Bacteria;p__Bacteroidetes;__;__;__":0.0,"k__Bacteria;p__Bacteroidetes;c__Bacteroidia;o__Bacteroidales;__":0.0,"k__Bacteria;p__Bacteroidetes;c__Bacteroidia;o__Bacteroidales;f__":0.0,"k__Bacteria;p__Bacteroidetes;c__Bacteroidia;o__Bacteroidales;f__Bacteroidaceae":146364.0,"k__Bacteria;p__Bacteroidetes;c__Bacteroidia;o__Bacteroidales;f__Porphyromonadaceae":10323.0,"k__Bacteria;p__Bacteroidetes;c__Bacteroidia;o__Bacteroidales;f__Prevotellaceae":399.0,"k__Bacteria;p__Bacteroidetes;c__Bacteroidia;o__Bacteroidales;f__Rikenellaceae":8501.0,"k__Bacteria;p__Bacteroidetes;c__Bacteroidia;o__Bacteroidales;f__S24-7":898.0,"k__Bacteria;p__Bacteroidetes;c__Bacteroidia;o__Bacteroidales;f__[Barnesiellaceae]":2197.0,"k__Bacteria;p__Bacteroidetes;c__Bacteroidia;o__Bacteroidales;f__[Odoribacteraceae]":3738.0,"k__Bacteria;p__Bacteroidetes;c__Bacteroidia;o__Bacteroidales;f__[Paraprevotellaceae]":16435.0,"k__Bacteria;p__Cyanobacteria;c__4C0d-2;o__YS2;f__":0.0,"k__Bacteria;p__Cyanobacteria;c__Chloroplast;o__Streptophyta;f__":0.0,"k__Bacteria;p__Firmicutes;c__Bacilli;o__Gemellales;f__Gemellaceae":0.0,"k__Bacteria;p__Firmicutes;c__Bacilli;o__Lactobacillales;f__Carnobacteriaceae":17.0,"k__Bacteria;p__Firmicutes;c__Bacilli;o__Lactobacillales;f__Lactobacillaceae":0.0,"k__Bacteria;p__Firmicutes;c__Bacilli;o__Lactobacillales;f__Streptococcaceae":583.0,"k__Bacteria;p__Firmicutes;c__Bacilli;o__Turicibacterales;f__Turicibacteraceae":188.0,"k__Bacteria;p__Firmicutes;c__Clostridia;__;__":0.0,"k__Bacteria;p__Firmicutes;c__Clostridia;o__Clostridiales;__":624.0,"k__Bacteria;p__Firmicutes;c__Clostridia;o__Clostridiales;f__":1088.0,"k__Bacteria;p__Firmicutes;c__Clostridia;o__Clostridiales;f__Christensenellaceae":666.0,"k__Bacteria;p__Firmicutes;c__Clostridia;o__Clostridiales;f__Clostridiaceae":2905.0,"k__Bacteria;p__Firmicutes;c__Clostridia;o__Clostridiales;f__Dehalobacteriaceae":0.0,"k__Bacteria;p__Firmicutes;c__Clostridia;o__Clostridiales;f__EtOH8":0.0,"k__Bacteria;p__Firmicutes;c__Clostridia;o__Clostridiales;f__Lachnospiraceae":60681.0,"k__Bacteria;p__Firmicutes;c__Clostridia;o__Clostridiales;f__Peptococcaceae":76.0,"k__Bacteria;p__Firmicutes;c__Clostridia;o__Clostridiales;f__Peptostreptococcaceae":3231.0,"k__Bacteria;p__Firmicutes;c__Clostridia;o__Clostridiales;f__Ruminococcaceae":41970.0,"k__Bacteria;p__Firmicutes;c__Clostridia;o__Clostridiales;f__Sulfobacillaceae":0.0,"k__Bacteria;p__Firmicutes;c__Clostridia;o__Clostridiales;f__Veillonellaceae":10628.0,"k__Bacteria;p__Firmicutes;c__Clostridia;o__Clostridiales;f__[Mogibacteriaceae]":163.0,"k__Bacteria;p__Firmicutes;c__Clostridia;o__Clostridiales;f__[Tissierellaceae]":0.0,"k__Bacteria;p__Firmicutes;c__Erysipelotrichi;o__Erysipelotrichales;f__Erysipelotrichaceae":1354.0,"k__Bacteria;p__Fusobacteria;c__Fusobacteriia;o__Fusobacteriales;f__Fusobacteriaceae":64.0,"k__Bacteria;p__Lentisphaerae;c__[Lentisphaeria];o__Victivallales;f__Victivallaceae":0.0,"k__Bacteria;p__Proteobacteria;c__Alphaproteobacteria;o__RF32;f__":508.0,"k__Bacteria;p__Proteobacteria;c__Betaproteobacteria;o__Burkholderiales;f__Alcaligenaceae":12022.0,"k__Bacteria;p__Proteobacteria;c__Betaproteobacteria;o__Burkholderiales;f__Oxalobacteraceae":0.0,"k__Bacteria;p__Proteobacteria;c__Deltaproteobacteria;o__Desulfovibrionales;f__Desulfovibrionaceae":422.0,"k__Bacteria;p__Proteobacteria;c__Epsilonproteobacteria;o__Campylobacterales;f__Campylobacteraceae":0.0,"k__Bacteria;p__Proteobacteria;c__Gammaproteobacteria;o__Enterobacteriales;f__Enterobacteriaceae":22.0,"k__Bacteria;p__Proteobacteria;c__Gammaproteobacteria;o__Pasteurellales;f__Pasteurellaceae":8772.0,"k__Bacteria;p__TM7;c__TM7-3;o__;f__":22.0,"k__Bacteria;p__Tenericutes;c__Mollicutes;o__Anaeroplasmatales;f__Anaeroplasmataceae":0.0,"k__Bacteria;p__Tenericutes;c__Mollicutes;o__RF39;f__":0.0,"k__Bacteria;p__Tenericutes;c__RF3;o__ML615J-28;f__":0.0,"k__Bacteria;p__Verrucomicrobia;c__Opitutae;o__[Cerasicoccales];f__[Cerasicoccaceae]":13.0,"k__Bacteria;p__Verrucomicrobia;c__Verrucomicrobiae;o__Verrucomicrobiales;f__Verrucomicrobiaceae":70.0,"BarcodeSequence":"CGTTACTA","LinkerPrimerSequence":"TATGGTAATTGG","Subject":"GH017","Phase":"Post","Treatment":"Placebo","Time":"1","Group":"Post Placebo","Male":"1"},{"index":"HK015B","Unassigned;__;__;__;__":21324.0,"k__Archaea;p__Euryarchaeota;c__Methanobacteria;o__Methanobacteriales;f__Methanobacteriaceae":138.0,"k__Bacteria;__;__;__;__":123149.0,"k__Bacteria;p__Actinobacteria;c__Actinobacteria;o__Actinomycetales;f__Actinomycetaceae":0.0,"k__Bacteria;p__Actinobacteria;c__Actinobacteria;o__Actinomycetales;f__Micrococcaceae":0.0,"k__Bacteria;p__Actinobacteria;c__Actinobacteria;o__Bifidobacteriales;f__Bifidobacteriaceae":3541.0,"k__Bacteria;p__Actinobacteria;c__Coriobacteriia;o__Coriobacteriales;f__Coriobacteriaceae":2399.0,"k__Bacteria;p__Bacteroidetes;__;__;__":0.0,"k__Bacteria;p__Bacteroidetes;c__Bacteroidia;o__Bacteroidales;__":0.0,"k__Bacteria;p__Bacteroidetes;c__Bacteroidia;o__Bacteroidales;f__":0.0,"k__Bacteria;p__Bacteroidetes;c__Bacteroidia;o__Bacteroidales;f__Bacteroidaceae":9265.0,"k__Bacteria;p__Bacteroidetes;c__Bacteroidia;o__Bacteroidales;f__Porphyromonadaceae":1758.0,"k__Bacteria;p__Bacteroidetes;c__Bacteroidia;o__Bacteroidales;f__Prevotellaceae":46800.0,"k__Bacteria;p__Bacteroidetes;c__Bacteroidia;o__Bacteroidales;f__Rikenellaceae":521.0,"k__Bacteria;p__Bacteroidetes;c__Bacteroidia;o__Bacteroidales;f__S24-7":0.0,"k__Bacteria;p__Bacteroidetes;c__Bacteroidia;o__Bacteroidales;f__[Barnesiellaceae]":1366.0,"k__Bacteria;p__Bacteroidetes;c__Bacteroidia;o__Bacteroidales;f__[Odoribacteraceae]":656.0,"k__Bacteria;p__Bacteroidetes;c__Bacteroidia;o__Bacteroidales;f__[Paraprevotellaceae]":883.0,"k__Bacteria;p__Cyanobacteria;c__4C0d-2;o__YS2;f__":0.0,"k__Bacteria;p__Cyanobacteria;c__Chloroplast;o__Streptophyta;f__":0.0,"k__Bacteria;p__Firmicutes;c__Bacilli;o__Gemellales;f__Gemellaceae":0.0,"k__Bacteria;p__Firmicutes;c__Bacilli;o__Lactobacillales;f__Carnobacteriaceae":0.0,"k__Bacteria;p__Firmicutes;c__Bacilli;o__Lactobacillales;f__Lactobacillaceae":3311.0,"k__Bacteria;p__Firmicutes;c__Bacilli;o__Lactobacillales;f__Streptococcaceae":55.0,"k__Bacteria;p__Firmicutes;c__Bacilli;o__Turicibacterales;f__Turicibacteraceae":507.0,"k__Bacteria;p__Firmicutes;c__Clostridia;__;__":0.0,"k__Bacteria;p__Firmicutes;c__Clostridia;o__Clostridiales;__":785.0,"k__Bacteria;p__Firmicutes;c__Clostridia;o__Clostridiales;f__":1466.0,"k__Bacteria;p__Firmicutes;c__Clostridia;o__Clostridiales;f__Christensenellaceae":1827.0,"k__Bacteria;p__Firmicutes;c__Clostridia;o__Clostridiales;f__Clostridiaceae":1555.0,"k__Bacteria;p__Firmicutes;c__Clostridia;o__Clostridiales;f__Dehalobacteriaceae":0.0,"k__Bacteria;p__Firmicutes;c__Clostridia;o__Clostridiales;f__EtOH8":0.0,"k__Bacteria;p__Firmicutes;c__Clostridia;o__Clostridiales;f__Lachnospiraceae":15755.0,"k__Bacteria;p__Firmicutes;c__Clostridia;o__Clostridiales;f__Peptococcaceae":54.0,"k__Bacteria;p__Firmicutes;c__Clostridia;o__Clostridiales;f__Peptostreptococcaceae":4342.0,"k__Bacteria;p__Firmicutes;c__Clostridia;o__Clostridiales;f__Ruminococcaceae":33489.0,"k__Bacteria;p__Firmicutes;c__Clostridia;o__Clostridiales;f__Sulfobacillaceae":0.0,"k__Bacteria;p__Firmicutes;c__Clostridia;o__Clostridiales;f__Veillonellaceae":5917.0,"k__Bacteria;p__Firmicutes;c__Clostridia;o__Clostridiales;f__[Mogibacteriaceae]":119.0,"k__Bacteria;p__Firmicutes;c__Clostridia;o__Clostridiales;f__[Tissierellaceae]":0.0,"k__Bacteria;p__Firmicutes;c__Erysipelotrichi;o__Erysipelotrichales;f__Erysipelotrichaceae":435.0,"k__Bacteria;p__Fusobacteria;c__Fusobacteriia;o__Fusobacteriales;f__Fusobacteriaceae":0.0,"k__Bacteria;p__Lentisphaerae;c__[Lentisphaeria];o__Victivallales;f__Victivallaceae":5.0,"k__Bacteria;p__Proteobacteria;c__Alphaproteobacteria;o__RF32;f__":0.0,"k__Bacteria;p__Proteobacteria;c__Betaproteobacteria;o__Burkholderiales;f__Alcaligenaceae":1230.0,"k__Bacteria;p__Proteobacteria;c__Betaproteobacteria;o__Burkholderiales;f__Oxalobacteraceae":40.0,"k__Bacteria;p__Proteobacteria;c__Deltaproteobacteria;o__Desulfovibrionales;f__Desulfovibrionaceae":1391.0,"k__Bacteria;p__Proteobacteria;c__Epsilonproteobacteria;o__Campylobacterales;f__Campylobacteraceae":0.0,"k__Bacteria;p__Proteobacteria;c__Gammaproteobacteria;o__Enterobacteriales;f__Enterobacteriaceae":61.0,"k__Bacteria;p__Proteobacteria;c__Gammaproteobacteria;o__Pasteurellales;f__Pasteurellaceae":17.0,"k__Bacteria;p__TM7;c__TM7-3;o__;f__":7.0,"k__Bacteria;p__Tenericutes;c__Mollicutes;o__Anaeroplasmatales;f__Anaeroplasmataceae":0.0,"k__Bacteria;p__Tenericutes;c__Mollicutes;o__RF39;f__":39.0,"k__Bacteria;p__Tenericutes;c__RF3;o__ML615J-28;f__":227.0,"k__Bacteria;p__Verrucomicrobia;c__Opitutae;o__[Cerasicoccales];f__[Cerasicoccaceae]":0.0,"k__Bacteria;p__Verrucomicrobia;c__Verrucomicrobiae;o__Verrucomicrobiales;f__Verrucomicrobiaceae":0.0,"BarcodeSequence":"CGTTACTA","LinkerPrimerSequence":"TATGGTAATTGG","Subject":"HK015","Phase":"Baseline","Treatment":"Active","Time":"0","Group":"Baseline Active","Male":"1"},{"index":"HK015E","Unassigned;__;__;__;__":48463.0,"k__Archaea;p__Euryarchaeota;c__Methanobacteria;o__Methanobacteriales;f__Methanobacteriaceae":11.0,"k__Bacteria;__;__;__;__":241603.0,"k__Bacteria;p__Actinobacteria;c__Actinobacteria;o__Actinomycetales;f__Actinomycetaceae":0.0,"k__Bacteria;p__Actinobacteria;c__Actinobacteria;o__Actinomycetales;f__Micrococcaceae":0.0,"k__Bacteria;p__Actinobacteria;c__Actinobacteria;o__Bifidobacteriales;f__Bifidobacteriaceae":2230.0,"k__Bacteria;p__Actinobacteria;c__Coriobacteriia;o__Coriobacteriales;f__Coriobacteriaceae":2342.0,"k__Bacteria;p__Bacteroidetes;__;__;__":0.0,"k__Bacteria;p__Bacteroidetes;c__Bacteroidia;o__Bacteroidales;__":0.0,"k__Bacteria;p__Bacteroidetes;c__Bacteroidia;o__Bacteroidales;f__":0.0,"k__Bacteria;p__Bacteroidetes;c__Bacteroidia;o__Bacteroidales;f__Bacteroidaceae":35965.0,"k__Bacteria;p__Bacteroidetes;c__Bacteroidia;o__Bacteroidales;f__Porphyromonadaceae":7646.0,"k__Bacteria;p__Bacteroidetes;c__Bacteroidia;o__Bacteroidales;f__Prevotellaceae":103771.0,"k__Bacteria;p__Bacteroidetes;c__Bacteroidia;o__Bacteroidales;f__Rikenellaceae":1714.0,"k__Bacteria;p__Bacteroidetes;c__Bacteroidia;o__Bacteroidales;f__S24-7":7.0,"k__Bacteria;p__Bacteroidetes;c__Bacteroidia;o__Bacteroidales;f__[Barnesiellaceae]":5045.0,"k__Bacteria;p__Bacteroidetes;c__Bacteroidia;o__Bacteroidales;f__[Odoribacteraceae]":3270.0,"k__Bacteria;p__Bacteroidetes;c__Bacteroidia;o__Bacteroidales;f__[Paraprevotellaceae]":5553.0,"k__Bacteria;p__Cyanobacteria;c__4C0d-2;o__YS2;f__":3.0,"k__Bacteria;p__Cyanobacteria;c__Chloroplast;o__Streptophyta;f__":0.0,"k__Bacteria;p__Firmicutes;c__Bacilli;o__Gemellales;f__Gemellaceae":9.0,"k__Bacteria;p__Firmicutes;c__Bacilli;o__Lactobacillales;f__Carnobacteriaceae":14.0,"k__Bacteria;p__Firmicutes;c__Bacilli;o__Lactobacillales;f__Lactobacillaceae":1095.0,"k__Bacteria;p__Firmicutes;c__Bacilli;o__Lactobacillales;f__Streptococcaceae":546.0,"k__Bacteria;p__Firmicutes;c__Bacilli;o__Turicibacterales;f__Turicibacteraceae":43.0,"k__Bacteria;p__Firmicutes;c__Clostridia;__;__":5.0,"k__Bacteria;p__Firmicutes;c__Clostridia;o__Clostridiales;__":556.0,"k__Bacteria;p__Firmicutes;c__Clostridia;o__Clostridiales;f__":4417.0,"k__Bacteria;p__Firmicutes;c__Clostridia;o__Clostridiales;f__Christensenellaceae":3899.0,"k__Bacteria;p__Firmicutes;c__Clostridia;o__Clostridiales;f__Clostridiaceae":343.0,"k__Bacteria;p__Firmicutes;c__Clostridia;o__Clostridiales;f__Dehalobacteriaceae":0.0,"k__Bacteria;p__Firmicutes;c__Clostridia;o__Clostridiales;f__EtOH8":0.0,"k__Bacteria;p__Firmicutes;c__Clostridia;o__Clostridiales;f__Lachnospiraceae":19365.0,"k__Bacteria;p__Firmicutes;c__Clostridia;o__Clostridiales;f__Peptococcaceae":32.0,"k__Bacteria;p__Firmicutes;c__Clostridia;o__Clostridiales;f__Peptostreptococcaceae":4209.0,"k__Bacteria;p__Firmicutes;c__Clostridia;o__Clostridiales;f__Ruminococcaceae":60788.0,"k__Bacteria;p__Firmicutes;c__Clostridia;o__Clostridiales;f__Sulfobacillaceae":0.0,"k__Bacteria;p__Firmicutes;c__Clostridia;o__Clostridiales;f__Veillonellaceae":6724.0,"k__Bacteria;p__Firmicutes;c__Clostridia;o__Clostridiales;f__[Mogibacteriaceae]":152.0,"k__Bacteria;p__Firmicutes;c__Clostridia;o__Clostridiales;f__[Tissierellaceae]":0.0,"k__Bacteria;p__Firmicutes;c__Erysipelotrichi;o__Erysipelotrichales;f__Erysipelotrichaceae":589.0,"k__Bacteria;p__Fusobacteria;c__Fusobacteriia;o__Fusobacteriales;f__Fusobacteriaceae":0.0,"k__Bacteria;p__Lentisphaerae;c__[Lentisphaeria];o__Victivallales;f__Victivallaceae":11.0,"k__Bacteria;p__Proteobacteria;c__Alphaproteobacteria;o__RF32;f__":15.0,"k__Bacteria;p__Proteobacteria;c__Betaproteobacteria;o__Burkholderiales;f__Alcaligenaceae":9524.0,"k__Bacteria;p__Proteobacteria;c__Betaproteobacteria;o__Burkholderiales;f__Oxalobacteraceae":88.0,"k__Bacteria;p__Proteobacteria;c__Deltaproteobacteria;o__Desulfovibrionales;f__Desulfovibrionaceae":1571.0,"k__Bacteria;p__Proteobacteria;c__Epsilonproteobacteria;o__Campylobacterales;f__Campylobacteraceae":0.0,"k__Bacteria;p__Proteobacteria;c__Gammaproteobacteria;o__Enterobacteriales;f__Enterobacteriaceae":11.0,"k__Bacteria;p__Proteobacteria;c__Gammaproteobacteria;o__Pasteurellales;f__Pasteurellaceae":72.0,"k__Bacteria;p__TM7;c__TM7-3;o__;f__":5.0,"k__Bacteria;p__Tenericutes;c__Mollicutes;o__Anaeroplasmatales;f__Anaeroplasmataceae":0.0,"k__Bacteria;p__Tenericutes;c__Mollicutes;o__RF39;f__":90.0,"k__Bacteria;p__Tenericutes;c__RF3;o__ML615J-28;f__":719.0,"k__Bacteria;p__Verrucomicrobia;c__Opitutae;o__[Cerasicoccales];f__[Cerasicoccaceae]":0.0,"k__Bacteria;p__Verrucomicrobia;c__Verrucomicrobiae;o__Verrucomicrobiales;f__Verrucomicrobiaceae":0.0,"BarcodeSequence":"CTACTATA","LinkerPrimerSequence":"TATGGTAATTGG","Subject":"HK015","Phase":"Post","Treatment":"Active","Time":"1","Group":"Post Active","Male":"1"},{"index":"HM025B","Unassigned;__;__;__;__":73501.0,"k__Archaea;p__Euryarchaeota;c__Methanobacteria;o__Methanobacteriales;f__Methanobacteriaceae":0.0,"k__Bacteria;__;__;__;__":127641.0,"k__Bacteria;p__Actinobacteria;c__Actinobacteria;o__Actinomycetales;f__Actinomycetaceae":0.0,"k__Bacteria;p__Actinobacteria;c__Actinobacteria;o__Actinomycetales;f__Micrococcaceae":0.0,"k__Bacteria;p__Actinobacteria;c__Actinobacteria;o__Bifidobacteriales;f__Bifidobacteriaceae":1067.0,"k__Bacteria;p__Actinobacteria;c__Coriobacteriia;o__Coriobacteriales;f__Coriobacteriaceae":6771.0,"k__Bacteria;p__Bacteroidetes;__;__;__":0.0,"k__Bacteria;p__Bacteroidetes;c__Bacteroidia;o__Bacteroidales;__":0.0,"k__Bacteria;p__Bacteroidetes;c__Bacteroidia;o__Bacteroidales;f__":0.0,"k__Bacteria;p__Bacteroidetes;c__Bacteroidia;o__Bacteroidales;f__Bacteroidaceae":22926.0,"k__Bacteria;p__Bacteroidetes;c__Bacteroidia;o__Bacteroidales;f__Porphyromonadaceae":6847.0,"k__Bacteria;p__Bacteroidetes;c__Bacteroidia;o__Bacteroidales;f__Prevotellaceae":16022.0,"k__Bacteria;p__Bacteroidetes;c__Bacteroidia;o__Bacteroidales;f__Rikenellaceae":2140.0,"k__Bacteria;p__Bacteroidetes;c__Bacteroidia;o__Bacteroidales;f__S24-7":13497.0,"k__Bacteria;p__Bacteroidetes;c__Bacteroidia;o__Bacteroidales;f__[Barnesiellaceae]":2114.0,"k__Bacteria;p__Bacteroidetes;c__Bacteroidia;o__Bacteroidales;f__[Odoribacteraceae]":396.0,"k__Bacteria;p__Bacteroidetes;c__Bacteroidia;o__Bacteroidales;f__[Paraprevotellaceae]":28.0,"k__Bacteria;p__Cyanobacteria;c__4C0d-2;o__YS2;f__":3560.0,"k__Bacteria;p__Cyanobacteria;c__Chloroplast;o__Streptophyta;f__":63.0,"k__Bacteria;p__Firmicutes;c__Bacilli;o__Gemellales;f__Gemellaceae":0.0,"k__Bacteria;p__Firmicutes;c__Bacilli;o__Lactobacillales;f__Carnobacteriaceae":11.0,"k__Bacteria;p__Firmicutes;c__Bacilli;o__Lactobacillales;f__Lactobacillaceae":523.0,"k__Bacteria;p__Firmicutes;c__Bacilli;o__Lactobacillales;f__Streptococcaceae":4908.0,"k__Bacteria;p__Firmicutes;c__Bacilli;o__Turicibacterales;f__Turicibacteraceae":140.0,"k__Bacteria;p__Firmicutes;c__Clostridia;__;__":0.0,"k__Bacteria;p__Firmicutes;c__Clostridia;o__Clostridiales;__":139.0,"k__Bacteria;p__Firmicutes;c__Clostridia;o__Clostridiales;f__":13158.0,"k__Bacteria;p__Firmicutes;c__Clostridia;o__Clostridiales;f__Christensenellaceae":662.0,"k__Bacteria;p__Firmicutes;c__Clostridia;o__Clostridiales;f__Clostridiaceae":1292.0,"k__Bacteria;p__Firmicutes;c__Clostridia;o__Clostridiales;f__Dehalobacteriaceae":0.0,"k__Bacteria;p__Firmicutes;c__Clostridia;o__Clostridiales;f__EtOH8":0.0,"k__Bacteria;p__Firmicutes;c__Clostridia;o__Clostridiales;f__Lachnospiraceae":57547.0,"k__Bacteria;p__Firmicutes;c__Clostridia;o__Clostridiales;f__Peptococcaceae":60.0,"k__Bacteria;p__Firmicutes;c__Clostridia;o__Clostridiales;f__Peptostreptococcaceae":878.0,"k__Bacteria;p__Firmicutes;c__Clostridia;o__Clostridiales;f__Ruminococcaceae":37614.0,"k__Bacteria;p__Firmicutes;c__Clostridia;o__Clostridiales;f__Sulfobacillaceae":0.0,"k__Bacteria;p__Firmicutes;c__Clostridia;o__Clostridiales;f__Veillonellaceae":14129.0,"k__Bacteria;p__Firmicutes;c__Clostridia;o__Clostridiales;f__[Mogibacteriaceae]":152.0,"k__Bacteria;p__Firmicutes;c__Clostridia;o__Clostridiales;f__[Tissierellaceae]":4.0,"k__Bacteria;p__Firmicutes;c__Erysipelotrichi;o__Erysipelotrichales;f__Erysipelotrichaceae":1236.0,"k__Bacteria;p__Fusobacteria;c__Fusobacteriia;o__Fusobacteriales;f__Fusobacteriaceae":0.0,"k__Bacteria;p__Lentisphaerae;c__[Lentisphaeria];o__Victivallales;f__Victivallaceae":0.0,"k__Bacteria;p__Proteobacteria;c__Alphaproteobacteria;o__RF32;f__":1449.0,"k__Bacteria;p__Proteobacteria;c__Betaproteobacteria;o__Burkholderiales;f__Alcaligenaceae":4271.0,"k__Bacteria;p__Proteobacteria;c__Betaproteobacteria;o__Burkholderiales;f__Oxalobacteraceae":0.0,"k__Bacteria;p__Proteobacteria;c__Deltaproteobacteria;o__Desulfovibrionales;f__Desulfovibrionaceae":589.0,"k__Bacteria;p__Proteobacteria;c__Epsilonproteobacteria;o__Campylobacterales;f__Campylobacteraceae":12.0,"k__Bacteria;p__Proteobacteria;c__Gammaproteobacteria;o__Enterobacteriales;f__Enterobacteriaceae":340.0,"k__Bacteria;p__Proteobacteria;c__Gammaproteobacteria;o__Pasteurellales;f__Pasteurellaceae":237.0,"k__Bacteria;p__TM7;c__TM7-3;o__;f__":5.0,"k__Bacteria;p__Tenericutes;c__Mollicutes;o__Anaeroplasmatales;f__Anaeroplasmataceae":0.0,"k__Bacteria;p__Tenericutes;c__Mollicutes;o__RF39;f__":3.0,"k__Bacteria;p__Tenericutes;c__RF3;o__ML615J-28;f__":0.0,"k__Bacteria;p__Verrucomicrobia;c__Opitutae;o__[Cerasicoccales];f__[Cerasicoccaceae]":0.0,"k__Bacteria;p__Verrucomicrobia;c__Verrucomicrobiae;o__Verrucomicrobiales;f__Verrucomicrobiaceae":418.0,"BarcodeSequence":"AGAGTCAC","LinkerPrimerSequence":"TATGGTAATTGG","Subject":"HM025","Phase":"Baseline","Treatment":"Placebo","Time":"0","Group":"Baseline Placebo","Male":"0"},{"index":"HM025E","Unassigned;__;__;__;__":137752.0,"k__Archaea;p__Euryarchaeota;c__Methanobacteria;o__Methanobacteriales;f__Methanobacteriaceae":0.0,"k__Bacteria;__;__;__;__":190958.0,"k__Bacteria;p__Actinobacteria;c__Actinobacteria;o__Actinomycetales;f__Actinomycetaceae":0.0,"k__Bacteria;p__Actinobacteria;c__Actinobacteria;o__Actinomycetales;f__Micrococcaceae":0.0,"k__Bacteria;p__Actinobacteria;c__Actinobacteria;o__Bifidobacteriales;f__Bifidobacteriaceae":2003.0,"k__Bacteria;p__Actinobacteria;c__Coriobacteriia;o__Coriobacteriales;f__Coriobacteriaceae":7751.0,"k__Bacteria;p__Bacteroidetes;__;__;__":0.0,"k__Bacteria;p__Bacteroidetes;c__Bacteroidia;o__Bacteroidales;__":0.0,"k__Bacteria;p__Bacteroidetes;c__Bacteroidia;o__Bacteroidales;f__":0.0,"k__Bacteria;p__Bacteroidetes;c__Bacteroidia;o__Bacteroidales;f__Bacteroidaceae":68992.0,"k__Bacteria;p__Bacteroidetes;c__Bacteroidia;o__Bacteroidales;f__Porphyromonadaceae":8974.0,"k__Bacteria;p__Bacteroidetes;c__Bacteroidia;o__Bacteroidales;f__Prevotellaceae":15166.0,"k__Bacteria;p__Bacteroidetes;c__Bacteroidia;o__Bacteroidales;f__Rikenellaceae":4807.0,"k__Bacteria;p__Bacteroidetes;c__Bacteroidia;o__Bacteroidales;f__S24-7":9537.0,"k__Bacteria;p__Bacteroidetes;c__Bacteroidia;o__Bacteroidales;f__[Barnesiellaceae]":3963.0,"k__Bacteria;p__Bacteroidetes;c__Bacteroidia;o__Bacteroidales;f__[Odoribacteraceae]":899.0,"k__Bacteria;p__Bacteroidetes;c__Bacteroidia;o__Bacteroidales;f__[Paraprevotellaceae]":58.0,"k__Bacteria;p__Cyanobacteria;c__4C0d-2;o__YS2;f__":286.0,"k__Bacteria;p__Cyanobacteria;c__Chloroplast;o__Streptophyta;f__":315.0,"k__Bacteria;p__Firmicutes;c__Bacilli;o__Gemellales;f__Gemellaceae":0.0,"k__Bacteria;p__Firmicutes;c__Bacilli;o__Lactobacillales;f__Carnobacteriaceae":6.0,"k__Bacteria;p__Firmicutes;c__Bacilli;o__Lactobacillales;f__Lactobacillaceae":3.0,"k__Bacteria;p__Firmicutes;c__Bacilli;o__Lactobacillales;f__Streptococcaceae":148.0,"k__Bacteria;p__Firmicutes;c__Bacilli;o__Turicibacterales;f__Turicibacteraceae":46.0,"k__Bacteria;p__Firmicutes;c__Clostridia;__;__":0.0,"k__Bacteria;p__Firmicutes;c__Clostridia;o__Clostridiales;__":611.0,"k__Bacteria;p__Firmicutes;c__Clostridia;o__Clostridiales;f__":18864.0,"k__Bacteria;p__Firmicutes;c__Clostridia;o__Clostridiales;f__Christensenellaceae":941.0,"k__Bacteria;p__Firmicutes;c__Clostridia;o__Clostridiales;f__Clostridiaceae":2069.0,"k__Bacteria;p__Firmicutes;c__Clostridia;o__Clostridiales;f__Dehalobacteriaceae":0.0,"k__Bacteria;p__Firmicutes;c__Clostridia;o__Clostridiales;f__EtOH8":0.0,"k__Bacteria;p__Firmicutes;c__Clostridia;o__Clostridiales;f__Lachnospiraceae":56004.0,"k__Bacteria;p__Firmicutes;c__Clostridia;o__Clostridiales;f__Peptococcaceae":72.0,"k__Bacteria;p__Firmicutes;c__Clostridia;o__Clostridiales;f__Peptostreptococcaceae":1369.0,"k__Bacteria;p__Firmicutes;c__Clostridia;o__Clostridiales;f__Ruminococcaceae":87158.0,"k__Bacteria;p__Firmicutes;c__Clostridia;o__Clostridiales;f__Sulfobacillaceae":0.0,"k__Bacteria;p__Firmicutes;c__Clostridia;o__Clostridiales;f__Veillonellaceae":23931.0,"k__Bacteria;p__Firmicutes;c__Clostridia;o__Clostridiales;f__[Mogibacteriaceae]":324.0,"k__Bacteria;p__Firmicutes;c__Clostridia;o__Clostridiales;f__[Tissierellaceae]":17.0,"k__Bacteria;p__Firmicutes;c__Erysipelotrichi;o__Erysipelotrichales;f__Erysipelotrichaceae":1112.0,"k__Bacteria;p__Fusobacteria;c__Fusobacteriia;o__Fusobacteriales;f__Fusobacteriaceae":0.0,"k__Bacteria;p__Lentisphaerae;c__[Lentisphaeria];o__Victivallales;f__Victivallaceae":0.0,"k__Bacteria;p__Proteobacteria;c__Alphaproteobacteria;o__RF32;f__":4781.0,"k__Bacteria;p__Proteobacteria;c__Betaproteobacteria;o__Burkholderiales;f__Alcaligenaceae":5064.0,"k__Bacteria;p__Proteobacteria;c__Betaproteobacteria;o__Burkholderiales;f__Oxalobacteraceae":0.0,"k__Bacteria;p__Proteobacteria;c__Deltaproteobacteria;o__Desulfovibrionales;f__Desulfovibrionaceae":672.0,"k__Bacteria;p__Proteobacteria;c__Epsilonproteobacteria;o__Campylobacterales;f__Campylobacteraceae":47.0,"k__Bacteria;p__Proteobacteria;c__Gammaproteobacteria;o__Enterobacteriales;f__Enterobacteriaceae":3588.0,"k__Bacteria;p__Proteobacteria;c__Gammaproteobacteria;o__Pasteurellales;f__Pasteurellaceae":185.0,"k__Bacteria;p__TM7;c__TM7-3;o__;f__":3.0,"k__Bacteria;p__Tenericutes;c__Mollicutes;o__Anaeroplasmatales;f__Anaeroplasmataceae":0.0,"k__Bacteria;p__Tenericutes;c__Mollicutes;o__RF39;f__":326.0,"k__Bacteria;p__Tenericutes;c__RF3;o__ML615J-28;f__":0.0,"k__Bacteria;p__Verrucomicrobia;c__Opitutae;o__[Cerasicoccales];f__[Cerasicoccaceae]":0.0,"k__Bacteria;p__Verrucomicrobia;c__Verrucomicrobiae;o__Verrucomicrobiales;f__Verrucomicrobiaceae":860.0,"BarcodeSequence":"CGTTACTA","LinkerPrimerSequence":"TATGGTAATTGG","Subject":"HM025","Phase":"Post","Treatment":"Placebo","Time":"1","Group":"Post Placebo","Male":"0"},{"index":"IP022B","Unassigned;__;__;__;__":29627.0,"k__Archaea;p__Euryarchaeota;c__Methanobacteria;o__Methanobacteriales;f__Methanobacteriaceae":29.0,"k__Bacteria;__;__;__;__":211358.0,"k__Bacteria;p__Actinobacteria;c__Actinobacteria;o__Actinomycetales;f__Actinomycetaceae":0.0,"k__Bacteria;p__Actinobacteria;c__Actinobacteria;o__Actinomycetales;f__Micrococcaceae":0.0,"k__Bacteria;p__Actinobacteria;c__Actinobacteria;o__Bifidobacteriales;f__Bifidobacteriaceae":2406.0,"k__Bacteria;p__Actinobacteria;c__Coriobacteriia;o__Coriobacteriales;f__Coriobacteriaceae":13824.0,"k__Bacteria;p__Bacteroidetes;__;__;__":0.0,"k__Bacteria;p__Bacteroidetes;c__Bacteroidia;o__Bacteroidales;__":1938.0,"k__Bacteria;p__Bacteroidetes;c__Bacteroidia;o__Bacteroidales;f__":0.0,"k__Bacteria;p__Bacteroidetes;c__Bacteroidia;o__Bacteroidales;f__Bacteroidaceae":10946.0,"k__Bacteria;p__Bacteroidetes;c__Bacteroidia;o__Bacteroidales;f__Porphyromonadaceae":2410.0,"k__Bacteria;p__Bacteroidetes;c__Bacteroidia;o__Bacteroidales;f__Prevotellaceae":118411.0,"k__Bacteria;p__Bacteroidetes;c__Bacteroidia;o__Bacteroidales;f__Rikenellaceae":2535.0,"k__Bacteria;p__Bacteroidetes;c__Bacteroidia;o__Bacteroidales;f__S24-7":750.0,"k__Bacteria;p__Bacteroidetes;c__Bacteroidia;o__Bacteroidales;f__[Barnesiellaceae]":471.0,"k__Bacteria;p__Bacteroidetes;c__Bacteroidia;o__Bacteroidales;f__[Odoribacteraceae]":551.0,"k__Bacteria;p__Bacteroidetes;c__Bacteroidia;o__Bacteroidales;f__[Paraprevotellaceae]":5360.0,"k__Bacteria;p__Cyanobacteria;c__4C0d-2;o__YS2;f__":4.0,"k__Bacteria;p__Cyanobacteria;c__Chloroplast;o__Streptophyta;f__":0.0,"k__Bacteria;p__Firmicutes;c__Bacilli;o__Gemellales;f__Gemellaceae":0.0,"k__Bacteria;p__Firmicutes;c__Bacilli;o__Lactobacillales;f__Carnobacteriaceae":5.0,"k__Bacteria;p__Firmicutes;c__Bacilli;o__Lactobacillales;f__Lactobacillaceae":0.0,"k__Bacteria;p__Firmicutes;c__Bacilli;o__Lactobacillales;f__Streptococcaceae":122.0,"k__Bacteria;p__Firmicutes;c__Bacilli;o__Turicibacterales;f__Turicibacteraceae":32.0,"k__Bacteria;p__Firmicutes;c__Clostridia;__;__":0.0,"k__Bacteria;p__Firmicutes;c__Clostridia;o__Clostridiales;__":25.0,"k__Bacteria;p__Firmicutes;c__Clostridia;o__Clostridiales;f__":659.0,"k__Bacteria;p__Firmicutes;c__Clostridia;o__Clostridiales;f__Christensenellaceae":296.0,"k__Bacteria;p__Firmicutes;c__Clostridia;o__Clostridiales;f__Clostridiaceae":927.0,"k__Bacteria;p__Firmicutes;c__Clostridia;o__Clostridiales;f__Dehalobacteriaceae":0.0,"k__Bacteria;p__Firmicutes;c__Clostridia;o__Clostridiales;f__EtOH8":0.0,"k__Bacteria;p__Firmicutes;c__Clostridia;o__Clostridiales;f__Lachnospiraceae":37550.0,"k__Bacteria;p__Firmicutes;c__Clostridia;o__Clostridiales;f__Peptococcaceae":0.0,"k__Bacteria;p__Firmicutes;c__Clostridia;o__Clostridiales;f__Peptostreptococcaceae":3692.0,"k__Bacteria;p__Firmicutes;c__Clostridia;o__Clostridiales;f__Ruminococcaceae":25078.0,"k__Bacteria;p__Firmicutes;c__Clostridia;o__Clostridiales;f__Sulfobacillaceae":0.0,"k__Bacteria;p__Firmicutes;c__Clostridia;o__Clostridiales;f__Veillonellaceae":14200.0,"k__Bacteria;p__Firmicutes;c__Clostridia;o__Clostridiales;f__[Mogibacteriaceae]":127.0,"k__Bacteria;p__Firmicutes;c__Clostridia;o__Clostridiales;f__[Tissierellaceae]":0.0,"k__Bacteria;p__Firmicutes;c__Erysipelotrichi;o__Erysipelotrichales;f__Erysipelotrichaceae":2351.0,"k__Bacteria;p__Fusobacteria;c__Fusobacteriia;o__Fusobacteriales;f__Fusobacteriaceae":0.0,"k__Bacteria;p__Lentisphaerae;c__[Lentisphaeria];o__Victivallales;f__Victivallaceae":0.0,"k__Bacteria;p__Proteobacteria;c__Alphaproteobacteria;o__RF32;f__":10.0,"k__Bacteria;p__Proteobacteria;c__Betaproteobacteria;o__Burkholderiales;f__Alcaligenaceae":13541.0,"k__Bacteria;p__Proteobacteria;c__Betaproteobacteria;o__Burkholderiales;f__Oxalobacteraceae":0.0,"k__Bacteria;p__Proteobacteria;c__Deltaproteobacteria;o__Desulfovibrionales;f__Desulfovibrionaceae":481.0,"k__Bacteria;p__Proteobacteria;c__Epsilonproteobacteria;o__Campylobacterales;f__Campylobacteraceae":0.0,"k__Bacteria;p__Proteobacteria;c__Gammaproteobacteria;o__Enterobacteriales;f__Enterobacteriaceae":2069.0,"k__Bacteria;p__Proteobacteria;c__Gammaproteobacteria;o__Pasteurellales;f__Pasteurellaceae":251.0,"k__Bacteria;p__TM7;c__TM7-3;o__;f__":0.0,"k__Bacteria;p__Tenericutes;c__Mollicutes;o__Anaeroplasmatales;f__Anaeroplasmataceae":0.0,"k__Bacteria;p__Tenericutes;c__Mollicutes;o__RF39;f__":0.0,"k__Bacteria;p__Tenericutes;c__RF3;o__ML615J-28;f__":0.0,"k__Bacteria;p__Verrucomicrobia;c__Opitutae;o__[Cerasicoccales];f__[Cerasicoccaceae]":0.0,"k__Bacteria;p__Verrucomicrobia;c__Verrucomicrobiae;o__Verrucomicrobiales;f__Verrucomicrobiaceae":0.0,"BarcodeSequence":"AGAGTCAC","LinkerPrimerSequence":"TATGGTAATTGG","Subject":"IP022","Phase":"Baseline","Treatment":"Placebo","Time":"0","Group":"Baseline Placebo","Male":"0"},{"index":"IP022E","Unassigned;__;__;__;__":32033.0,"k__Archaea;p__Euryarchaeota;c__Methanobacteria;o__Methanobacteriales;f__Methanobacteriaceae":18.0,"k__Bacteria;__;__;__;__":170691.0,"k__Bacteria;p__Actinobacteria;c__Actinobacteria;o__Actinomycetales;f__Actinomycetaceae":0.0,"k__Bacteria;p__Actinobacteria;c__Actinobacteria;o__Actinomycetales;f__Micrococcaceae":0.0,"k__Bacteria;p__Actinobacteria;c__Actinobacteria;o__Bifidobacteriales;f__Bifidobacteriaceae":1862.0,"k__Bacteria;p__Actinobacteria;c__Coriobacteriia;o__Coriobacteriales;f__Coriobacteriaceae":5687.0,"k__Bacteria;p__Bacteroidetes;__;__;__":0.0,"k__Bacteria;p__Bacteroidetes;c__Bacteroidia;o__Bacteroidales;__":3254.0,"k__Bacteria;p__Bacteroidetes;c__Bacteroidia;o__Bacteroidales;f__":0.0,"k__Bacteria;p__Bacteroidetes;c__Bacteroidia;o__Bacteroidales;f__Bacteroidaceae":12001.0,"k__Bacteria;p__Bacteroidetes;c__Bacteroidia;o__Bacteroidales;f__Porphyromonadaceae":5178.0,"k__Bacteria;p__Bacteroidetes;c__Bacteroidia;o__Bacteroidales;f__Prevotellaceae":91707.0,"k__Bacteria;p__Bacteroidetes;c__Bacteroidia;o__Bacteroidales;f__Rikenellaceae":3773.0,"k__Bacteria;p__Bacteroidetes;c__Bacteroidia;o__Bacteroidales;f__S24-7":1183.0,"k__Bacteria;p__Bacteroidetes;c__Bacteroidia;o__Bacteroidales;f__[Barnesiellaceae]":540.0,"k__Bacteria;p__Bacteroidetes;c__Bacteroidia;o__Bacteroidales;f__[Odoribacteraceae]":871.0,"k__Bacteria;p__Bacteroidetes;c__Bacteroidia;o__Bacteroidales;f__[Paraprevotellaceae]":28329.0,"k__Bacteria;p__Cyanobacteria;c__4C0d-2;o__YS2;f__":0.0,"k__Bacteria;p__Cyanobacteria;c__Chloroplast;o__Streptophyta;f__":0.0,"k__Bacteria;p__Firmicutes;c__Bacilli;o__Gemellales;f__Gemellaceae":2.0,"k__Bacteria;p__Firmicutes;c__Bacilli;o__Lactobacillales;f__Carnobacteriaceae":5.0,"k__Bacteria;p__Firmicutes;c__Bacilli;o__Lactobacillales;f__Lactobacillaceae":0.0,"k__Bacteria;p__Firmicutes;c__Bacilli;o__Lactobacillales;f__Streptococcaceae":55.0,"k__Bacteria;p__Firmicutes;c__Bacilli;o__Turicibacterales;f__Turicibacteraceae":59.0,"k__Bacteria;p__Firmicutes;c__Clostridia;__;__":0.0,"k__Bacteria;p__Firmicutes;c__Clostridia;o__Clostridiales;__":305.0,"k__Bacteria;p__Firmicutes;c__Clostridia;o__Clostridiales;f__":3017.0,"k__Bacteria;p__Firmicutes;c__Clostridia;o__Clostridiales;f__Christensenellaceae":423.0,"k__Bacteria;p__Firmicutes;c__Clostridia;o__Clostridiales;f__Clostridiaceae":1164.0,"k__Bacteria;p__Firmicutes;c__Clostridia;o__Clostridiales;f__Dehalobacteriaceae":0.0,"k__Bacteria;p__Firmicutes;c__Clostridia;o__Clostridiales;f__EtOH8":0.0,"k__Bacteria;p__Firmicutes;c__Clostridia;o__Clostridiales;f__Lachnospiraceae":15941.0,"k__Bacteria;p__Firmicutes;c__Clostridia;o__Clostridiales;f__Peptococcaceae":0.0,"k__Bacteria;p__Firmicutes;c__Clostridia;o__Clostridiales;f__Peptostreptococcaceae":5075.0,"k__Bacteria;p__Firmicutes;c__Clostridia;o__Clostridiales;f__Ruminococcaceae":21957.0,"k__Bacteria;p__Firmicutes;c__Clostridia;o__Clostridiales;f__Sulfobacillaceae":0.0,"k__Bacteria;p__Firmicutes;c__Clostridia;o__Clostridiales;f__Veillonellaceae":13959.0,"k__Bacteria;p__Firmicutes;c__Clostridia;o__Clostridiales;f__[Mogibacteriaceae]":48.0,"k__Bacteria;p__Firmicutes;c__Clostridia;o__Clostridiales;f__[Tissierellaceae]":0.0,"k__Bacteria;p__Firmicutes;c__Erysipelotrichi;o__Erysipelotrichales;f__Erysipelotrichaceae":742.0,"k__Bacteria;p__Fusobacteria;c__Fusobacteriia;o__Fusobacteriales;f__Fusobacteriaceae":0.0,"k__Bacteria;p__Lentisphaerae;c__[Lentisphaeria];o__Victivallales;f__Victivallaceae":0.0,"k__Bacteria;p__Proteobacteria;c__Alphaproteobacteria;o__RF32;f__":7.0,"k__Bacteria;p__Proteobacteria;c__Betaproteobacteria;o__Burkholderiales;f__Alcaligenaceae":4021.0,"k__Bacteria;p__Proteobacteria;c__Betaproteobacteria;o__Burkholderiales;f__Oxalobacteraceae":0.0,"k__Bacteria;p__Proteobacteria;c__Deltaproteobacteria;o__Desulfovibrionales;f__Desulfovibrionaceae":107.0,"k__Bacteria;p__Proteobacteria;c__Epsilonproteobacteria;o__Campylobacterales;f__Campylobacteraceae":0.0,"k__Bacteria;p__Proteobacteria;c__Gammaproteobacteria;o__Enterobacteriales;f__Enterobacteriaceae":12.0,"k__Bacteria;p__Proteobacteria;c__Gammaproteobacteria;o__Pasteurellales;f__Pasteurellaceae":478.0,"k__Bacteria;p__TM7;c__TM7-3;o__;f__":0.0,"k__Bacteria;p__Tenericutes;c__Mollicutes;o__Anaeroplasmatales;f__Anaeroplasmataceae":0.0,"k__Bacteria;p__Tenericutes;c__Mollicutes;o__RF39;f__":0.0,"k__Bacteria;p__Tenericutes;c__RF3;o__ML615J-28;f__":0.0,"k__Bacteria;p__Verrucomicrobia;c__Opitutae;o__[Cerasicoccales];f__[Cerasicoccaceae]":0.0,"k__Bacteria;p__Verrucomicrobia;c__Verrucomicrobiae;o__Verrucomicrobiales;f__Verrucomicrobiaceae":30.0,"BarcodeSequence":"CGTTACTA","LinkerPrimerSequence":"TATGGTAATTGG","Subject":"IP022","Phase":"Post","Treatment":"Placebo","Time":"1","Group":"Post Placebo","Male":"0"},{"index":"KR024B","Unassigned;__;__;__;__":94927.0,"k__Archaea;p__Euryarchaeota;c__Methanobacteria;o__Methanobacteriales;f__Methanobacteriaceae":0.0,"k__Bacteria;__;__;__;__":179696.0,"k__Bacteria;p__Actinobacteria;c__Actinobacteria;o__Actinomycetales;f__Actinomycetaceae":22.0,"k__Bacteria;p__Actinobacteria;c__Actinobacteria;o__Actinomycetales;f__Micrococcaceae":16.0,"k__Bacteria;p__Actinobacteria;c__Actinobacteria;o__Bifidobacteriales;f__Bifidobacteriaceae":581.0,"k__Bacteria;p__Actinobacteria;c__Coriobacteriia;o__Coriobacteriales;f__Coriobacteriaceae":4405.0,"k__Bacteria;p__Bacteroidetes;__;__;__":0.0,"k__Bacteria;p__Bacteroidetes;c__Bacteroidia;o__Bacteroidales;__":3.0,"k__Bacteria;p__Bacteroidetes;c__Bacteroidia;o__Bacteroidales;f__":0.0,"k__Bacteria;p__Bacteroidetes;c__Bacteroidia;o__Bacteroidales;f__Bacteroidaceae":31371.0,"k__Bacteria;p__Bacteroidetes;c__Bacteroidia;o__Bacteroidales;f__Porphyromonadaceae":9865.0,"k__Bacteria;p__Bacteroidetes;c__Bacteroidia;o__Bacteroidales;f__Prevotellaceae":41731.0,"k__Bacteria;p__Bacteroidetes;c__Bacteroidia;o__Bacteroidales;f__Rikenellaceae":13191.0,"k__Bacteria;p__Bacteroidetes;c__Bacteroidia;o__Bacteroidales;f__S24-7":13.0,"k__Bacteria;p__Bacteroidetes;c__Bacteroidia;o__Bacteroidales;f__[Barnesiellaceae]":7882.0,"k__Bacteria;p__Bacteroidetes;c__Bacteroidia;o__Bacteroidales;f__[Odoribacteraceae]":4577.0,"k__Bacteria;p__Bacteroidetes;c__Bacteroidia;o__Bacteroidales;f__[Paraprevotellaceae]":9955.0,"k__Bacteria;p__Cyanobacteria;c__4C0d-2;o__YS2;f__":7.0,"k__Bacteria;p__Cyanobacteria;c__Chloroplast;o__Streptophyta;f__":0.0,"k__Bacteria;p__Firmicutes;c__Bacilli;o__Gemellales;f__Gemellaceae":0.0,"k__Bacteria;p__Firmicutes;c__Bacilli;o__Lactobacillales;f__Carnobacteriaceae":0.0,"k__Bacteria;p__Firmicutes;c__Bacilli;o__Lactobacillales;f__Lactobacillaceae":0.0,"k__Bacteria;p__Firmicutes;c__Bacilli;o__Lactobacillales;f__Streptococcaceae":280.0,"k__Bacteria;p__Firmicutes;c__Bacilli;o__Turicibacterales;f__Turicibacteraceae":48.0,"k__Bacteria;p__Firmicutes;c__Clostridia;__;__":0.0,"k__Bacteria;p__Firmicutes;c__Clostridia;o__Clostridiales;__":454.0,"k__Bacteria;p__Firmicutes;c__Clostridia;o__Clostridiales;f__":9172.0,"k__Bacteria;p__Firmicutes;c__Clostridia;o__Clostridiales;f__Christensenellaceae":1653.0,"k__Bacteria;p__Firmicutes;c__Clostridia;o__Clostridiales;f__Clostridiaceae":1056.0,"k__Bacteria;p__Firmicutes;c__Clostridia;o__Clostridiales;f__Dehalobacteriaceae":0.0,"k__Bacteria;p__Firmicutes;c__Clostridia;o__Clostridiales;f__EtOH8":0.0,"k__Bacteria;p__Firmicutes;c__Clostridia;o__Clostridiales;f__Lachnospiraceae":55359.0,"k__Bacteria;p__Firmicutes;c__Clostridia;o__Clostridiales;f__Peptococcaceae":0.0,"k__Bacteria;p__Firmicutes;c__Clostridia;o__Clostridiales;f__Peptostreptococcaceae":3582.0,"k__Bacteria;p__Firmicutes;c__Clostridia;o__Clostridiales;f__Ruminococcaceae":57059.0,"k__Bacteria;p__Firmicutes;c__Clostridia;o__Clostridiales;f__Sulfobacillaceae":483.0,"k__Bacteria;p__Firmicutes;c__Clostridia;o__Clostridiales;f__Veillonellaceae":19928.0,"k__Bacteria;p__Firmicutes;c__Clostridia;o__Clostridiales;f__[Mogibacteriaceae]":429.0,"k__Bacteria;p__Firmicutes;c__Clostridia;o__Clostridiales;f__[Tissierellaceae]":0.0,"k__Bacteria;p__Firmicutes;c__Erysipelotrichi;o__Erysipelotrichales;f__Erysipelotrichaceae":1467.0,"k__Bacteria;p__Fusobacteria;c__Fusobacteriia;o__Fusobacteriales;f__Fusobacteriaceae":0.0,"k__Bacteria;p__Lentisphaerae;c__[Lentisphaeria];o__Victivallales;f__Victivallaceae":0.0,"k__Bacteria;p__Proteobacteria;c__Alphaproteobacteria;o__RF32;f__":2428.0,"k__Bacteria;p__Proteobacteria;c__Betaproteobacteria;o__Burkholderiales;f__Alcaligenaceae":12350.0,"k__Bacteria;p__Proteobacteria;c__Betaproteobacteria;o__Burkholderiales;f__Oxalobacteraceae":0.0,"k__Bacteria;p__Proteobacteria;c__Deltaproteobacteria;o__Desulfovibrionales;f__Desulfovibrionaceae":965.0,"k__Bacteria;p__Proteobacteria;c__Epsilonproteobacteria;o__Campylobacterales;f__Campylobacteraceae":0.0,"k__Bacteria;p__Proteobacteria;c__Gammaproteobacteria;o__Enterobacteriales;f__Enterobacteriaceae":676.0,"k__Bacteria;p__Proteobacteria;c__Gammaproteobacteria;o__Pasteurellales;f__Pasteurellaceae":101.0,"k__Bacteria;p__TM7;c__TM7-3;o__;f__":0.0,"k__Bacteria;p__Tenericutes;c__Mollicutes;o__Anaeroplasmatales;f__Anaeroplasmataceae":0.0,"k__Bacteria;p__Tenericutes;c__Mollicutes;o__RF39;f__":42.0,"k__Bacteria;p__Tenericutes;c__RF3;o__ML615J-28;f__":0.0,"k__Bacteria;p__Verrucomicrobia;c__Opitutae;o__[Cerasicoccales];f__[Cerasicoccaceae]":0.0,"k__Bacteria;p__Verrucomicrobia;c__Verrucomicrobiae;o__Verrucomicrobiales;f__Verrucomicrobiaceae":364.0,"BarcodeSequence":"AGAGTCAC","LinkerPrimerSequence":"TATGGTAATTGG","Subject":"KR024","Phase":"Baseline","Treatment":"Placebo","Time":"0","Group":"Baseline Placebo","Male":"0"},{"index":"KR024E","Unassigned;__;__;__;__":71547.0,"k__Archaea;p__Euryarchaeota;c__Methanobacteria;o__Methanobacteriales;f__Methanobacteriaceae":0.0,"k__Bacteria;__;__;__;__":304610.0,"k__Bacteria;p__Actinobacteria;c__Actinobacteria;o__Actinomycetales;f__Actinomycetaceae":41.0,"k__Bacteria;p__Actinobacteria;c__Actinobacteria;o__Actinomycetales;f__Micrococcaceae":11.0,"k__Bacteria;p__Actinobacteria;c__Actinobacteria;o__Bifidobacteriales;f__Bifidobacteriaceae":8418.0,"k__Bacteria;p__Actinobacteria;c__Coriobacteriia;o__Coriobacteriales;f__Coriobacteriaceae":88.0,"k__Bacteria;p__Bacteroidetes;__;__;__":0.0,"k__Bacteria;p__Bacteroidetes;c__Bacteroidia;o__Bacteroidales;__":0.0,"k__Bacteria;p__Bacteroidetes;c__Bacteroidia;o__Bacteroidales;f__":0.0,"k__Bacteria;p__Bacteroidetes;c__Bacteroidia;o__Bacteroidales;f__Bacteroidaceae":203486.0,"k__Bacteria;p__Bacteroidetes;c__Bacteroidia;o__Bacteroidales;f__Porphyromonadaceae":15268.0,"k__Bacteria;p__Bacteroidetes;c__Bacteroidia;o__Bacteroidales;f__Prevotellaceae":861.0,"k__Bacteria;p__Bacteroidetes;c__Bacteroidia;o__Bacteroidales;f__Rikenellaceae":567.0,"k__Bacteria;p__Bacteroidetes;c__Bacteroidia;o__Bacteroidales;f__S24-7":18.0,"k__Bacteria;p__Bacteroidetes;c__Bacteroidia;o__Bacteroidales;f__[Barnesiellaceae]":3057.0,"k__Bacteria;p__Bacteroidetes;c__Bacteroidia;o__Bacteroidales;f__[Odoribacteraceae]":32.0,"k__Bacteria;p__Bacteroidetes;c__Bacteroidia;o__Bacteroidales;f__[Paraprevotellaceae]":88.0,"k__Bacteria;p__Cyanobacteria;c__4C0d-2;o__YS2;f__":4354.0,"k__Bacteria;p__Cyanobacteria;c__Chloroplast;o__Streptophyta;f__":0.0,"k__Bacteria;p__Firmicutes;c__Bacilli;o__Gemellales;f__Gemellaceae":0.0,"k__Bacteria;p__Firmicutes;c__Bacilli;o__Lactobacillales;f__Carnobacteriaceae":8.0,"k__Bacteria;p__Firmicutes;c__Bacilli;o__Lactobacillales;f__Lactobacillaceae":0.0,"k__Bacteria;p__Firmicutes;c__Bacilli;o__Lactobacillales;f__Streptococcaceae":584.0,"k__Bacteria;p__Firmicutes;c__Bacilli;o__Turicibacterales;f__Turicibacteraceae":117.0,"k__Bacteria;p__Firmicutes;c__Clostridia;__;__":0.0,"k__Bacteria;p__Firmicutes;c__Clostridia;o__Clostridiales;__":49.0,"k__Bacteria;p__Firmicutes;c__Clostridia;o__Clostridiales;f__":260.0,"k__Bacteria;p__Firmicutes;c__Clostridia;o__Clostridiales;f__Christensenellaceae":4.0,"k__Bacteria;p__Firmicutes;c__Clostridia;o__Clostridiales;f__Clostridiaceae":1254.0,"k__Bacteria;p__Firmicutes;c__Clostridia;o__Clostridiales;f__Dehalobacteriaceae":0.0,"k__Bacteria;p__Firmicutes;c__Clostridia;o__Clostridiales;f__EtOH8":0.0,"k__Bacteria;p__Firmicutes;c__Clostridia;o__Clostridiales;f__Lachnospiraceae":54846.0,"k__Bacteria;p__Firmicutes;c__Clostridia;o__Clostridiales;f__Peptococcaceae":0.0,"k__Bacteria;p__Firmicutes;c__Clostridia;o__Clostridiales;f__Peptostreptococcaceae":1451.0,"k__Bacteria;p__Firmicutes;c__Clostridia;o__Clostridiales;f__Ruminococcaceae":23408.0,"k__Bacteria;p__Firmicutes;c__Clostridia;o__Clostridiales;f__Sulfobacillaceae":0.0,"k__Bacteria;p__Firmicutes;c__Clostridia;o__Clostridiales;f__Veillonellaceae":56751.0,"k__Bacteria;p__Firmicutes;c__Clostridia;o__Clostridiales;f__[Mogibacteriaceae]":10.0,"k__Bacteria;p__Firmicutes;c__Clostridia;o__Clostridiales;f__[Tissierellaceae]":0.0,"k__Bacteria;p__Firmicutes;c__Erysipelotrichi;o__Erysipelotrichales;f__Erysipelotrichaceae":526.0,"k__Bacteria;p__Fusobacteria;c__Fusobacteriia;o__Fusobacteriales;f__Fusobacteriaceae":0.0,"k__Bacteria;p__Lentisphaerae;c__[Lentisphaeria];o__Victivallales;f__Victivallaceae":0.0,"k__Bacteria;p__Proteobacteria;c__Alphaproteobacteria;o__RF32;f__":19.0,"k__Bacteria;p__Proteobacteria;c__Betaproteobacteria;o__Burkholderiales;f__Alcaligenaceae":29122.0,"k__Bacteria;p__Proteobacteria;c__Betaproteobacteria;o__Burkholderiales;f__Oxalobacteraceae":0.0,"k__Bacteria;p__Proteobacteria;c__Deltaproteobacteria;o__Desulfovibrionales;f__Desulfovibrionaceae":900.0,"k__Bacteria;p__Proteobacteria;c__Epsilonproteobacteria;o__Campylobacterales;f__Campylobacteraceae":0.0,"k__Bacteria;p__Proteobacteria;c__Gammaproteobacteria;o__Enterobacteriales;f__Enterobacteriaceae":4214.0,"k__Bacteria;p__Proteobacteria;c__Gammaproteobacteria;o__Pasteurellales;f__Pasteurellaceae":1395.0,"k__Bacteria;p__TM7;c__TM7-3;o__;f__":18.0,"k__Bacteria;p__Tenericutes;c__Mollicutes;o__Anaeroplasmatales;f__Anaeroplasmataceae":0.0,"k__Bacteria;p__Tenericutes;c__Mollicutes;o__RF39;f__":0.0,"k__Bacteria;p__Tenericutes;c__RF3;o__ML615J-28;f__":0.0,"k__Bacteria;p__Verrucomicrobia;c__Opitutae;o__[Cerasicoccales];f__[Cerasicoccaceae]":0.0,"k__Bacteria;p__Verrucomicrobia;c__Verrucomicrobiae;o__Verrucomicrobiales;f__Verrucomicrobiaceae":0.0,"BarcodeSequence":"CTACTATA","LinkerPrimerSequence":"TATGGTAATTGG","Subject":"KR024","Phase":"Post","Treatment":"Placebo","Time":"1","Group":"Post Placebo","Male":"0"},{"index":"LJ020B","Unassigned;__;__;__;__":48732.0,"k__Archaea;p__Euryarchaeota;c__Methanobacteria;o__Methanobacteriales;f__Methanobacteriaceae":0.0,"k__Bacteria;__;__;__;__":235391.0,"k__Bacteria;p__Actinobacteria;c__Actinobacteria;o__Actinomycetales;f__Actinomycetaceae":0.0,"k__Bacteria;p__Actinobacteria;c__Actinobacteria;o__Actinomycetales;f__Micrococcaceae":15.0,"k__Bacteria;p__Actinobacteria;c__Actinobacteria;o__Bifidobacteriales;f__Bifidobacteriaceae":888.0,"k__Bacteria;p__Actinobacteria;c__Coriobacteriia;o__Coriobacteriales;f__Coriobacteriaceae":3821.0,"k__Bacteria;p__Bacteroidetes;__;__;__":83.0,"k__Bacteria;p__Bacteroidetes;c__Bacteroidia;o__Bacteroidales;__":0.0,"k__Bacteria;p__Bacteroidetes;c__Bacteroidia;o__Bacteroidales;f__":0.0,"k__Bacteria;p__Bacteroidetes;c__Bacteroidia;o__Bacteroidales;f__Bacteroidaceae":20571.0,"k__Bacteria;p__Bacteroidetes;c__Bacteroidia;o__Bacteroidales;f__Porphyromonadaceae":3078.0,"k__Bacteria;p__Bacteroidetes;c__Bacteroidia;o__Bacteroidales;f__Prevotellaceae":140782.0,"k__Bacteria;p__Bacteroidetes;c__Bacteroidia;o__Bacteroidales;f__Rikenellaceae":2994.0,"k__Bacteria;p__Bacteroidetes;c__Bacteroidia;o__Bacteroidales;f__S24-7":6.0,"k__Bacteria;p__Bacteroidetes;c__Bacteroidia;o__Bacteroidales;f__[Barnesiellaceae]":1659.0,"k__Bacteria;p__Bacteroidetes;c__Bacteroidia;o__Bacteroidales;f__[Odoribacteraceae]":1295.0,"k__Bacteria;p__Bacteroidetes;c__Bacteroidia;o__Bacteroidales;f__[Paraprevotellaceae]":67.0,"k__Bacteria;p__Cyanobacteria;c__4C0d-2;o__YS2;f__":0.0,"k__Bacteria;p__Cyanobacteria;c__Chloroplast;o__Streptophyta;f__":0.0,"k__Bacteria;p__Firmicutes;c__Bacilli;o__Gemellales;f__Gemellaceae":0.0,"k__Bacteria;p__Firmicutes;c__Bacilli;o__Lactobacillales;f__Carnobacteriaceae":27.0,"k__Bacteria;p__Firmicutes;c__Bacilli;o__Lactobacillales;f__Lactobacillaceae":0.0,"k__Bacteria;p__Firmicutes;c__Bacilli;o__Lactobacillales;f__Streptococcaceae":2972.0,"k__Bacteria;p__Firmicutes;c__Bacilli;o__Turicibacterales;f__Turicibacteraceae":156.0,"k__Bacteria;p__Firmicutes;c__Clostridia;__;__":0.0,"k__Bacteria;p__Firmicutes;c__Clostridia;o__Clostridiales;__":388.0,"k__Bacteria;p__Firmicutes;c__Clostridia;o__Clostridiales;f__":2524.0,"k__Bacteria;p__Firmicutes;c__Clostridia;o__Clostridiales;f__Christensenellaceae":624.0,"k__Bacteria;p__Firmicutes;c__Clostridia;o__Clostridiales;f__Clostridiaceae":1766.0,"k__Bacteria;p__Firmicutes;c__Clostridia;o__Clostridiales;f__Dehalobacteriaceae":0.0,"k__Bacteria;p__Firmicutes;c__Clostridia;o__Clostridiales;f__EtOH8":0.0,"k__Bacteria;p__Firmicutes;c__Clostridia;o__Clostridiales;f__Lachnospiraceae":52711.0,"k__Bacteria;p__Firmicutes;c__Clostridia;o__Clostridiales;f__Peptococcaceae":0.0,"k__Bacteria;p__Firmicutes;c__Clostridia;o__Clostridiales;f__Peptostreptococcaceae":1128.0,"k__Bacteria;p__Firmicutes;c__Clostridia;o__Clostridiales;f__Ruminococcaceae":35397.0,"k__Bacteria;p__Firmicutes;c__Clostridia;o__Clostridiales;f__Sulfobacillaceae":0.0,"k__Bacteria;p__Firmicutes;c__Clostridia;o__Clostridiales;f__Veillonellaceae":23360.0,"k__Bacteria;p__Firmicutes;c__Clostridia;o__Clostridiales;f__[Mogibacteriaceae]":121.0,"k__Bacteria;p__Firmicutes;c__Clostridia;o__Clostridiales;f__[Tissierellaceae]":0.0,"k__Bacteria;p__Firmicutes;c__Erysipelotrichi;o__Erysipelotrichales;f__Erysipelotrichaceae":754.0,"k__Bacteria;p__Fusobacteria;c__Fusobacteriia;o__Fusobacteriales;f__Fusobacteriaceae":0.0,"k__Bacteria;p__Lentisphaerae;c__[Lentisphaeria];o__Victivallales;f__Victivallaceae":0.0,"k__Bacteria;p__Proteobacteria;c__Alphaproteobacteria;o__RF32;f__":5228.0,"k__Bacteria;p__Proteobacteria;c__Betaproteobacteria;o__Burkholderiales;f__Alcaligenaceae":3912.0,"k__Bacteria;p__Proteobacteria;c__Betaproteobacteria;o__Burkholderiales;f__Oxalobacteraceae":0.0,"k__Bacteria;p__Proteobacteria;c__Deltaproteobacteria;o__Desulfovibrionales;f__Desulfovibrionaceae":641.0,"k__Bacteria;p__Proteobacteria;c__Epsilonproteobacteria;o__Campylobacterales;f__Campylobacteraceae":0.0,"k__Bacteria;p__Proteobacteria;c__Gammaproteobacteria;o__Enterobacteriales;f__Enterobacteriaceae":27.0,"k__Bacteria;p__Proteobacteria;c__Gammaproteobacteria;o__Pasteurellales;f__Pasteurellaceae":1896.0,"k__Bacteria;p__TM7;c__TM7-3;o__;f__":13.0,"k__Bacteria;p__Tenericutes;c__Mollicutes;o__Anaeroplasmatales;f__Anaeroplasmataceae":0.0,"k__Bacteria;p__Tenericutes;c__Mollicutes;o__RF39;f__":5.0,"k__Bacteria;p__Tenericutes;c__RF3;o__ML615J-28;f__":0.0,"k__Bacteria;p__Verrucomicrobia;c__Opitutae;o__[Cerasicoccales];f__[Cerasicoccaceae]":0.0,"k__Bacteria;p__Verrucomicrobia;c__Verrucomicrobiae;o__Verrucomicrobiales;f__Verrucomicrobiaceae":9.0,"BarcodeSequence":"CGTTACTA","LinkerPrimerSequence":"TATGGTAATTGG","Subject":"LJ020","Phase":"Baseline","Treatment":"Active","Time":"0","Group":"Baseline Active","Male":"0"},{"index":"LJ020E","Unassigned;__;__;__;__":74923.0,"k__Archaea;p__Euryarchaeota;c__Methanobacteria;o__Methanobacteriales;f__Methanobacteriaceae":0.0,"k__Bacteria;__;__;__;__":229928.0,"k__Bacteria;p__Actinobacteria;c__Actinobacteria;o__Actinomycetales;f__Actinomycetaceae":0.0,"k__Bacteria;p__Actinobacteria;c__Actinobacteria;o__Actinomycetales;f__Micrococcaceae":15.0,"k__Bacteria;p__Actinobacteria;c__Actinobacteria;o__Bifidobacteriales;f__Bifidobacteriaceae":232.0,"k__Bacteria;p__Actinobacteria;c__Coriobacteriia;o__Coriobacteriales;f__Coriobacteriaceae":1807.0,"k__Bacteria;p__Bacteroidetes;__;__;__":389.0,"k__Bacteria;p__Bacteroidetes;c__Bacteroidia;o__Bacteroidales;__":0.0,"k__Bacteria;p__Bacteroidetes;c__Bacteroidia;o__Bacteroidales;f__":0.0,"k__Bacteria;p__Bacteroidetes;c__Bacteroidia;o__Bacteroidales;f__Bacteroidaceae":43717.0,"k__Bacteria;p__Bacteroidetes;c__Bacteroidia;o__Bacteroidales;f__Porphyromonadaceae":6952.0,"k__Bacteria;p__Bacteroidetes;c__Bacteroidia;o__Bacteroidales;f__Prevotellaceae":98863.0,"k__Bacteria;p__Bacteroidetes;c__Bacteroidia;o__Bacteroidales;f__Rikenellaceae":11189.0,"k__Bacteria;p__Bacteroidetes;c__Bacteroidia;o__Bacteroidales;f__S24-7":47.0,"k__Bacteria;p__Bacteroidetes;c__Bacteroidia;o__Bacteroidales;f__[Barnesiellaceae]":9621.0,"k__Bacteria;p__Bacteroidetes;c__Bacteroidia;o__Bacteroidales;f__[Odoribacteraceae]":2844.0,"k__Bacteria;p__Bacteroidetes;c__Bacteroidia;o__Bacteroidales;f__[Paraprevotellaceae]":61.0,"k__Bacteria;p__Cyanobacteria;c__4C0d-2;o__YS2;f__":0.0,"k__Bacteria;p__Cyanobacteria;c__Chloroplast;o__Streptophyta;f__":0.0,"k__Bacteria;p__Firmicutes;c__Bacilli;o__Gemellales;f__Gemellaceae":5.0,"k__Bacteria;p__Firmicutes;c__Bacilli;o__Lactobacillales;f__Carnobacteriaceae":6.0,"k__Bacteria;p__Firmicutes;c__Bacilli;o__Lactobacillales;f__Lactobacillaceae":0.0,"k__Bacteria;p__Firmicutes;c__Bacilli;o__Lactobacillales;f__Streptococcaceae":318.0,"k__Bacteria;p__Firmicutes;c__Bacilli;o__Turicibacterales;f__Turicibacteraceae":2.0,"k__Bacteria;p__Firmicutes;c__Clostridia;__;__":0.0,"k__Bacteria;p__Firmicutes;c__Clostridia;o__Clostridiales;__":274.0,"k__Bacteria;p__Firmicutes;c__Clostridia;o__Clostridiales;f__":10586.0,"k__Bacteria;p__Firmicutes;c__Clostridia;o__Clostridiales;f__Christensenellaceae":3098.0,"k__Bacteria;p__Firmicutes;c__Clostridia;o__Clostridiales;f__Clostridiaceae":635.0,"k__Bacteria;p__Firmicutes;c__Clostridia;o__Clostridiales;f__Dehalobacteriaceae":0.0,"k__Bacteria;p__Firmicutes;c__Clostridia;o__Clostridiales;f__EtOH8":0.0,"k__Bacteria;p__Firmicutes;c__Clostridia;o__Clostridiales;f__Lachnospiraceae":47317.0,"k__Bacteria;p__Firmicutes;c__Clostridia;o__Clostridiales;f__Peptococcaceae":76.0,"k__Bacteria;p__Firmicutes;c__Clostridia;o__Clostridiales;f__Peptostreptococcaceae":626.0,"k__Bacteria;p__Firmicutes;c__Clostridia;o__Clostridiales;f__Ruminococcaceae":50531.0,"k__Bacteria;p__Firmicutes;c__Clostridia;o__Clostridiales;f__Sulfobacillaceae":0.0,"k__Bacteria;p__Firmicutes;c__Clostridia;o__Clostridiales;f__Veillonellaceae":30009.0,"k__Bacteria;p__Firmicutes;c__Clostridia;o__Clostridiales;f__[Mogibacteriaceae]":216.0,"k__Bacteria;p__Firmicutes;c__Clostridia;o__Clostridiales;f__[Tissierellaceae]":0.0,"k__Bacteria;p__Firmicutes;c__Erysipelotrichi;o__Erysipelotrichales;f__Erysipelotrichaceae":2900.0,"k__Bacteria;p__Fusobacteria;c__Fusobacteriia;o__Fusobacteriales;f__Fusobacteriaceae":0.0,"k__Bacteria;p__Lentisphaerae;c__[Lentisphaeria];o__Victivallales;f__Victivallaceae":0.0,"k__Bacteria;p__Proteobacteria;c__Alphaproteobacteria;o__RF32;f__":4331.0,"k__Bacteria;p__Proteobacteria;c__Betaproteobacteria;o__Burkholderiales;f__Alcaligenaceae":8240.0,"k__Bacteria;p__Proteobacteria;c__Betaproteobacteria;o__Burkholderiales;f__Oxalobacteraceae":0.0,"k__Bacteria;p__Proteobacteria;c__Deltaproteobacteria;o__Desulfovibrionales;f__Desulfovibrionaceae":771.0,"k__Bacteria;p__Proteobacteria;c__Epsilonproteobacteria;o__Campylobacterales;f__Campylobacteraceae":0.0,"k__Bacteria;p__Proteobacteria;c__Gammaproteobacteria;o__Enterobacteriales;f__Enterobacteriaceae":8.0,"k__Bacteria;p__Proteobacteria;c__Gammaproteobacteria;o__Pasteurellales;f__Pasteurellaceae":14.0,"k__Bacteria;p__TM7;c__TM7-3;o__;f__":18.0,"k__Bacteria;p__Tenericutes;c__Mollicutes;o__Anaeroplasmatales;f__Anaeroplasmataceae":0.0,"k__Bacteria;p__Tenericutes;c__Mollicutes;o__RF39;f__":17.0,"k__Bacteria;p__Tenericutes;c__RF3;o__ML615J-28;f__":0.0,"k__Bacteria;p__Verrucomicrobia;c__Opitutae;o__[Cerasicoccales];f__[Cerasicoccaceae]":0.0,"k__Bacteria;p__Verrucomicrobia;c__Verrucomicrobiae;o__Verrucomicrobiales;f__Verrucomicrobiaceae":595.0,"BarcodeSequence":"CTACTATA","LinkerPrimerSequence":"TATGGTAATTGG","Subject":"LJ020","Phase":"Post","Treatment":"Active","Time":"1","Group":"Post Active","Male":"0"},{"index":"MB018B","Unassigned;__;__;__;__":70665.0,"k__Archaea;p__Euryarchaeota;c__Methanobacteria;o__Methanobacteriales;f__Methanobacteriaceae":229.0,"k__Bacteria;__;__;__;__":185966.0,"k__Bacteria;p__Actinobacteria;c__Actinobacteria;o__Actinomycetales;f__Actinomycetaceae":0.0,"k__Bacteria;p__Actinobacteria;c__Actinobacteria;o__Actinomycetales;f__Micrococcaceae":0.0,"k__Bacteria;p__Actinobacteria;c__Actinobacteria;o__Bifidobacteriales;f__Bifidobacteriaceae":472.0,"k__Bacteria;p__Actinobacteria;c__Coriobacteriia;o__Coriobacteriales;f__Coriobacteriaceae":1354.0,"k__Bacteria;p__Bacteroidetes;__;__;__":2.0,"k__Bacteria;p__Bacteroidetes;c__Bacteroidia;o__Bacteroidales;__":0.0,"k__Bacteria;p__Bacteroidetes;c__Bacteroidia;o__Bacteroidales;f__":0.0,"k__Bacteria;p__Bacteroidetes;c__Bacteroidia;o__Bacteroidales;f__Bacteroidaceae":52156.0,"k__Bacteria;p__Bacteroidetes;c__Bacteroidia;o__Bacteroidales;f__Porphyromonadaceae":3664.0,"k__Bacteria;p__Bacteroidetes;c__Bacteroidia;o__Bacteroidales;f__Prevotellaceae":1437.0,"k__Bacteria;p__Bacteroidetes;c__Bacteroidia;o__Bacteroidales;f__Rikenellaceae":7083.0,"k__Bacteria;p__Bacteroidetes;c__Bacteroidia;o__Bacteroidales;f__S24-7":32975.0,"k__Bacteria;p__Bacteroidetes;c__Bacteroidia;o__Bacteroidales;f__[Barnesiellaceae]":2390.0,"k__Bacteria;p__Bacteroidetes;c__Bacteroidia;o__Bacteroidales;f__[Odoribacteraceae]":5270.0,"k__Bacteria;p__Bacteroidetes;c__Bacteroidia;o__Bacteroidales;f__[Paraprevotellaceae]":54.0,"k__Bacteria;p__Cyanobacteria;c__4C0d-2;o__YS2;f__":1673.0,"k__Bacteria;p__Cyanobacteria;c__Chloroplast;o__Streptophyta;f__":0.0,"k__Bacteria;p__Firmicutes;c__Bacilli;o__Gemellales;f__Gemellaceae":0.0,"k__Bacteria;p__Firmicutes;c__Bacilli;o__Lactobacillales;f__Carnobacteriaceae":0.0,"k__Bacteria;p__Firmicutes;c__Bacilli;o__Lactobacillales;f__Lactobacillaceae":0.0,"k__Bacteria;p__Firmicutes;c__Bacilli;o__Lactobacillales;f__Streptococcaceae":94.0,"k__Bacteria;p__Firmicutes;c__Bacilli;o__Turicibacterales;f__Turicibacteraceae":79.0,"k__Bacteria;p__Firmicutes;c__Clostridia;__;__":0.0,"k__Bacteria;p__Firmicutes;c__Clostridia;o__Clostridiales;__":622.0,"k__Bacteria;p__Firmicutes;c__Clostridia;o__Clostridiales;f__":11411.0,"k__Bacteria;p__Firmicutes;c__Clostridia;o__Clostridiales;f__Christensenellaceae":2862.0,"k__Bacteria;p__Firmicutes;c__Clostridia;o__Clostridiales;f__Clostridiaceae":14446.0,"k__Bacteria;p__Firmicutes;c__Clostridia;o__Clostridiales;f__Dehalobacteriaceae":100.0,"k__Bacteria;p__Firmicutes;c__Clostridia;o__Clostridiales;f__EtOH8":11.0,"k__Bacteria;p__Firmicutes;c__Clostridia;o__Clostridiales;f__Lachnospiraceae":58245.0,"k__Bacteria;p__Firmicutes;c__Clostridia;o__Clostridiales;f__Peptococcaceae":0.0,"k__Bacteria;p__Firmicutes;c__Clostridia;o__Clostridiales;f__Peptostreptococcaceae":6566.0,"k__Bacteria;p__Firmicutes;c__Clostridia;o__Clostridiales;f__Ruminococcaceae":57690.0,"k__Bacteria;p__Firmicutes;c__Clostridia;o__Clostridiales;f__Sulfobacillaceae":1061.0,"k__Bacteria;p__Firmicutes;c__Clostridia;o__Clostridiales;f__Veillonellaceae":4989.0,"k__Bacteria;p__Firmicutes;c__Clostridia;o__Clostridiales;f__[Mogibacteriaceae]":609.0,"k__Bacteria;p__Firmicutes;c__Clostridia;o__Clostridiales;f__[Tissierellaceae]":74.0,"k__Bacteria;p__Firmicutes;c__Erysipelotrichi;o__Erysipelotrichales;f__Erysipelotrichaceae":1827.0,"k__Bacteria;p__Fusobacteria;c__Fusobacteriia;o__Fusobacteriales;f__Fusobacteriaceae":0.0,"k__Bacteria;p__Lentisphaerae;c__[Lentisphaeria];o__Victivallales;f__Victivallaceae":0.0,"k__Bacteria;p__Proteobacteria;c__Alphaproteobacteria;o__RF32;f__":1991.0,"k__Bacteria;p__Proteobacteria;c__Betaproteobacteria;o__Burkholderiales;f__Alcaligenaceae":2731.0,"k__Bacteria;p__Proteobacteria;c__Betaproteobacteria;o__Burkholderiales;f__Oxalobacteraceae":81.0,"k__Bacteria;p__Proteobacteria;c__Deltaproteobacteria;o__Desulfovibrionales;f__Desulfovibrionaceae":248.0,"k__Bacteria;p__Proteobacteria;c__Epsilonproteobacteria;o__Campylobacterales;f__Campylobacteraceae":19.0,"k__Bacteria;p__Proteobacteria;c__Gammaproteobacteria;o__Enterobacteriales;f__Enterobacteriaceae":175.0,"k__Bacteria;p__Proteobacteria;c__Gammaproteobacteria;o__Pasteurellales;f__Pasteurellaceae":44.0,"k__Bacteria;p__TM7;c__TM7-3;o__;f__":4.0,"k__Bacteria;p__Tenericutes;c__Mollicutes;o__Anaeroplasmatales;f__Anaeroplasmataceae":0.0,"k__Bacteria;p__Tenericutes;c__Mollicutes;o__RF39;f__":20.0,"k__Bacteria;p__Tenericutes;c__RF3;o__ML615J-28;f__":576.0,"k__Bacteria;p__Verrucomicrobia;c__Opitutae;o__[Cerasicoccales];f__[Cerasicoccaceae]":0.0,"k__Bacteria;p__Verrucomicrobia;c__Verrucomicrobiae;o__Verrucomicrobiales;f__Verrucomicrobiaceae":6.0,"BarcodeSequence":"CGTTACTA","LinkerPrimerSequence":"TATGGTAATTGG","Subject":"MB018","Phase":"Baseline","Treatment":"Active","Time":"0","Group":"Baseline Active","Male":"0"},{"index":"MB018E","Unassigned;__;__;__;__":62940.0,"k__Archaea;p__Euryarchaeota;c__Methanobacteria;o__Methanobacteriales;f__Methanobacteriaceae":13.0,"k__Bacteria;__;__;__;__":159359.0,"k__Bacteria;p__Actinobacteria;c__Actinobacteria;o__Actinomycetales;f__Actinomycetaceae":0.0,"k__Bacteria;p__Actinobacteria;c__Actinobacteria;o__Actinomycetales;f__Micrococcaceae":5.0,"k__Bacteria;p__Actinobacteria;c__Actinobacteria;o__Bifidobacteriales;f__Bifidobacteriaceae":186.0,"k__Bacteria;p__Actinobacteria;c__Coriobacteriia;o__Coriobacteriales;f__Coriobacteriaceae":163.0,"k__Bacteria;p__Bacteroidetes;__;__;__":0.0,"k__Bacteria;p__Bacteroidetes;c__Bacteroidia;o__Bacteroidales;__":0.0,"k__Bacteria;p__Bacteroidetes;c__Bacteroidia;o__Bacteroidales;f__":0.0,"k__Bacteria;p__Bacteroidetes;c__Bacteroidia;o__Bacteroidales;f__Bacteroidaceae":56141.0,"k__Bacteria;p__Bacteroidetes;c__Bacteroidia;o__Bacteroidales;f__Porphyromonadaceae":3680.0,"k__Bacteria;p__Bacteroidetes;c__Bacteroidia;o__Bacteroidales;f__Prevotellaceae":498.0,"k__Bacteria;p__Bacteroidetes;c__Bacteroidia;o__Bacteroidales;f__Rikenellaceae":5412.0,"k__Bacteria;p__Bacteroidetes;c__Bacteroidia;o__Bacteroidales;f__S24-7":42973.0,"k__Bacteria;p__Bacteroidetes;c__Bacteroidia;o__Bacteroidales;f__[Barnesiellaceae]":1732.0,"k__Bacteria;p__Bacteroidetes;c__Bacteroidia;o__Bacteroidales;f__[Odoribacteraceae]":2323.0,"k__Bacteria;p__Bacteroidetes;c__Bacteroidia;o__Bacteroidales;f__[Paraprevotellaceae]":0.0,"k__Bacteria;p__Cyanobacteria;c__4C0d-2;o__YS2;f__":1064.0,"k__Bacteria;p__Cyanobacteria;c__Chloroplast;o__Streptophyta;f__":0.0,"k__Bacteria;p__Firmicutes;c__Bacilli;o__Gemellales;f__Gemellaceae":0.0,"k__Bacteria;p__Firmicutes;c__Bacilli;o__Lactobacillales;f__Carnobacteriaceae":3.0,"k__Bacteria;p__Firmicutes;c__Bacilli;o__Lactobacillales;f__Lactobacillaceae":0.0,"k__Bacteria;p__Firmicutes;c__Bacilli;o__Lactobacillales;f__Streptococcaceae":286.0,"k__Bacteria;p__Firmicutes;c__Bacilli;o__Turicibacterales;f__Turicibacteraceae":48.0,"k__Bacteria;p__Firmicutes;c__Clostridia;__;__":3.0,"k__Bacteria;p__Firmicutes;c__Clostridia;o__Clostridiales;__":391.0,"k__Bacteria;p__Firmicutes;c__Clostridia;o__Clostridiales;f__":14052.0,"k__Bacteria;p__Firmicutes;c__Clostridia;o__Clostridiales;f__Christensenellaceae":2044.0,"k__Bacteria;p__Firmicutes;c__Clostridia;o__Clostridiales;f__Clostridiaceae":2159.0,"k__Bacteria;p__Firmicutes;c__Clostridia;o__Clostridiales;f__Dehalobacteriaceae":182.0,"k__Bacteria;p__Firmicutes;c__Clostridia;o__Clostridiales;f__EtOH8":15.0,"k__Bacteria;p__Firmicutes;c__Clostridia;o__Clostridiales;f__Lachnospiraceae":45383.0,"k__Bacteria;p__Firmicutes;c__Clostridia;o__Clostridiales;f__Peptococcaceae":39.0,"k__Bacteria;p__Firmicutes;c__Clostridia;o__Clostridiales;f__Peptostreptococcaceae":2166.0,"k__Bacteria;p__Firmicutes;c__Clostridia;o__Clostridiales;f__Ruminococcaceae":48896.0,"k__Bacteria;p__Firmicutes;c__Clostridia;o__Clostridiales;f__Sulfobacillaceae":224.0,"k__Bacteria;p__Firmicutes;c__Clostridia;o__Clostridiales;f__Veillonellaceae":1776.0,"k__Bacteria;p__Firmicutes;c__Clostridia;o__Clostridiales;f__[Mogibacteriaceae]":301.0,"k__Bacteria;p__Firmicutes;c__Clostridia;o__Clostridiales;f__[Tissierellaceae]":0.0,"k__Bacteria;p__Firmicutes;c__Erysipelotrichi;o__Erysipelotrichales;f__Erysipelotrichaceae":1068.0,"k__Bacteria;p__Fusobacteria;c__Fusobacteriia;o__Fusobacteriales;f__Fusobacteriaceae":7.0,"k__Bacteria;p__Lentisphaerae;c__[Lentisphaeria];o__Victivallales;f__Victivallaceae":0.0,"k__Bacteria;p__Proteobacteria;c__Alphaproteobacteria;o__RF32;f__":4217.0,"k__Bacteria;p__Proteobacteria;c__Betaproteobacteria;o__Burkholderiales;f__Alcaligenaceae":4086.0,"k__Bacteria;p__Proteobacteria;c__Betaproteobacteria;o__Burkholderiales;f__Oxalobacteraceae":26.0,"k__Bacteria;p__Proteobacteria;c__Deltaproteobacteria;o__Desulfovibrionales;f__Desulfovibrionaceae":131.0,"k__Bacteria;p__Proteobacteria;c__Epsilonproteobacteria;o__Campylobacterales;f__Campylobacteraceae":0.0,"k__Bacteria;p__Proteobacteria;c__Gammaproteobacteria;o__Enterobacteriales;f__Enterobacteriaceae":47.0,"k__Bacteria;p__Proteobacteria;c__Gammaproteobacteria;o__Pasteurellales;f__Pasteurellaceae":165.0,"k__Bacteria;p__TM7;c__TM7-3;o__;f__":0.0,"k__Bacteria;p__Tenericutes;c__Mollicutes;o__Anaeroplasmatales;f__Anaeroplasmataceae":0.0,"k__Bacteria;p__Tenericutes;c__Mollicutes;o__RF39;f__":67.0,"k__Bacteria;p__Tenericutes;c__RF3;o__ML615J-28;f__":306.0,"k__Bacteria;p__Verrucomicrobia;c__Opitutae;o__[Cerasicoccales];f__[Cerasicoccaceae]":0.0,"k__Bacteria;p__Verrucomicrobia;c__Verrucomicrobiae;o__Verrucomicrobiales;f__Verrucomicrobiaceae":0.0,"BarcodeSequence":"CTACTATA","LinkerPrimerSequence":"TATGGTAATTGG","Subject":"MB018","Phase":"Post","Treatment":"Active","Time":"1","Group":"Post Active","Male":"0"},{"index":"MM019B","Unassigned;__;__;__;__":66938.0,"k__Archaea;p__Euryarchaeota;c__Methanobacteria;o__Methanobacteriales;f__Methanobacteriaceae":0.0,"k__Bacteria;__;__;__;__":145367.0,"k__Bacteria;p__Actinobacteria;c__Actinobacteria;o__Actinomycetales;f__Actinomycetaceae":0.0,"k__Bacteria;p__Actinobacteria;c__Actinobacteria;o__Actinomycetales;f__Micrococcaceae":0.0,"k__Bacteria;p__Actinobacteria;c__Actinobacteria;o__Bifidobacteriales;f__Bifidobacteriaceae":3742.0,"k__Bacteria;p__Actinobacteria;c__Coriobacteriia;o__Coriobacteriales;f__Coriobacteriaceae":4030.0,"k__Bacteria;p__Bacteroidetes;__;__;__":0.0,"k__Bacteria;p__Bacteroidetes;c__Bacteroidia;o__Bacteroidales;__":0.0,"k__Bacteria;p__Bacteroidetes;c__Bacteroidia;o__Bacteroidales;f__":0.0,"k__Bacteria;p__Bacteroidetes;c__Bacteroidia;o__Bacteroidales;f__Bacteroidaceae":54678.0,"k__Bacteria;p__Bacteroidetes;c__Bacteroidia;o__Bacteroidales;f__Porphyromonadaceae":4158.0,"k__Bacteria;p__Bacteroidetes;c__Bacteroidia;o__Bacteroidales;f__Prevotellaceae":196.0,"k__Bacteria;p__Bacteroidetes;c__Bacteroidia;o__Bacteroidales;f__Rikenellaceae":10015.0,"k__Bacteria;p__Bacteroidetes;c__Bacteroidia;o__Bacteroidales;f__S24-7":273.0,"k__Bacteria;p__Bacteroidetes;c__Bacteroidia;o__Bacteroidales;f__[Barnesiellaceae]":2714.0,"k__Bacteria;p__Bacteroidetes;c__Bacteroidia;o__Bacteroidales;f__[Odoribacteraceae]":1463.0,"k__Bacteria;p__Bacteroidetes;c__Bacteroidia;o__Bacteroidales;f__[Paraprevotellaceae]":5954.0,"k__Bacteria;p__Cyanobacteria;c__4C0d-2;o__YS2;f__":1007.0,"k__Bacteria;p__Cyanobacteria;c__Chloroplast;o__Streptophyta;f__":0.0,"k__Bacteria;p__Firmicutes;c__Bacilli;o__Gemellales;f__Gemellaceae":0.0,"k__Bacteria;p__Firmicutes;c__Bacilli;o__Lactobacillales;f__Carnobacteriaceae":0.0,"k__Bacteria;p__Firmicutes;c__Bacilli;o__Lactobacillales;f__Lactobacillaceae":0.0,"k__Bacteria;p__Firmicutes;c__Bacilli;o__Lactobacillales;f__Streptococcaceae":181.0,"k__Bacteria;p__Firmicutes;c__Bacilli;o__Turicibacterales;f__Turicibacteraceae":554.0,"k__Bacteria;p__Firmicutes;c__Clostridia;__;__":0.0,"k__Bacteria;p__Firmicutes;c__Clostridia;o__Clostridiales;__":1611.0,"k__Bacteria;p__Firmicutes;c__Clostridia;o__Clostridiales;f__":4733.0,"k__Bacteria;p__Firmicutes;c__Clostridia;o__Clostridiales;f__Christensenellaceae":2172.0,"k__Bacteria;p__Firmicutes;c__Clostridia;o__Clostridiales;f__Clostridiaceae":6381.0,"k__Bacteria;p__Firmicutes;c__Clostridia;o__Clostridiales;f__Dehalobacteriaceae":56.0,"k__Bacteria;p__Firmicutes;c__Clostridia;o__Clostridiales;f__EtOH8":0.0,"k__Bacteria;p__Firmicutes;c__Clostridia;o__Clostridiales;f__Lachnospiraceae":51728.0,"k__Bacteria;p__Firmicutes;c__Clostridia;o__Clostridiales;f__Peptococcaceae":44.0,"k__Bacteria;p__Firmicutes;c__Clostridia;o__Clostridiales;f__Peptostreptococcaceae":3848.0,"k__Bacteria;p__Firmicutes;c__Clostridia;o__Clostridiales;f__Ruminococcaceae":44629.0,"k__Bacteria;p__Firmicutes;c__Clostridia;o__Clostridiales;f__Sulfobacillaceae":193.0,"k__Bacteria;p__Firmicutes;c__Clostridia;o__Clostridiales;f__Veillonellaceae":7823.0,"k__Bacteria;p__Firmicutes;c__Clostridia;o__Clostridiales;f__[Mogibacteriaceae]":151.0,"k__Bacteria;p__Firmicutes;c__Clostridia;o__Clostridiales;f__[Tissierellaceae]":0.0,"k__Bacteria;p__Firmicutes;c__Erysipelotrichi;o__Erysipelotrichales;f__Erysipelotrichaceae":270.0,"k__Bacteria;p__Fusobacteria;c__Fusobacteriia;o__Fusobacteriales;f__Fusobacteriaceae":0.0,"k__Bacteria;p__Lentisphaerae;c__[Lentisphaeria];o__Victivallales;f__Victivallaceae":0.0,"k__Bacteria;p__Proteobacteria;c__Alphaproteobacteria;o__RF32;f__":3149.0,"k__Bacteria;p__Proteobacteria;c__Betaproteobacteria;o__Burkholderiales;f__Alcaligenaceae":4773.0,"k__Bacteria;p__Proteobacteria;c__Betaproteobacteria;o__Burkholderiales;f__Oxalobacteraceae":0.0,"k__Bacteria;p__Proteobacteria;c__Deltaproteobacteria;o__Desulfovibrionales;f__Desulfovibrionaceae":668.0,"k__Bacteria;p__Proteobacteria;c__Epsilonproteobacteria;o__Campylobacterales;f__Campylobacteraceae":0.0,"k__Bacteria;p__Proteobacteria;c__Gammaproteobacteria;o__Enterobacteriales;f__Enterobacteriaceae":73.0,"k__Bacteria;p__Proteobacteria;c__Gammaproteobacteria;o__Pasteurellales;f__Pasteurellaceae":544.0,"k__Bacteria;p__TM7;c__TM7-3;o__;f__":0.0,"k__Bacteria;p__Tenericutes;c__Mollicutes;o__Anaeroplasmatales;f__Anaeroplasmataceae":2998.0,"k__Bacteria;p__Tenericutes;c__Mollicutes;o__RF39;f__":49.0,"k__Bacteria;p__Tenericutes;c__RF3;o__ML615J-28;f__":517.0,"k__Bacteria;p__Verrucomicrobia;c__Opitutae;o__[Cerasicoccales];f__[Cerasicoccaceae]":0.0,"k__Bacteria;p__Verrucomicrobia;c__Verrucomicrobiae;o__Verrucomicrobiales;f__Verrucomicrobiaceae":220.0,"BarcodeSequence":"AGAGTCAC","LinkerPrimerSequence":"TATGGTAATTGG","Subject":"MM019","Phase":"Baseline","Treatment":"Placebo","Time":"0","Group":"Baseline Placebo","Male":"0"},{"index":"MM019E","Unassigned;__;__;__;__":89134.0,"k__Archaea;p__Euryarchaeota;c__Methanobacteria;o__Methanobacteriales;f__Methanobacteriaceae":0.0,"k__Bacteria;__;__;__;__":212065.0,"k__Bacteria;p__Actinobacteria;c__Actinobacteria;o__Actinomycetales;f__Actinomycetaceae":0.0,"k__Bacteria;p__Actinobacteria;c__Actinobacteria;o__Actinomycetales;f__Micrococcaceae":0.0,"k__Bacteria;p__Actinobacteria;c__Actinobacteria;o__Bifidobacteriales;f__Bifidobacteriaceae":4781.0,"k__Bacteria;p__Actinobacteria;c__Coriobacteriia;o__Coriobacteriales;f__Coriobacteriaceae":2034.0,"k__Bacteria;p__Bacteroidetes;__;__;__":0.0,"k__Bacteria;p__Bacteroidetes;c__Bacteroidia;o__Bacteroidales;__":0.0,"k__Bacteria;p__Bacteroidetes;c__Bacteroidia;o__Bacteroidales;f__":0.0,"k__Bacteria;p__Bacteroidetes;c__Bacteroidia;o__Bacteroidales;f__Bacteroidaceae":103346.0,"k__Bacteria;p__Bacteroidetes;c__Bacteroidia;o__Bacteroidales;f__Porphyromonadaceae":6651.0,"k__Bacteria;p__Bacteroidetes;c__Bacteroidia;o__Bacteroidales;f__Prevotellaceae":702.0,"k__Bacteria;p__Bacteroidetes;c__Bacteroidia;o__Bacteroidales;f__Rikenellaceae":7360.0,"k__Bacteria;p__Bacteroidetes;c__Bacteroidia;o__Bacteroidales;f__S24-7":177.0,"k__Bacteria;p__Bacteroidetes;c__Bacteroidia;o__Bacteroidales;f__[Barnesiellaceae]":4402.0,"k__Bacteria;p__Bacteroidetes;c__Bacteroidia;o__Bacteroidales;f__[Odoribacteraceae]":2909.0,"k__Bacteria;p__Bacteroidetes;c__Bacteroidia;o__Bacteroidales;f__[Paraprevotellaceae]":15643.0,"k__Bacteria;p__Cyanobacteria;c__4C0d-2;o__YS2;f__":703.0,"k__Bacteria;p__Cyanobacteria;c__Chloroplast;o__Streptophyta;f__":0.0,"k__Bacteria;p__Firmicutes;c__Bacilli;o__Gemellales;f__Gemellaceae":5.0,"k__Bacteria;p__Firmicutes;c__Bacilli;o__Lactobacillales;f__Carnobacteriaceae":16.0,"k__Bacteria;p__Firmicutes;c__Bacilli;o__Lactobacillales;f__Lactobacillaceae":0.0,"k__Bacteria;p__Firmicutes;c__Bacilli;o__Lactobacillales;f__Streptococcaceae":424.0,"k__Bacteria;p__Firmicutes;c__Bacilli;o__Turicibacterales;f__Turicibacteraceae":176.0,"k__Bacteria;p__Firmicutes;c__Clostridia;__;__":7.0,"k__Bacteria;p__Firmicutes;c__Clostridia;o__Clostridiales;__":896.0,"k__Bacteria;p__Firmicutes;c__Clostridia;o__Clostridiales;f__":7923.0,"k__Bacteria;p__Firmicutes;c__Clostridia;o__Clostridiales;f__Christensenellaceae":2082.0,"k__Bacteria;p__Firmicutes;c__Clostridia;o__Clostridiales;f__Clostridiaceae":1560.0,"k__Bacteria;p__Firmicutes;c__Clostridia;o__Clostridiales;f__Dehalobacteriaceae":16.0,"k__Bacteria;p__Firmicutes;c__Clostridia;o__Clostridiales;f__EtOH8":0.0,"k__Bacteria;p__Firmicutes;c__Clostridia;o__Clostridiales;f__Lachnospiraceae":62022.0,"k__Bacteria;p__Firmicutes;c__Clostridia;o__Clostridiales;f__Peptococcaceae":37.0,"k__Bacteria;p__Firmicutes;c__Clostridia;o__Clostridiales;f__Peptostreptococcaceae":6463.0,"k__Bacteria;p__Firmicutes;c__Clostridia;o__Clostridiales;f__Ruminococcaceae":55659.0,"k__Bacteria;p__Firmicutes;c__Clostridia;o__Clostridiales;f__Sulfobacillaceae":190.0,"k__Bacteria;p__Firmicutes;c__Clostridia;o__Clostridiales;f__Veillonellaceae":10325.0,"k__Bacteria;p__Firmicutes;c__Clostridia;o__Clostridiales;f__[Mogibacteriaceae]":45.0,"k__Bacteria;p__Firmicutes;c__Clostridia;o__Clostridiales;f__[Tissierellaceae]":0.0,"k__Bacteria;p__Firmicutes;c__Erysipelotrichi;o__Erysipelotrichales;f__Erysipelotrichaceae":243.0,"k__Bacteria;p__Fusobacteria;c__Fusobacteriia;o__Fusobacteriales;f__Fusobacteriaceae":0.0,"k__Bacteria;p__Lentisphaerae;c__[Lentisphaeria];o__Victivallales;f__Victivallaceae":0.0,"k__Bacteria;p__Proteobacteria;c__Alphaproteobacteria;o__RF32;f__":2502.0,"k__Bacteria;p__Proteobacteria;c__Betaproteobacteria;o__Burkholderiales;f__Alcaligenaceae":11597.0,"k__Bacteria;p__Proteobacteria;c__Betaproteobacteria;o__Burkholderiales;f__Oxalobacteraceae":0.0,"k__Bacteria;p__Proteobacteria;c__Deltaproteobacteria;o__Desulfovibrionales;f__Desulfovibrionaceae":595.0,"k__Bacteria;p__Proteobacteria;c__Epsilonproteobacteria;o__Campylobacterales;f__Campylobacteraceae":5.0,"k__Bacteria;p__Proteobacteria;c__Gammaproteobacteria;o__Enterobacteriales;f__Enterobacteriaceae":3238.0,"k__Bacteria;p__Proteobacteria;c__Gammaproteobacteria;o__Pasteurellales;f__Pasteurellaceae":102.0,"k__Bacteria;p__TM7;c__TM7-3;o__;f__":4.0,"k__Bacteria;p__Tenericutes;c__Mollicutes;o__Anaeroplasmatales;f__Anaeroplasmataceae":6869.0,"k__Bacteria;p__Tenericutes;c__Mollicutes;o__RF39;f__":43.0,"k__Bacteria;p__Tenericutes;c__RF3;o__ML615J-28;f__":105.0,"k__Bacteria;p__Verrucomicrobia;c__Opitutae;o__[Cerasicoccales];f__[Cerasicoccaceae]":0.0,"k__Bacteria;p__Verrucomicrobia;c__Verrucomicrobiae;o__Verrucomicrobiales;f__Verrucomicrobiaceae":24.0,"BarcodeSequence":"CTACTATA","LinkerPrimerSequence":"TATGGTAATTGG","Subject":"MM019","Phase":"Post","Treatment":"Placebo","Time":"1","Group":"Post Placebo","Male":"0"},{"index":"OS149B","Unassigned;__;__;__;__":76880.0,"k__Archaea;p__Euryarchaeota;c__Methanobacteria;o__Methanobacteriales;f__Methanobacteriaceae":0.0,"k__Bacteria;__;__;__;__":190795.0,"k__Bacteria;p__Actinobacteria;c__Actinobacteria;o__Actinomycetales;f__Actinomycetaceae":0.0,"k__Bacteria;p__Actinobacteria;c__Actinobacteria;o__Actinomycetales;f__Micrococcaceae":15.0,"k__Bacteria;p__Actinobacteria;c__Actinobacteria;o__Bifidobacteriales;f__Bifidobacteriaceae":7924.0,"k__Bacteria;p__Actinobacteria;c__Coriobacteriia;o__Coriobacteriales;f__Coriobacteriaceae":70.0,"k__Bacteria;p__Bacteroidetes;__;__;__":0.0,"k__Bacteria;p__Bacteroidetes;c__Bacteroidia;o__Bacteroidales;__":0.0,"k__Bacteria;p__Bacteroidetes;c__Bacteroidia;o__Bacteroidales;f__":0.0,"k__Bacteria;p__Bacteroidetes;c__Bacteroidia;o__Bacteroidales;f__Bacteroidaceae":122228.0,"k__Bacteria;p__Bacteroidetes;c__Bacteroidia;o__Bacteroidales;f__Porphyromonadaceae":7095.0,"k__Bacteria;p__Bacteroidetes;c__Bacteroidia;o__Bacteroidales;f__Prevotellaceae":455.0,"k__Bacteria;p__Bacteroidetes;c__Bacteroidia;o__Bacteroidales;f__Rikenellaceae":1199.0,"k__Bacteria;p__Bacteroidetes;c__Bacteroidia;o__Bacteroidales;f__S24-7":23.0,"k__Bacteria;p__Bacteroidetes;c__Bacteroidia;o__Bacteroidales;f__[Barnesiellaceae]":1072.0,"k__Bacteria;p__Bacteroidetes;c__Bacteroidia;o__Bacteroidales;f__[Odoribacteraceae]":0.0,"k__Bacteria;p__Bacteroidetes;c__Bacteroidia;o__Bacteroidales;f__[Paraprevotellaceae]":53.0,"k__Bacteria;p__Cyanobacteria;c__4C0d-2;o__YS2;f__":6500.0,"k__Bacteria;p__Cyanobacteria;c__Chloroplast;o__Streptophyta;f__":0.0,"k__Bacteria;p__Firmicutes;c__Bacilli;o__Gemellales;f__Gemellaceae":0.0,"k__Bacteria;p__Firmicutes;c__Bacilli;o__Lactobacillales;f__Carnobacteriaceae":7.0,"k__Bacteria;p__Firmicutes;c__Bacilli;o__Lactobacillales;f__Lactobacillaceae":0.0,"k__Bacteria;p__Firmicutes;c__Bacilli;o__Lactobacillales;f__Streptococcaceae":468.0,"k__Bacteria;p__Firmicutes;c__Bacilli;o__Turicibacterales;f__Turicibacteraceae":246.0,"k__Bacteria;p__Firmicutes;c__Clostridia;__;__":0.0,"k__Bacteria;p__Firmicutes;c__Clostridia;o__Clostridiales;__":648.0,"k__Bacteria;p__Firmicutes;c__Clostridia;o__Clostridiales;f__":762.0,"k__Bacteria;p__Firmicutes;c__Clostridia;o__Clostridiales;f__Christensenellaceae":9.0,"k__Bacteria;p__Firmicutes;c__Clostridia;o__Clostridiales;f__Clostridiaceae":538.0,"k__Bacteria;p__Firmicutes;c__Clostridia;o__Clostridiales;f__Dehalobacteriaceae":0.0,"k__Bacteria;p__Firmicutes;c__Clostridia;o__Clostridiales;f__EtOH8":0.0,"k__Bacteria;p__Firmicutes;c__Clostridia;o__Clostridiales;f__Lachnospiraceae":56470.0,"k__Bacteria;p__Firmicutes;c__Clostridia;o__Clostridiales;f__Peptococcaceae":0.0,"k__Bacteria;p__Firmicutes;c__Clostridia;o__Clostridiales;f__Peptostreptococcaceae":1461.0,"k__Bacteria;p__Firmicutes;c__Clostridia;o__Clostridiales;f__Ruminococcaceae":41960.0,"k__Bacteria;p__Firmicutes;c__Clostridia;o__Clostridiales;f__Sulfobacillaceae":0.0,"k__Bacteria;p__Firmicutes;c__Clostridia;o__Clostridiales;f__Veillonellaceae":16728.0,"k__Bacteria;p__Firmicutes;c__Clostridia;o__Clostridiales;f__[Mogibacteriaceae]":15.0,"k__Bacteria;p__Firmicutes;c__Clostridia;o__Clostridiales;f__[Tissierellaceae]":0.0,"k__Bacteria;p__Firmicutes;c__Erysipelotrichi;o__Erysipelotrichales;f__Erysipelotrichaceae":256.0,"k__Bacteria;p__Fusobacteria;c__Fusobacteriia;o__Fusobacteriales;f__Fusobacteriaceae":0.0,"k__Bacteria;p__Lentisphaerae;c__[Lentisphaeria];o__Victivallales;f__Victivallaceae":0.0,"k__Bacteria;p__Proteobacteria;c__Alphaproteobacteria;o__RF32;f__":0.0,"k__Bacteria;p__Proteobacteria;c__Betaproteobacteria;o__Burkholderiales;f__Alcaligenaceae":15719.0,"k__Bacteria;p__Proteobacteria;c__Betaproteobacteria;o__Burkholderiales;f__Oxalobacteraceae":0.0,"k__Bacteria;p__Proteobacteria;c__Deltaproteobacteria;o__Desulfovibrionales;f__Desulfovibrionaceae":1301.0,"k__Bacteria;p__Proteobacteria;c__Epsilonproteobacteria;o__Campylobacterales;f__Campylobacteraceae":0.0,"k__Bacteria;p__Proteobacteria;c__Gammaproteobacteria;o__Enterobacteriales;f__Enterobacteriaceae":28.0,"k__Bacteria;p__Proteobacteria;c__Gammaproteobacteria;o__Pasteurellales;f__Pasteurellaceae":868.0,"k__Bacteria;p__TM7;c__TM7-3;o__;f__":22.0,"k__Bacteria;p__Tenericutes;c__Mollicutes;o__Anaeroplasmatales;f__Anaeroplasmataceae":0.0,"k__Bacteria;p__Tenericutes;c__Mollicutes;o__RF39;f__":0.0,"k__Bacteria;p__Tenericutes;c__RF3;o__ML615J-28;f__":0.0,"k__Bacteria;p__Verrucomicrobia;c__Opitutae;o__[Cerasicoccales];f__[Cerasicoccaceae]":0.0,"k__Bacteria;p__Verrucomicrobia;c__Verrucomicrobiae;o__Verrucomicrobiales;f__Verrucomicrobiaceae":257.0,"BarcodeSequence":"CGTTACTA","LinkerPrimerSequence":"TATGGTAATTGG","Subject":"OS149","Phase":"Baseline","Treatment":"Active","Time":"0","Group":"Baseline Active","Male":"0"},{"index":"OS149E","Unassigned;__;__;__;__":70203.0,"k__Archaea;p__Euryarchaeota;c__Methanobacteria;o__Methanobacteriales;f__Methanobacteriaceae":0.0,"k__Bacteria;__;__;__;__":244799.0,"k__Bacteria;p__Actinobacteria;c__Actinobacteria;o__Actinomycetales;f__Actinomycetaceae":0.0,"k__Bacteria;p__Actinobacteria;c__Actinobacteria;o__Actinomycetales;f__Micrococcaceae":6.0,"k__Bacteria;p__Actinobacteria;c__Actinobacteria;o__Bifidobacteriales;f__Bifidobacteriaceae":0.0,"k__Bacteria;p__Actinobacteria;c__Coriobacteriia;o__Coriobacteriales;f__Coriobacteriaceae":323.0,"k__Bacteria;p__Bacteroidetes;__;__;__":0.0,"k__Bacteria;p__Bacteroidetes;c__Bacteroidia;o__Bacteroidales;__":0.0,"k__Bacteria;p__Bacteroidetes;c__Bacteroidia;o__Bacteroidales;f__":0.0,"k__Bacteria;p__Bacteroidetes;c__Bacteroidia;o__Bacteroidales;f__Bacteroidaceae":20190.0,"k__Bacteria;p__Bacteroidetes;c__Bacteroidia;o__Bacteroidales;f__Porphyromonadaceae":9263.0,"k__Bacteria;p__Bacteroidetes;c__Bacteroidia;o__Bacteroidales;f__Prevotellaceae":113456.0,"k__Bacteria;p__Bacteroidetes;c__Bacteroidia;o__Bacteroidales;f__Rikenellaceae":8001.0,"k__Bacteria;p__Bacteroidetes;c__Bacteroidia;o__Bacteroidales;f__S24-7":6.0,"k__Bacteria;p__Bacteroidetes;c__Bacteroidia;o__Bacteroidales;f__[Barnesiellaceae]":11313.0,"k__Bacteria;p__Bacteroidetes;c__Bacteroidia;o__Bacteroidales;f__[Odoribacteraceae]":4479.0,"k__Bacteria;p__Bacteroidetes;c__Bacteroidia;o__Bacteroidales;f__[Paraprevotellaceae]":34174.0,"k__Bacteria;p__Cyanobacteria;c__4C0d-2;o__YS2;f__":0.0,"k__Bacteria;p__Cyanobacteria;c__Chloroplast;o__Streptophyta;f__":0.0,"k__Bacteria;p__Firmicutes;c__Bacilli;o__Gemellales;f__Gemellaceae":0.0,"k__Bacteria;p__Firmicutes;c__Bacilli;o__Lactobacillales;f__Carnobacteriaceae":10.0,"k__Bacteria;p__Firmicutes;c__Bacilli;o__Lactobacillales;f__Lactobacillaceae":0.0,"k__Bacteria;p__Firmicutes;c__Bacilli;o__Lactobacillales;f__Streptococcaceae":210.0,"k__Bacteria;p__Firmicutes;c__Bacilli;o__Turicibacterales;f__Turicibacteraceae":0.0,"k__Bacteria;p__Firmicutes;c__Clostridia;__;__":0.0,"k__Bacteria;p__Firmicutes;c__Clostridia;o__Clostridiales;__":574.0,"k__Bacteria;p__Firmicutes;c__Clostridia;o__Clostridiales;f__":5712.0,"k__Bacteria;p__Firmicutes;c__Clostridia;o__Clostridiales;f__Christensenellaceae":1285.0,"k__Bacteria;p__Firmicutes;c__Clostridia;o__Clostridiales;f__Clostridiaceae":288.0,"k__Bacteria;p__Firmicutes;c__Clostridia;o__Clostridiales;f__Dehalobacteriaceae":0.0,"k__Bacteria;p__Firmicutes;c__Clostridia;o__Clostridiales;f__EtOH8":0.0,"k__Bacteria;p__Firmicutes;c__Clostridia;o__Clostridiales;f__Lachnospiraceae":44223.0,"k__Bacteria;p__Firmicutes;c__Clostridia;o__Clostridiales;f__Peptococcaceae":0.0,"k__Bacteria;p__Firmicutes;c__Clostridia;o__Clostridiales;f__Peptostreptococcaceae":3899.0,"k__Bacteria;p__Firmicutes;c__Clostridia;o__Clostridiales;f__Ruminococcaceae":40723.0,"k__Bacteria;p__Firmicutes;c__Clostridia;o__Clostridiales;f__Sulfobacillaceae":1195.0,"k__Bacteria;p__Firmicutes;c__Clostridia;o__Clostridiales;f__Veillonellaceae":15669.0,"k__Bacteria;p__Firmicutes;c__Clostridia;o__Clostridiales;f__[Mogibacteriaceae]":186.0,"k__Bacteria;p__Firmicutes;c__Clostridia;o__Clostridiales;f__[Tissierellaceae]":0.0,"k__Bacteria;p__Firmicutes;c__Erysipelotrichi;o__Erysipelotrichales;f__Erysipelotrichaceae":1154.0,"k__Bacteria;p__Fusobacteria;c__Fusobacteriia;o__Fusobacteriales;f__Fusobacteriaceae":14.0,"k__Bacteria;p__Lentisphaerae;c__[Lentisphaeria];o__Victivallales;f__Victivallaceae":0.0,"k__Bacteria;p__Proteobacteria;c__Alphaproteobacteria;o__RF32;f__":6843.0,"k__Bacteria;p__Proteobacteria;c__Betaproteobacteria;o__Burkholderiales;f__Alcaligenaceae":20328.0,"k__Bacteria;p__Proteobacteria;c__Betaproteobacteria;o__Burkholderiales;f__Oxalobacteraceae":0.0,"k__Bacteria;p__Proteobacteria;c__Deltaproteobacteria;o__Desulfovibrionales;f__Desulfovibrionaceae":708.0,"k__Bacteria;p__Proteobacteria;c__Epsilonproteobacteria;o__Campylobacterales;f__Campylobacteraceae":0.0,"k__Bacteria;p__Proteobacteria;c__Gammaproteobacteria;o__Enterobacteriales;f__Enterobacteriaceae":10.0,"k__Bacteria;p__Proteobacteria;c__Gammaproteobacteria;o__Pasteurellales;f__Pasteurellaceae":305.0,"k__Bacteria;p__TM7;c__TM7-3;o__;f__":13.0,"k__Bacteria;p__Tenericutes;c__Mollicutes;o__Anaeroplasmatales;f__Anaeroplasmataceae":0.0,"k__Bacteria;p__Tenericutes;c__Mollicutes;o__RF39;f__":185.0,"k__Bacteria;p__Tenericutes;c__RF3;o__ML615J-28;f__":0.0,"k__Bacteria;p__Verrucomicrobia;c__Opitutae;o__[Cerasicoccales];f__[Cerasicoccaceae]":0.0,"k__Bacteria;p__Verrucomicrobia;c__Verrucomicrobiae;o__Verrucomicrobiales;f__Verrucomicrobiaceae":42.0,"BarcodeSequence":"CTACTATA","LinkerPrimerSequence":"TATGGTAATTGG","Subject":"OS149","Phase":"Post","Treatment":"Active","Time":"1","Group":"Post Active","Male":"0"},{"index":"TW163B","Unassigned;__;__;__;__":67717.0,"k__Archaea;p__Euryarchaeota;c__Methanobacteria;o__Methanobacteriales;f__Methanobacteriaceae":28.0,"k__Bacteria;__;__;__;__":209090.0,"k__Bacteria;p__Actinobacteria;c__Actinobacteria;o__Actinomycetales;f__Actinomycetaceae":0.0,"k__Bacteria;p__Actinobacteria;c__Actinobacteria;o__Actinomycetales;f__Micrococcaceae":6.0,"k__Bacteria;p__Actinobacteria;c__Actinobacteria;o__Bifidobacteriales;f__Bifidobacteriaceae":5974.0,"k__Bacteria;p__Actinobacteria;c__Coriobacteriia;o__Coriobacteriales;f__Coriobacteriaceae":5376.0,"k__Bacteria;p__Bacteroidetes;__;__;__":0.0,"k__Bacteria;p__Bacteroidetes;c__Bacteroidia;o__Bacteroidales;__":0.0,"k__Bacteria;p__Bacteroidetes;c__Bacteroidia;o__Bacteroidales;f__":0.0,"k__Bacteria;p__Bacteroidetes;c__Bacteroidia;o__Bacteroidales;f__Bacteroidaceae":12113.0,"k__Bacteria;p__Bacteroidetes;c__Bacteroidia;o__Bacteroidales;f__Porphyromonadaceae":2876.0,"k__Bacteria;p__Bacteroidetes;c__Bacteroidia;o__Bacteroidales;f__Prevotellaceae":92415.0,"k__Bacteria;p__Bacteroidetes;c__Bacteroidia;o__Bacteroidales;f__Rikenellaceae":5313.0,"k__Bacteria;p__Bacteroidetes;c__Bacteroidia;o__Bacteroidales;f__S24-7":17.0,"k__Bacteria;p__Bacteroidetes;c__Bacteroidia;o__Bacteroidales;f__[Barnesiellaceae]":1637.0,"k__Bacteria;p__Bacteroidetes;c__Bacteroidia;o__Bacteroidales;f__[Odoribacteraceae]":661.0,"k__Bacteria;p__Bacteroidetes;c__Bacteroidia;o__Bacteroidales;f__[Paraprevotellaceae]":9178.0,"k__Bacteria;p__Cyanobacteria;c__4C0d-2;o__YS2;f__":5.0,"k__Bacteria;p__Cyanobacteria;c__Chloroplast;o__Streptophyta;f__":0.0,"k__Bacteria;p__Firmicutes;c__Bacilli;o__Gemellales;f__Gemellaceae":10.0,"k__Bacteria;p__Firmicutes;c__Bacilli;o__Lactobacillales;f__Carnobacteriaceae":0.0,"k__Bacteria;p__Firmicutes;c__Bacilli;o__Lactobacillales;f__Lactobacillaceae":236.0,"k__Bacteria;p__Firmicutes;c__Bacilli;o__Lactobacillales;f__Streptococcaceae":443.0,"k__Bacteria;p__Firmicutes;c__Bacilli;o__Turicibacterales;f__Turicibacteraceae":759.0,"k__Bacteria;p__Firmicutes;c__Clostridia;__;__":0.0,"k__Bacteria;p__Firmicutes;c__Clostridia;o__Clostridiales;__":1643.0,"k__Bacteria;p__Firmicutes;c__Clostridia;o__Clostridiales;f__":10088.0,"k__Bacteria;p__Firmicutes;c__Clostridia;o__Clostridiales;f__Christensenellaceae":1176.0,"k__Bacteria;p__Firmicutes;c__Clostridia;o__Clostridiales;f__Clostridiaceae":1704.0,"k__Bacteria;p__Firmicutes;c__Clostridia;o__Clostridiales;f__Dehalobacteriaceae":0.0,"k__Bacteria;p__Firmicutes;c__Clostridia;o__Clostridiales;f__EtOH8":0.0,"k__Bacteria;p__Firmicutes;c__Clostridia;o__Clostridiales;f__Lachnospiraceae":47597.0,"k__Bacteria;p__Firmicutes;c__Clostridia;o__Clostridiales;f__Peptococcaceae":36.0,"k__Bacteria;p__Firmicutes;c__Clostridia;o__Clostridiales;f__Peptostreptococcaceae":3486.0,"k__Bacteria;p__Firmicutes;c__Clostridia;o__Clostridiales;f__Ruminococcaceae":59126.0,"k__Bacteria;p__Firmicutes;c__Clostridia;o__Clostridiales;f__Sulfobacillaceae":0.0,"k__Bacteria;p__Firmicutes;c__Clostridia;o__Clostridiales;f__Veillonellaceae":20594.0,"k__Bacteria;p__Firmicutes;c__Clostridia;o__Clostridiales;f__[Mogibacteriaceae]":255.0,"k__Bacteria;p__Firmicutes;c__Clostridia;o__Clostridiales;f__[Tissierellaceae]":0.0,"k__Bacteria;p__Firmicutes;c__Erysipelotrichi;o__Erysipelotrichales;f__Erysipelotrichaceae":116.0,"k__Bacteria;p__Fusobacteria;c__Fusobacteriia;o__Fusobacteriales;f__Fusobacteriaceae":0.0,"k__Bacteria;p__Lentisphaerae;c__[Lentisphaeria];o__Victivallales;f__Victivallaceae":0.0,"k__Bacteria;p__Proteobacteria;c__Alphaproteobacteria;o__RF32;f__":10.0,"k__Bacteria;p__Proteobacteria;c__Betaproteobacteria;o__Burkholderiales;f__Alcaligenaceae":3595.0,"k__Bacteria;p__Proteobacteria;c__Betaproteobacteria;o__Burkholderiales;f__Oxalobacteraceae":0.0,"k__Bacteria;p__Proteobacteria;c__Deltaproteobacteria;o__Desulfovibrionales;f__Desulfovibrionaceae":335.0,"k__Bacteria;p__Proteobacteria;c__Epsilonproteobacteria;o__Campylobacterales;f__Campylobacteraceae":0.0,"k__Bacteria;p__Proteobacteria;c__Gammaproteobacteria;o__Enterobacteriales;f__Enterobacteriaceae":275.0,"k__Bacteria;p__Proteobacteria;c__Gammaproteobacteria;o__Pasteurellales;f__Pasteurellaceae":909.0,"k__Bacteria;p__TM7;c__TM7-3;o__;f__":0.0,"k__Bacteria;p__Tenericutes;c__Mollicutes;o__Anaeroplasmatales;f__Anaeroplasmataceae":0.0,"k__Bacteria;p__Tenericutes;c__Mollicutes;o__RF39;f__":33.0,"k__Bacteria;p__Tenericutes;c__RF3;o__ML615J-28;f__":927.0,"k__Bacteria;p__Verrucomicrobia;c__Opitutae;o__[Cerasicoccales];f__[Cerasicoccaceae]":0.0,"k__Bacteria;p__Verrucomicrobia;c__Verrucomicrobiae;o__Verrucomicrobiales;f__Verrucomicrobiaceae":477.0,"BarcodeSequence":"AGAGTCAC","LinkerPrimerSequence":"TATGGTAATTGG","Subject":"TW163","Phase":"Baseline","Treatment":"Placebo","Time":"0","Group":"Baseline Placebo","Male":"1"},{"index":"TW163E","Unassigned;__;__;__;__":56641.0,"k__Archaea;p__Euryarchaeota;c__Methanobacteria;o__Methanobacteriales;f__Methanobacteriaceae":0.0,"k__Bacteria;__;__;__;__":191918.0,"k__Bacteria;p__Actinobacteria;c__Actinobacteria;o__Actinomycetales;f__Actinomycetaceae":0.0,"k__Bacteria;p__Actinobacteria;c__Actinobacteria;o__Actinomycetales;f__Micrococcaceae":17.0,"k__Bacteria;p__Actinobacteria;c__Actinobacteria;o__Bifidobacteriales;f__Bifidobacteriaceae":5386.0,"k__Bacteria;p__Actinobacteria;c__Coriobacteriia;o__Coriobacteriales;f__Coriobacteriaceae":6487.0,"k__Bacteria;p__Bacteroidetes;__;__;__":0.0,"k__Bacteria;p__Bacteroidetes;c__Bacteroidia;o__Bacteroidales;__":2.0,"k__Bacteria;p__Bacteroidetes;c__Bacteroidia;o__Bacteroidales;f__":0.0,"k__Bacteria;p__Bacteroidetes;c__Bacteroidia;o__Bacteroidales;f__Bacteroidaceae":16741.0,"k__Bacteria;p__Bacteroidetes;c__Bacteroidia;o__Bacteroidales;f__Porphyromonadaceae":3781.0,"k__Bacteria;p__Bacteroidetes;c__Bacteroidia;o__Bacteroidales;f__Prevotellaceae":91721.0,"k__Bacteria;p__Bacteroidetes;c__Bacteroidia;o__Bacteroidales;f__Rikenellaceae":1442.0,"k__Bacteria;p__Bacteroidetes;c__Bacteroidia;o__Bacteroidales;f__S24-7":0.0,"k__Bacteria;p__Bacteroidetes;c__Bacteroidia;o__Bacteroidales;f__[Barnesiellaceae]":494.0,"k__Bacteria;p__Bacteroidetes;c__Bacteroidia;o__Bacteroidales;f__[Odoribacteraceae]":686.0,"k__Bacteria;p__Bacteroidetes;c__Bacteroidia;o__Bacteroidales;f__[Paraprevotellaceae]":4620.0,"k__Bacteria;p__Cyanobacteria;c__4C0d-2;o__YS2;f__":0.0,"k__Bacteria;p__Cyanobacteria;c__Chloroplast;o__Streptophyta;f__":0.0,"k__Bacteria;p__Firmicutes;c__Bacilli;o__Gemellales;f__Gemellaceae":10.0,"k__Bacteria;p__Firmicutes;c__Bacilli;o__Lactobacillales;f__Carnobacteriaceae":15.0,"k__Bacteria;p__Firmicutes;c__Bacilli;o__Lactobacillales;f__Lactobacillaceae":0.0,"k__Bacteria;p__Firmicutes;c__Bacilli;o__Lactobacillales;f__Streptococcaceae":889.0,"k__Bacteria;p__Firmicutes;c__Bacilli;o__Turicibacterales;f__Turicibacteraceae":44.0,"k__Bacteria;p__Firmicutes;c__Clostridia;__;__":0.0,"k__Bacteria;p__Firmicutes;c__Clostridia;o__Clostridiales;__":94.0,"k__Bacteria;p__Firmicutes;c__Clostridia;o__Clostridiales;f__":11586.0,"k__Bacteria;p__Firmicutes;c__Clostridia;o__Clostridiales;f__Christensenellaceae":576.0,"k__Bacteria;p__Firmicutes;c__Clostridia;o__Clostridiales;f__Clostridiaceae":6365.0,"k__Bacteria;p__Firmicutes;c__Clostridia;o__Clostridiales;f__Dehalobacteriaceae":0.0,"k__Bacteria;p__Firmicutes;c__Clostridia;o__Clostridiales;f__EtOH8":0.0,"k__Bacteria;p__Firmicutes;c__Clostridia;o__Clostridiales;f__Lachnospiraceae":42155.0,"k__Bacteria;p__Firmicutes;c__Clostridia;o__Clostridiales;f__Peptococcaceae":131.0,"k__Bacteria;p__Firmicutes;c__Clostridia;o__Clostridiales;f__Peptostreptococcaceae":6281.0,"k__Bacteria;p__Firmicutes;c__Clostridia;o__Clostridiales;f__Ruminococcaceae":45941.0,"k__Bacteria;p__Firmicutes;c__Clostridia;o__Clostridiales;f__Sulfobacillaceae":0.0,"k__Bacteria;p__Firmicutes;c__Clostridia;o__Clostridiales;f__Veillonellaceae":11086.0,"k__Bacteria;p__Firmicutes;c__Clostridia;o__Clostridiales;f__[Mogibacteriaceae]":133.0,"k__Bacteria;p__Firmicutes;c__Clostridia;o__Clostridiales;f__[Tissierellaceae]":0.0,"k__Bacteria;p__Firmicutes;c__Erysipelotrichi;o__Erysipelotrichales;f__Erysipelotrichaceae":1022.0,"k__Bacteria;p__Fusobacteria;c__Fusobacteriia;o__Fusobacteriales;f__Fusobacteriaceae":0.0,"k__Bacteria;p__Lentisphaerae;c__[Lentisphaeria];o__Victivallales;f__Victivallaceae":0.0,"k__Bacteria;p__Proteobacteria;c__Alphaproteobacteria;o__RF32;f__":0.0,"k__Bacteria;p__Proteobacteria;c__Betaproteobacteria;o__Burkholderiales;f__Alcaligenaceae":6577.0,"k__Bacteria;p__Proteobacteria;c__Betaproteobacteria;o__Burkholderiales;f__Oxalobacteraceae":0.0,"k__Bacteria;p__Proteobacteria;c__Deltaproteobacteria;o__Desulfovibrionales;f__Desulfovibrionaceae":134.0,"k__Bacteria;p__Proteobacteria;c__Epsilonproteobacteria;o__Campylobacterales;f__Campylobacteraceae":0.0,"k__Bacteria;p__Proteobacteria;c__Gammaproteobacteria;o__Enterobacteriales;f__Enterobacteriaceae":12.0,"k__Bacteria;p__Proteobacteria;c__Gammaproteobacteria;o__Pasteurellales;f__Pasteurellaceae":1002.0,"k__Bacteria;p__TM7;c__TM7-3;o__;f__":23.0,"k__Bacteria;p__Tenericutes;c__Mollicutes;o__Anaeroplasmatales;f__Anaeroplasmataceae":0.0,"k__Bacteria;p__Tenericutes;c__Mollicutes;o__RF39;f__":7.0,"k__Bacteria;p__Tenericutes;c__RF3;o__ML615J-28;f__":40.0,"k__Bacteria;p__Verrucomicrobia;c__Opitutae;o__[Cerasicoccales];f__[Cerasicoccaceae]":0.0,"k__Bacteria;p__Verrucomicrobia;c__Verrucomicrobiae;o__Verrucomicrobiales;f__Verrucomicrobiaceae":4.0,"BarcodeSequence":"CGTTACTA","LinkerPrimerSequence":"TATGGTAATTGG","Subject":"TW163","Phase":"Post","Treatment":"Placebo","Time":"1","Group":"Post Placebo","Male":"1"}]);
