# Supplementary material for: Human gut microbiome changes during a 10 week Randomised Control Trial for micronutrient supplementation in children with attention deficit hyperactivity disorder
Source: Sci Rep. 2019 Jul 12;9:10128. doi: 10.1038/s41598-019-46146-3 (PMC6625977; doi:10.1038/s41598-019-46146-3)
Supplement: Supplementary file 4 [file 41598_2019_46146_MOESM4_ESM.zip › eaad37e7-960f-4552-aee9-e42ff5bad2b2/data/level-1.csv]

index	Unassigned	k__Archaea	k__Bacteria	BarcodeSequence	LinkerPrimerSequence	Subject	Phase	Treatment	Time	Group	Male
BL027B	63902.0	0.0	371303.0	AGAGTCAC	TATGGTAATTGG	BL027	Baseline	Placebo	0	Baseline Placebo	0
BL027E	92690.0	0.0	660202.0	CGTTACTA	TATGGTAATTGG	BL027	Post	Placebo	1	Post Placebo	0
CD015B	122604.0	332.0	660615.0	CGTTACTA	TATGGTAATTGG	CD015	Baseline	Active	0	Baseline Active	0
CD016E	67798.0	73.0	495382.0	CTACTATA	TATGGTAATTGG	CD015	Post	Active	1	Post Active	0
CR164B	18060.0	0.0	478559.0	AGAGTCAC	TATGGTAATTGG	CR164	Baseline	Active	0	Baseline Active	0
CR164E	60399.0	0.0	536815.0	CTACTATA	TATGGTAATTGG	CR164	Post	Active	1	Post Active	0
DB021B	73314.0	0.0	436674.0	CGTTACTA	TATGGTAATTGG	DB021	Baseline	Active	0	Baseline Active	0
DB021E	55698.0	0.0	638722.0	CTACTATA	TATGGTAATTGG	DB021	Post	Active	1	Post Active	0
DB023B	82511.0	0.0	376540.0	AGAGTCAC	TATGGTAATTGG	DB023	Baseline	Active	0	Baseline Active	0
DB023E	101843.0	0.0	489697.0	CTACTATA	TATGGTAATTGG	DB023	Post	Active	1	Post Active	0
DG026B	88329.0	15.0	479024.0	AGAGTCAC	TATGGTAATTGG	DG026	Baseline	Active	0	Baseline Active	0
DG026E	67048.0	11.0	413182.0	CTACTATA	TATGGTAATTGG	DG026	Post	Active	1	Post Active	0
GC161B	57470.0	0.0	319057.0	AGAGTCAC	TATGGTAATTGG	GC161	Baseline	Active	0	Baseline Active	0
GC161E	111194.0	0.0	600329.0	CGTTACTA	TATGGTAATTGG	GC161	Post	Active	1	Post Active	0
GH017B	69392.0	0.0	370250.0	AGAGTCAC	TATGGTAATTGG	GH017	Baseline	Placebo	0	Baseline Placebo	1
GH017E	64044.0	0.0	593904.0	CGTTACTA	TATGGTAATTGG	GH017	Post	Placebo	1	Post Placebo	1
HK015B	21324.0	138.0	262972.0	CGTTACTA	TATGGTAATTGG	HK015	Baseline	Active	0	Baseline Active	1
HK015E	48463.0	11.0	524041.0	CTACTATA	TATGGTAATTGG	HK015	Post	Active	1	Post Active	1
HM025B	73501.0	0.0	342849.0	AGAGTCAC	TATGGTAATTGG	HM025	Baseline	Placebo	0	Baseline Placebo	0
HM025E	137752.0	0.0	521910.0	CGTTACTA	TATGGTAATTGG	HM025	Post	Placebo	1	Post Placebo	0
IP022B	29627.0	29.0	472380.0	AGAGTCAC	TATGGTAATTGG	IP022	Baseline	Placebo	0	Baseline Placebo	0
IP022E	32033.0	18.0	392483.0	CGTTACTA	TATGGTAATTGG	IP022	Post	Placebo	1	Post Placebo	0
KR024B	94927.0	0.0	471211.0	AGAGTCAC	TATGGTAATTGG	KR024	Baseline	Placebo	0	Baseline Placebo	0
KR024E	71547.0	0.0	715835.0	CTACTATA	TATGGTAATTGG	KR024	Post	Placebo	1	Post Placebo	0
LJ020B	48732.0	0.0	544309.0	CGTTACTA	TATGGTAATTGG	LJ020	Baseline	Active	0	Baseline Active	0
LJ020E	74923.0	0.0	566258.0	CTACTATA	TATGGTAATTGG	LJ020	Post	Active	1	Post Active	0
MB018B	70665.0	229.0	461077.0	CGTTACTA	TATGGTAATTGG	MB018	Baseline	Active	0	Baseline Active	0
MB018E	62940.0	13.0	401624.0	CTACTATA	TATGGTAATTGG	MB018	Post	Active	1	Post Active	0
MM019B	66938.0	0.0	370962.0	AGAGTCAC	TATGGTAATTGG	MM019	Baseline	Placebo	0	Baseline Placebo	0
MM019E	89134.0	0.0	533946.0	CTACTATA	TATGGTAATTGG	MM019	Post	Placebo	1	Post Placebo	0
OS149B	76880.0	0.0	475192.0	CGTTACTA	TATGGTAATTGG	OS149	Baseline	Active	0	Baseline Active	0
OS149E	70203.0	0.0	589586.0	CTACTATA	TATGGTAATTGG	OS149	Post	Active	1	Post Active	0
TW163B	67717.0	28.0	498491.0	AGAGTCAC	TATGGTAATTGG	TW163	Baseline	Placebo	0	Baseline Placebo	1
TW163E	56641.0	0.0	457422.0	CGTTACTA	TATGGTAATTGG	TW163	Post	Placebo	1	Post Placebo	1
