# Supplementary material for: Human gut microbiome changes during a 10 week Randomised Control Trial for micronutrient supplementation in children with attention deficit hyperactivity disorder
Source: Sci Rep. 2019 Jul 12;9:10128. doi: 10.1038/s41598-019-46146-3 (PMC6625977; doi:10.1038/s41598-019-46146-3)
Supplement: Supplementary file 4 [file 41598_2019_46146_MOESM4_ESM.zip › eaad37e7-960f-4552-aee9-e42ff5bad2b2/data/q2templateassets/js/child.js]

// ----------------------------------------------------------------------------
// Copyright (c) 2016-2017, QIIME 2 development team.
//
// Distributed under the terms of the Modified BSD License.
//
// The full license is in the file LICENSE, distributed with this software.
// ----------------------------------------------------------------------------


document.addEventListener('DOMContentLoaded', function() {
  var height = Math.max(
    Math.max(document.body.scrollHeight, document.documentElement.scrollHeight),
    Math.max(document.body.offsetHeight, document.documentElement.offsetHeight),
    Math.max(document.body.clientHeight, document.documentElement.clientHeight)
  );
  parent.postMessage(height, '*');
});
