# Supplementary material for: Human gut microbiome changes during a 10 week Randomised Control Trial for micronutrient supplementation in children with attention deficit hyperactivity disorder
Source: Sci Rep. 2019 Jul 12;9:10128. doi: 10.1038/s41598-019-46146-3 (PMC6625977; doi:10.1038/s41598-019-46146-3)
Supplement: Supplementary file 4 [file 41598_2019_46146_MOESM4_ESM.zip › eaad37e7-960f-4552-aee9-e42ff5bad2b2/data/q2templateassets/css/tab-parent.css]

/*
----------------------------------------------------------------------------
Copyright (c) 2016-2017, QIIME 2 development team.

Distributed under the terms of the Modified BSD License.

The full license is in the file LICENSE, distributed with this software.
----------------------------------------------------------------------------
*/

#tab-frame {
  margin-top: 15px;
  border: none;
  width: 100%;
}
