# Supplementary material for: Human gut microbiome changes during a 10 week Randomised Control Trial for micronutrient supplementation in children with attention deficit hyperactivity disorder
Source: Sci Rep. 2019 Jul 12;9:10128. doi: 10.1038/s41598-019-46146-3 (PMC6625977; doi:10.1038/s41598-019-46146-3)
Supplement: Supplementary file 4 [file 41598_2019_46146_MOESM4_ESM.zip › eaad37e7-960f-4552-aee9-e42ff5bad2b2/provenance/artifacts/4f2d64c1-08c7-4e61-a993-1a7aa54b23e6/action/action.yaml]

execution:
    uuid: 8c41aa53-2ed4-4dc6-8e8c-ffdf66b54a5f
    runtime:
        start: 2018-01-16T13:14:46.015539+13:00
        end: 2018-01-16T13:15:08.822901+13:00
        duration: 22 seconds, and 807362 microseconds

action:
    type: import
    format: CasavaOneEightSingleLanePerSampleDirFmt
    manifest:
    -   name: BL027B_S34_L001_R2_001.fastq.gz
        md5sum: 39f9fc138b555139323af8f1e1d70d56
    -   name: BL027E_S13_L001_R2_001.fastq.gz
        md5sum: ad81e40c5a98eef0dd88f3cfe7e50bd1
    -   name: CD015B_S20_L001_R2_001.fastq.gz
        md5sum: 17e91fc18ad0240343116c1d414928fd
    -   name: CD016E_S3_L001_R2_001.fastq.gz
        md5sum: e2c23a1f48e1a8935d7b0f4b2e516c33
    -   name: CR164B_S31_L001_R2_001.fastq.gz
        md5sum: 21f977d44e5a890606f594e56c7cc2a4
    -   name: CR164E_S2_L001_R2_001.fastq.gz
        md5sum: c5fac936079d2bc541fb194c8d61fe8a
    -   name: DB021B_S21_L001_R2_001.fastq.gz
        md5sum: f073cca33c36ac9dcdfe5e827d6ee2c7
    -   name: DB021E_S1_L001_R2_001.fastq.gz
        md5sum: c266114abb002085a8bbccf2bbb139b4
    -   name: DB023B_S36_L001_R2_001.fastq.gz
        md5sum: 6f78f0aac3789079b5b49b7aa2eff695
    -   name: DB023E_S4_L001_R2_001.fastq.gz
        md5sum: 00227bca086b31393e4660f04cd7f9fe
    -   name: DG026B_S32_L001_R2_001.fastq.gz
        md5sum: 6ce090e18a0b327d38f276ea416e4dbc
    -   name: DG026E_S9_L001_R2_001.fastq.gz
        md5sum: dd7b3b6b0aea0f2b0c2842d7eea315a9
    -   name: GC161B_S33_L001_R2_001.fastq.gz
        md5sum: e31aa68176e4518775a987946ec43a14
    -   name: GC161E_S17_L001_R2_001.fastq.gz
        md5sum: c372506abe1f14c18cbb078a4f423763
    -   name: GH017B_S27_L001_R2_001.fastq.gz
        md5sum: 7e40a6396f1f3f0e3610b3815e2a2dce
    -   name: GH017E_S16_L001_R2_001.fastq.gz
        md5sum: badd0c19c82e569aa9e37aa1365b59d9
    -   name: HK015B_S22_L001_R2_001.fastq.gz
        md5sum: 981f8f941d515ea52ea0b718efca3522
    -   name: HK015E_S8_L001_R2_001.fastq.gz
        md5sum: 41c901ea48765e1ab63af95a29560068
    -   name: HM025B_S28_L001_R2_001.fastq.gz
        md5sum: 5cd821a2b7ae52833c43d748215182f8
    -   name: HM025E_S14_L001_R2_001.fastq.gz
        md5sum: f39501b27831f4b6343afb1ae2ca4001
    -   name: IP022B_S29_L001_R2_001.fastq.gz
        md5sum: f4f7b6ee52ca1ddbb9d4366eb6e3ea45
    -   name: IP022E_S18_L001_R2_001.fastq.gz
        md5sum: d20201f610575a6b924d4de9815618dd
    -   name: KR024B_S26_L001_R2_001.fastq.gz
        md5sum: 8770e9e0444b6381119b67a1072a2c02
    -   name: KR024E_S11_L001_R2_001.fastq.gz
        md5sum: fa748b99b747c28d6a2dd599ebf4fc02
    -   name: LJ020B_S23_L001_R2_001.fastq.gz
        md5sum: 6b7950516fb64f5711a2013b59112b4b
    -   name: LJ020E_S12_L001_R2_001.fastq.gz
        md5sum: 42f48d813377674d0276026ba9ae11ee
    -   name: MB018B_S24_L001_R2_001.fastq.gz
        md5sum: f8decc838f60d3d3069fb6835f700a4e
    -   name: MB018E_S7_L001_R2_001.fastq.gz
        md5sum: bc4808fd1c798b6349411c1c3150af42
    -   name: MM019B_S30_L001_R2_001.fastq.gz
        md5sum: 86f2b182b2de5a9af8b9e2be9d5f5a49
    -   name: MM019E_S5_L001_R2_001.fastq.gz
        md5sum: 18fd6e4caa6a9d302959d35f503755d1
    -   name: OS149B_S19_L001_R2_001.fastq.gz
        md5sum: e594ac6789f91946a24fc6a517d82d00
    -   name: OS149E_S6_L001_R2_001.fastq.gz
        md5sum: feddf568b999fad96e1f99fed4b65daa
    -   name: TW163B_S25_L001_R2_001.fastq.gz
        md5sum: 4fd30090589c51d1f1c7051f838a7915
    -   name: TW163E_S15_L001_R2_001.fastq.gz
        md5sum: 965f75cf572b3fbe23b8d51a4ee99ec1

environment:
    platform: linux-x86_64
    python: |-
        3.5.4 | packaged by conda-forge | (default, Aug 10 2017, 01:38:41)
        [GCC 4.8.2 20140120 (Red Hat 4.8.2-15)]
    framework: 2017.12.1
    plugins: {}
    python-packages:
        widgetsnbextension: 3.1.0
        wheel: 0.30.0
        webencodings: '0.5'
        wcwidth: 0.1.7
        urllib3: '1.22'
        unifrac: 0.9.2
        traitlets: 4.3.2
        tornado: 4.5.2
        testpath: 0.3.1
        terminado: 0.8.1
        statsmodels: 0.8.0
        six: 1.11.0
        simplegeneric: 0.8.1
        setuptools: 38.4.0
        seaborn: 0.8.1
        scipy: 0.19.1
        scikit-learn: 0.19.1
        scikit-bio: 0.5.1
        requests: 2.18.4
        qiime2: 2017.12.1
        q2templates: 2017.12.0
        q2cli: 2017.12.0
        q2-vsearch: 2017.12.0
        q2-types: 2017.12.0
        q2-taxa: 2017.12.0
        q2-sample-classifier: 2017.12.0
        q2-quality-filter: 2017.12.0
        q2-quality-control: 2017.12.0
        q2-phylogeny: 2017.12.0
        q2-metadata: 2017.12.0
        q2-longitudinal: 2017.12.0
        q2-gneiss: 2017.12.0
        q2-feature-table: 2017.12.0
        q2-feature-classifier: 2017.12.0
        q2-emperor: 2017.12.0
        q2-diversity: 2017.12.0
        q2-demux: 2017.12.0
        q2-deblur: 2017.12.0
        q2-dada2: 2017.12.1
        q2-cutadapt: 2017.12.0
        q2-composition: 2017.12.0
        q2-alignment: 2017.12.0
        pyzmq: 16.0.2
        PyYAML: '3.12'
        pytz: '2017.3'
        python-dateutil: 2.6.1
        PySocks: 1.6.8
        pyparsing: 2.2.0
        pyOpenSSL: 17.4.0
        Pygments: 2.2.0
        pycparser: '2.18'
        ptyprocess: 0.5.2
        psutil: 5.4.0
        prompt-toolkit: 1.0.15
        pip: 9.0.1
        pickleshare: 0.7.4
        pexpect: 4.3.1
        patsy: 0.4.1
        pandocfilters: 1.4.1
        pandas: 0.22.0
        numpy: 1.12.1
        notebook: 5.2.2
        nose: 1.3.7
        nbformat: 4.4.0
        nbconvert: 5.3.1
        natsort: 5.0.2
        msgpack-python: 0.4.8
        mistune: 0.8.3
        matplotlib: 2.1.1
        MarkupSafe: '1.0'
        lockfile: 0.12.2
        jupyter-core: 4.4.0
        jupyter-client: 5.2.1
        jsonschema: 2.6.0
        Jinja2: '2.10'
        jedi: 0.10.2
        ipywidgets: 7.1.0
        ipython: 6.2.1
        ipython-genutils: 0.2.0
        ipykernel: 4.7.0
        idna: '2.6'
        html5lib: 1.0.1
        h5py: 2.7.0
        future: 0.16.0
        fastcluster: 1.1.24
        entrypoints: 0.2.3
        emperor: 1.0.0b13
        decorator: 4.1.2
        deblur: 1.0.3
        Cython: 0.27.3
        cutadapt: '1.15'
        cryptography: 2.1.4
        click: '6.7'
        chardet: 3.0.4
        cffi: 1.11.2
        certifi: 2017.11.5
        CacheControl: 0.12.3
        bokeh: 0.12.13
        bleach: 2.0.0
        backports.functools-lru-cache: '1.4'
        asn1crypto: 0.22.0
        biom-format: 2.1.6
        cycler: 0.10.0
        gneiss: 0.4.2
        ijson: '2.3'
        tzlocal: '1.3'
        xopen: 0.3.2
