# Supplementary material for: Human gut microbiome changes during a 10 week Randomised Control Trial for micronutrient supplementation in children with attention deficit hyperactivity disorder
Source: Sci Rep. 2019 Jul 12;9:10128. doi: 10.1038/s41598-019-46146-3 (PMC6625977; doi:10.1038/s41598-019-46146-3)
Supplement: Supplementary file 4 [file 41598_2019_46146_MOESM4_ESM.zip › eaad37e7-960f-4552-aee9-e42ff5bad2b2/provenance/artifacts/d53240ca-e38a-4cdf-9518-682ee22c1db2/metadata.yaml]

uuid: d53240ca-e38a-4cdf-9518-682ee22c1db2
type: FeatureData[Sequence]
format: DNASequencesDirectoryFormat
