# Supplementary material for: Human gut microbiome changes during a 10 week Randomised Control Trial for micronutrient supplementation in children with attention deficit hyperactivity disorder
Source: Sci Rep. 2019 Jul 12;9:10128. doi: 10.1038/s41598-019-46146-3 (PMC6625977; doi:10.1038/s41598-019-46146-3)
Supplement: Supplementary file 4 [file 41598_2019_46146_MOESM4_ESM.zip › eaad37e7-960f-4552-aee9-e42ff5bad2b2/provenance/artifacts/0af81b9b-df18-4494-990a-4044a78daab4/action/action.yaml]

execution:
    uuid: e041051d-b065-404c-a06f-a56997e24a80
    runtime:
        start: 2017-12-20T04:22:01.941347+00:00
        end: 2017-12-20T04:22:10.770307+00:00
        duration: 8 seconds, and 828960 microseconds

action:
    type: import
    format: HeaderlessTSVTaxonomyFormat
    manifest:
    -   name: gg_13_5_taxonomy.txt
        md5sum: 7ad892267242efb4950bcb64b49a9355

environment:
    platform: linux-x86_64
    python: |-
        3.5.4 | packaged by conda-forge | (default, Aug 10 2017, 01:38:41)
        [GCC 4.8.2 20140120 (Red Hat 4.8.2-15)]
    framework: 2017.11.0
    plugins: {}
    python-packages:
        widgetsnbextension: 3.0.8
        wheel: 0.30.0
        webencodings: '0.5'
        wcwidth: 0.1.7
        urllib3: '1.22'
        unifrac: 0.9.2
        traitlets: 4.3.2
        tornado: 4.5.2
        testpath: 0.3.1
        terminado: 0.8.1
        statsmodels: 0.8.0
        six: 1.11.0
        simplegeneric: 0.8.1
        setuptools: 37.0.0
        seaborn: 0.8.1
        scipy: 0.19.1
        scikit-learn: 0.19.1
        scikit-bio: 0.5.1
        requests: 2.18.4
        qiime2: 2017.11.0
        q2templates: 2017.11.0
        q2cli: 2017.11.0
        q2-vsearch: 2017.11.0
        q2-types: 2017.11.0
        q2-taxa: 2017.11.0
        q2-sample-classifier: 2017.11.0
        q2-quality-filter: 2017.11.0
        q2-quality-control: 2017.11.0
        q2-phylogeny: 2017.11.0
        q2-metadata: 2017.11.0
        q2-longitudinal: 2017.11.0
        q2-gneiss: 2017.11.0
        q2-feature-table: 2017.11.0
        q2-feature-classifier: 2017.11.0
        q2-emperor: 2017.11.0
        q2-diversity: 2017.11.0
        q2-demux: 2017.11.0
        q2-deblur: 2017.11.0
        q2-dada2: 2017.11.0
        q2-composition: 2017.11.0
        q2-alignment: 2017.11.0
        pyzmq: 16.0.2
        PyYAML: '3.12'
        pytz: '2017.3'
        python-dateutil: 2.6.1
        PySocks: 1.6.7
        pyparsing: 2.2.0
        pyOpenSSL: 17.2.0
        Pygments: 2.2.0
        pycparser: '2.18'
        ptyprocess: 0.5.2
        psutil: 5.4.0
        prompt-toolkit: 1.0.15
        pip: 9.0.1
        pickleshare: 0.7.4
        pexpect: 4.3.0
        patsy: 0.4.1
        pandocfilters: 1.4.1
        pandas: 0.21.0
        numpy: 1.13.3
        notebook: 5.2.2
        nose: 1.3.7
        nbformat: 4.4.0
        nbconvert: 5.3.1
        natsort: 5.0.2
        msgpack-python: 0.4.8
        mistune: '0.8'
        matplotlib: 2.1.0
        MarkupSafe: '1.0'
        lockfile: 0.12.2
        jupyter-core: 4.4.0
        jupyter-client: 5.1.0
        jsonschema: 2.6.0
        Jinja2: 2.9.6
        jedi: 0.10.2
        ipywidgets: 7.0.5
        ipython: 6.2.1
        ipython-genutils: 0.2.0
        ipykernel: 4.6.1
        idna: '2.6'
        html5lib: '0.999999999'
        h5py: 2.7.0
        future: 0.16.0
        fastcluster: 1.1.23
        entrypoints: 0.2.3
        emperor: 1.0.0b11
        decorator: 4.1.2
        deblur: 1.0.3
        Cython: 0.27.3
        cryptography: 2.0.3
        click: '6.7'
        chardet: 3.0.4
        cffi: 1.11.2
        certifi: 2017.11.5
        CacheControl: 0.12.3
        bokeh: 0.12.11
        bleach: 2.0.0
        backports.functools-lru-cache: '1.4'
        asn1crypto: 0.22.0
        biom-format: 2.1.6
        cycler: 0.10.0
        gneiss: 0.4.2
        ijson: '2.3'
        tzlocal: '1.3'
