# Supplementary material for: Human gut microbiome changes during a 10 week Randomised Control Trial for micronutrient supplementation in children with attention deficit hyperactivity disorder
Source: Sci Rep. 2019 Jul 12;9:10128. doi: 10.1038/s41598-019-46146-3 (PMC6625977; doi:10.1038/s41598-019-46146-3)
Supplement: Supplementary file 4 [file 41598_2019_46146_MOESM4_ESM.zip › eaad37e7-960f-4552-aee9-e42ff5bad2b2/provenance/artifacts/12dd70ed-acd2-4843-93f9-2d0851dfc7e3/action/action.yaml]

execution:
    uuid: c5a2f9bc-d5cb-438c-b407-a472b684ec7a
    runtime:
        start: 2018-01-16T13:11:07.475590+13:00
        end: 2018-01-16T13:11:23.862838+13:00
        duration: 16 seconds, and 387248 microseconds

action:
    type: import
    format: CasavaOneEightSingleLanePerSampleDirFmt
    manifest:
    -   name: BL027B_S34_L001_R1_001.fastq.gz
        md5sum: 2bf6011f56a36b134e5ece8b74a5e5fb
    -   name: BL027E_S13_L001_R1_001.fastq.gz
        md5sum: 4e088770465948dec146effa58bf83f6
    -   name: CD015B_S20_L001_R1_001.fastq.gz
        md5sum: 4999e48f61e875f068708587e31222c3
    -   name: CD016E_S3_L001_R1_001.fastq.gz
        md5sum: efa355b20300ac1dc0185fddff670075
    -   name: CR164B_S31_L001_R1_001.fastq.gz
        md5sum: f9653b9306352564b57eeeac93155f91
    -   name: CR164E_S2_L001_R1_001.fastq.gz
        md5sum: 7ab1d731fa91392c64e8f9d086dbe275
    -   name: DB021B_S21_L001_R1_001.fastq.gz
        md5sum: 41531409ad33c7e005fc01481104e478
    -   name: DB021E_S1_L001_R1_001.fastq.gz
        md5sum: 8897a82160b049cf43d295ddfa80e0d5
    -   name: DB023B_S36_L001_R1_001.fastq.gz
        md5sum: 2a872f85bad2b33b34b8e30fe39c9b04
    -   name: DB023E_S4_L001_R1_001.fastq.gz
        md5sum: 7315eaa4005e00aaf2c754905be3b23e
    -   name: DG026B_S32_L001_R1_001.fastq.gz
        md5sum: 79411e99bc57674f5d6a9aef5702fe3e
    -   name: DG026E_S9_L001_R1_001.fastq.gz
        md5sum: c5ee402da116b3f0a7d75962a547f587
    -   name: GC161B_S33_L001_R1_001.fastq.gz
        md5sum: e0c174f0be8c736a6f803f39f302b925
    -   name: GC161E_S17_L001_R1_001.fastq.gz
        md5sum: 85964bc4250f9f1a1a1a4efb18edd87f
    -   name: GH017B_S27_L001_R1_001.fastq.gz
        md5sum: 581c1d35208bd78f60ca7d3b2cfa215f
    -   name: GH017E_S16_L001_R1_001.fastq.gz
        md5sum: 7cf142b06ba1d8aab5e974c4bf29cd5c
    -   name: HK015B_S22_L001_R1_001.fastq.gz
        md5sum: 97905bbbde8d42a46ef96eab3553fe2f
    -   name: HK015E_S8_L001_R1_001.fastq.gz
        md5sum: 567e5ebe51426009e08ccc8da2bf0ac4
    -   name: HM025B_S28_L001_R1_001.fastq.gz
        md5sum: 5042ecf730fc765493538ead2f60486d
    -   name: HM025E_S14_L001_R1_001.fastq.gz
        md5sum: cb965c6eac80f00430d45b09f15d58a0
    -   name: IP022B_S29_L001_R1_001.fastq.gz
        md5sum: 30a548176fadf5836cd73236e50a9536
    -   name: IP022E_S18_L001_R1_001.fastq.gz
        md5sum: 7a10a6f9b6e97700870a912ca5f194b4
    -   name: KR024B_S26_L001_R1_001.fastq.gz
        md5sum: 1f5eefa426c189d838568bd09e46e90b
    -   name: KR024E_S11_L001_R1_001.fastq.gz
        md5sum: eb26bb9a86e247d4b4b42ac7ab63a32c
    -   name: LJ020B_S23_L001_R1_001.fastq.gz
        md5sum: 4e2ad582651c22ed8ca63e4b84b9ad9f
    -   name: LJ020E_S12_L001_R1_001.fastq.gz
        md5sum: e8ceacd40952335735690650b0aaa402
    -   name: MB018B_S24_L001_R1_001.fastq.gz
        md5sum: 0a2f004696447aa61a01047a481b5829
    -   name: MB018E_S7_L001_R1_001.fastq.gz
        md5sum: e07a066c5492c16a7edb7225d520ba90
    -   name: MM019B_S30_L001_R1_001.fastq.gz
        md5sum: cf82fd37e9aa71b4fd23afbf9821ddb2
    -   name: MM019E_S5_L001_R1_001.fastq.gz
        md5sum: f1aabe433ce7e342771aae91f0f130a6
    -   name: OS149B_S19_L001_R1_001.fastq.gz
        md5sum: 749e276c7ee16245e053313408187a74
    -   name: OS149E_S6_L001_R1_001.fastq.gz
        md5sum: 5cadd6af411c57ad5583761a2bbb3396
    -   name: TW163B_S25_L001_R1_001.fastq.gz
        md5sum: 51ed43d956be1dcc4981712dfde0b537
    -   name: TW163E_S15_L001_R1_001.fastq.gz
        md5sum: 73d8c94da8b709c7bdc80281702ba4c1

environment:
    platform: linux-x86_64
    python: |-
        3.5.4 | packaged by conda-forge | (default, Aug 10 2017, 01:38:41)
        [GCC 4.8.2 20140120 (Red Hat 4.8.2-15)]
    framework: 2017.12.1
    plugins: {}
    python-packages:
        widgetsnbextension: 3.1.0
        wheel: 0.30.0
        webencodings: '0.5'
        wcwidth: 0.1.7
        urllib3: '1.22'
        unifrac: 0.9.2
        traitlets: 4.3.2
        tornado: 4.5.2
        testpath: 0.3.1
        terminado: 0.8.1
        statsmodels: 0.8.0
        six: 1.11.0
        simplegeneric: 0.8.1
        setuptools: 38.4.0
        seaborn: 0.8.1
        scipy: 0.19.1
        scikit-learn: 0.19.1
        scikit-bio: 0.5.1
        requests: 2.18.4
        qiime2: 2017.12.1
        q2templates: 2017.12.0
        q2cli: 2017.12.0
        q2-vsearch: 2017.12.0
        q2-types: 2017.12.0
        q2-taxa: 2017.12.0
        q2-sample-classifier: 2017.12.0
        q2-quality-filter: 2017.12.0
        q2-quality-control: 2017.12.0
        q2-phylogeny: 2017.12.0
        q2-metadata: 2017.12.0
        q2-longitudinal: 2017.12.0
        q2-gneiss: 2017.12.0
        q2-feature-table: 2017.12.0
        q2-feature-classifier: 2017.12.0
        q2-emperor: 2017.12.0
        q2-diversity: 2017.12.0
        q2-demux: 2017.12.0
        q2-deblur: 2017.12.0
        q2-dada2: 2017.12.1
        q2-cutadapt: 2017.12.0
        q2-composition: 2017.12.0
        q2-alignment: 2017.12.0
        pyzmq: 16.0.2
        PyYAML: '3.12'
        pytz: '2017.3'
        python-dateutil: 2.6.1
        PySocks: 1.6.8
        pyparsing: 2.2.0
        pyOpenSSL: 17.4.0
        Pygments: 2.2.0
        pycparser: '2.18'
        ptyprocess: 0.5.2
        psutil: 5.4.0
        prompt-toolkit: 1.0.15
        pip: 9.0.1
        pickleshare: 0.7.4
        pexpect: 4.3.1
        patsy: 0.4.1
        pandocfilters: 1.4.1
        pandas: 0.22.0
        numpy: 1.12.1
        notebook: 5.2.2
        nose: 1.3.7
        nbformat: 4.4.0
        nbconvert: 5.3.1
        natsort: 5.0.2
        msgpack-python: 0.4.8
        mistune: 0.8.3
        matplotlib: 2.1.1
        MarkupSafe: '1.0'
        lockfile: 0.12.2
        jupyter-core: 4.4.0
        jupyter-client: 5.2.1
        jsonschema: 2.6.0
        Jinja2: '2.10'
        jedi: 0.10.2
        ipywidgets: 7.1.0
        ipython: 6.2.1
        ipython-genutils: 0.2.0
        ipykernel: 4.7.0
        idna: '2.6'
        html5lib: 1.0.1
        h5py: 2.7.0
        future: 0.16.0
        fastcluster: 1.1.24
        entrypoints: 0.2.3
        emperor: 1.0.0b13
        decorator: 4.1.2
        deblur: 1.0.3
        Cython: 0.27.3
        cutadapt: '1.15'
        cryptography: 2.1.4
        click: '6.7'
        chardet: 3.0.4
        cffi: 1.11.2
        certifi: 2017.11.5
        CacheControl: 0.12.3
        bokeh: 0.12.13
        bleach: 2.0.0
        backports.functools-lru-cache: '1.4'
        asn1crypto: 0.22.0
        biom-format: 2.1.6
        cycler: 0.10.0
        gneiss: 0.4.2
        ijson: '2.3'
        tzlocal: '1.3'
        xopen: 0.3.2
