# Supplementary material for: Human gut microbiome changes during a 10 week Randomised Control Trial for micronutrient supplementation in children with attention deficit hyperactivity disorder
Source: Sci Rep. 2019 Jul 12;9:10128. doi: 10.1038/s41598-019-46146-3 (PMC6625977; doi:10.1038/s41598-019-46146-3)
Supplement: Supplementary file 4 [file 41598_2019_46146_MOESM4_ESM.zip › eaad37e7-960f-4552-aee9-e42ff5bad2b2/provenance/artifacts/9f7a0c8d-f91c-4de8-a7d4-6e7847319614/metadata.yaml]

uuid: 9f7a0c8d-f91c-4de8-a7d4-6e7847319614
type: FeatureTable[Frequency]
format: BIOMV210DirFmt
