# Supplementary material for: Human gut microbiome changes during a 10 week Randomised Control Trial for micronutrient supplementation in children with attention deficit hyperactivity disorder
Source: Sci Rep. 2019 Jul 12;9:10128. doi: 10.1038/s41598-019-46146-3 (PMC6625977; doi:10.1038/s41598-019-46146-3)
Supplement: Supplementary file 4 [file 41598_2019_46146_MOESM4_ESM.zip › eaad37e7-960f-4552-aee9-e42ff5bad2b2/provenance/action/metadata.tsv]

#SampleID	BarcodeSequence	LinkerPrimerSequence	Subject	Phase	Treatment	Time	Group	Male
BL027B	AGAGTCAC	TATGGTAATTGG	BL027	Baseline	Placebo	0	Baseline Placebo	0
BL027E	CGTTACTA	TATGGTAATTGG	BL027	Post	Placebo	1	Post Placebo	0
CD015B	CGTTACTA	TATGGTAATTGG	CD015	Baseline	Active	0	Baseline Active	0
CD016E	CTACTATA	TATGGTAATTGG	CD015	Post	Active	1	Post Active	0
CM162B	AGAGTCAC	TATGGTAATTGG	CM162	Baseline	Placebo	0	Baseline Placebo	0
CM162E	CTACTATA	TATGGTAATTGG	CM162	Post	Placebo	1	Post Placebo	0
CR164B	AGAGTCAC	TATGGTAATTGG	CR164	Baseline	Active	0	Baseline Active	0
CR164E	CTACTATA	TATGGTAATTGG	CR164	Post	Active	1	Post Active	0
DB021B	CGTTACTA	TATGGTAATTGG	DB021	Baseline	Active	0	Baseline Active	0
DB021E	CTACTATA	TATGGTAATTGG	DB021	Post	Active	1	Post Active	0
DB023B	AGAGTCAC	TATGGTAATTGG	DB023	Baseline	Active	0	Baseline Active	0
DB023E	CTACTATA	TATGGTAATTGG	DB023	Post	Active	1	Post Active	0
DG026B	AGAGTCAC	TATGGTAATTGG	DG026	Baseline	Active	0	Baseline Active	0
DG026E	CTACTATA	TATGGTAATTGG	DG026	Post	Active	1	Post Active	0
GC161B	AGAGTCAC	TATGGTAATTGG	GC161	Baseline	Active	0	Baseline Active	0
GC161E	CGTTACTA	TATGGTAATTGG	GC161	Post	Active	1	Post Active	0
GH017B	AGAGTCAC	TATGGTAATTGG	GH017	Baseline	Placebo	0	Baseline Placebo	1
GH017E	CGTTACTA	TATGGTAATTGG	GH017	Post	Placebo	1	Post Placebo	1
HK015B	CGTTACTA	TATGGTAATTGG	HK015	Baseline	Active	0	Baseline Active	1
HK015E	CTACTATA	TATGGTAATTGG	HK015	Post	Active	1	Post Active	1
HM025B	AGAGTCAC	TATGGTAATTGG	HM025	Baseline	Placebo	0	Baseline Placebo	0
HM025E	CGTTACTA	TATGGTAATTGG	HM025	Post	Placebo	1	Post Placebo	0
IP022B	AGAGTCAC	TATGGTAATTGG	IP022	Baseline	Placebo	0	Baseline Placebo	0
IP022E	CGTTACTA	TATGGTAATTGG	IP022	Post	Placebo	1	Post Placebo	0
KR024B	AGAGTCAC	TATGGTAATTGG	KR024	Baseline	Placebo	0	Baseline Placebo	0
KR024E	CTACTATA	TATGGTAATTGG	KR024	Post	Placebo	1	Post Placebo	0
LJ020B	CGTTACTA	TATGGTAATTGG	LJ020	Baseline	Active	0	Baseline Active	0
LJ020E	CTACTATA	TATGGTAATTGG	LJ020	Post	Active	1	Post Active	0
MB018B	CGTTACTA	TATGGTAATTGG	MB018	Baseline	Active	0	Baseline Active	0
MB018E	CTACTATA	TATGGTAATTGG	MB018	Post	Active	1	Post Active	0
MM019B	AGAGTCAC	TATGGTAATTGG	MM019	Baseline	Placebo	0	Baseline Placebo	0
MM019E	CTACTATA	TATGGTAATTGG	MM019	Post	Placebo	1	Post Placebo	0
OS149B	CGTTACTA	TATGGTAATTGG	OS149	Baseline	Active	0	Baseline Active	0
OS149E	CTACTATA	TATGGTAATTGG	OS149	Post	Active	1	Post Active	0
TW163B	AGAGTCAC	TATGGTAATTGG	TW163	Baseline	Placebo	0	Baseline Placebo	1
TW163E	CGTTACTA	TATGGTAATTGG	TW163	Post	Placebo	1	Post Placebo	1
