# Supplementary material for: Human gut microbiome changes during a 10 week Randomised Control Trial for micronutrient supplementation in children with attention deficit hyperactivity disorder
Source: Sci Rep. 2019 Jul 12;9:10128. doi: 10.1038/s41598-019-46146-3 (PMC6625977; doi:10.1038/s41598-019-46146-3)
Supplement: Supplementary file 5 [file 41598_2019_46146_MOESM5_ESM.csv]

#SampleID	k__Archaea.p__Euryarchaeota.c__Methanobacteria.o__Methanobacteriales.f__Methanobacteriaceae.g__Methanobrevibacter.s__	k__Bacteria.p__Actinobacteria.c__Actinobacteria.o__Actinomycetales.f__Actinomycetaceae.g__Actinomyces.s__	k__Bacteria.p__Actinobacteria.c__Actinobacteria.o__Actinomycetales.f__Micrococcaceae.g__Rothia.s__mucilaginosa	k__Bacteria.p__Actinobacteria.c__Actinobacteria.o__Bifidobacteriales.f__Bifidobacteriaceae.g__Bifidobacterium.s__	k__Bacteria.p__Actinobacteria.c__Actinobacteria.o__Bifidobacteriales.f__Bifidobacteriaceae.g__Bifidobacterium.s__adolescentis	k__Bacteria.p__Actinobacteria.c__Actinobacteria.o__Bifidobacteriales.f__Bifidobacteriaceae.g__Bifidobacterium.s__animalis	k__Bacteria.p__Actinobacteria.c__Actinobacteria.o__Bifidobacteriales.f__Bifidobacteriaceae.g__Bifidobacterium.s__bifidum	k__Bacteria.p__Actinobacteria.c__Actinobacteria.o__Bifidobacteriales.f__Bifidobacteriaceae.g__Bifidobacterium.s__longum	k__Bacteria.p__Actinobacteria.c__Coriobacteriia.o__Coriobacteriales.f__Coriobacteriaceae.__.__	k__Bacteria.p__Actinobacteria.c__Coriobacteriia.o__Coriobacteriales.f__Coriobacteriaceae.g__.s__	k__Bacteria.p__Actinobacteria.c__Coriobacteriia.o__Coriobacteriales.f__Coriobacteriaceae.g__Adlercreutzia.s__	k__Bacteria.p__Actinobacteria.c__Coriobacteriia.o__Coriobacteriales.f__Coriobacteriaceae.g__Collinsella.s__	k__Bacteria.p__Actinobacteria.c__Coriobacteriia.o__Coriobacteriales.f__Coriobacteriaceae.g__Collinsella.s__aerofaciens	k__Bacteria.p__Actinobacteria.c__Coriobacteriia.o__Coriobacteriales.f__Coriobacteriaceae.g__Eggerthella.s__lenta	k__Bacteria.p__Actinobacteria.c__Coriobacteriia.o__Coriobacteriales.f__Coriobacteriaceae.g__Slackia.s__	k__Bacteria.p__Bacteroidetes.__.__.__.__.__	k__Bacteria.p__Bacteroidetes.c__Bacteroidia.o__Bacteroidales.__.__.__	k__Bacteria.p__Bacteroidetes.c__Bacteroidia.o__Bacteroidales.f__.g__.s__	k__Bacteria.p__Bacteroidetes.c__Bacteroidia.o__Bacteroidales.f__Bacteroidaceae.g__Bacteroides.__	k__Bacteria.p__Bacteroidetes.c__Bacteroidia.o__Bacteroidales.f__Bacteroidaceae.g__Bacteroides.s__	k__Bacteria.p__Bacteroidetes.c__Bacteroidia.o__Bacteroidales.f__Bacteroidaceae.g__Bacteroides.s__acidifaciens	k__Bacteria.p__Bacteroidetes.c__Bacteroidia.o__Bacteroidales.f__Bacteroidaceae.g__Bacteroides.s__barnesiae	k__Bacteria.p__Bacteroidetes.c__Bacteroidia.o__Bacteroidales.f__Bacteroidaceae.g__Bacteroides.s__caccae	k__Bacteria.p__Bacteroidetes.c__Bacteroidia.o__Bacteroidales.f__Bacteroidaceae.g__Bacteroides.s__eggerthii	k__Bacteria.p__Bacteroidetes.c__Bacteroidia.o__Bacteroidales.f__Bacteroidaceae.g__Bacteroides.s__fragilis	k__Bacteria.p__Bacteroidetes.c__Bacteroidia.o__Bacteroidales.f__Bacteroidaceae.g__Bacteroides.s__ovatus	k__Bacteria.p__Bacteroidetes.c__Bacteroidia.o__Bacteroidales.f__Bacteroidaceae.g__Bacteroides.s__plebeius	k__Bacteria.p__Bacteroidetes.c__Bacteroidia.o__Bacteroidales.f__Bacteroidaceae.g__Bacteroides.s__uniformis	k__Bacteria.p__Bacteroidetes.c__Bacteroidia.o__Bacteroidales.f__Porphyromonadaceae.g__Parabacteroides.s__	k__Bacteria.p__Bacteroidetes.c__Bacteroidia.o__Bacteroidales.f__Porphyromonadaceae.g__Parabacteroides.s__distasonis	k__Bacteria.p__Bacteroidetes.c__Bacteroidia.o__Bacteroidales.f__Prevotellaceae.__.__	k__Bacteria.p__Bacteroidetes.c__Bacteroidia.o__Bacteroidales.f__Prevotellaceae.g__.s__	k__Bacteria.p__Bacteroidetes.c__Bacteroidia.o__Bacteroidales.f__Prevotellaceae.g__Prevotella.s__	k__Bacteria.p__Bacteroidetes.c__Bacteroidia.o__Bacteroidales.f__Prevotellaceae.g__Prevotella.s__copri	k__Bacteria.p__Bacteroidetes.c__Bacteroidia.o__Bacteroidales.f__Prevotellaceae.g__Prevotella.s__stercorea	k__Bacteria.p__Bacteroidetes.c__Bacteroidia.o__Bacteroidales.f__Rikenellaceae.g__.s__	k__Bacteria.p__Bacteroidetes.c__Bacteroidia.o__Bacteroidales.f__S24.7.g__.s__	k__Bacteria.p__Bacteroidetes.c__Bacteroidia.o__Bacteroidales.f__.Barnesiellaceae..g__.s__	k__Bacteria.p__Bacteroidetes.c__Bacteroidia.o__Bacteroidales.f__.Odoribacteraceae..g__Butyricimonas.s__	k__Bacteria.p__Bacteroidetes.c__Bacteroidia.o__Bacteroidales.f__.Odoribacteraceae..g__Odoribacter.s__	k__Bacteria.p__Bacteroidetes.c__Bacteroidia.o__Bacteroidales.f__.Paraprevotellaceae..g__.s__	k__Bacteria.p__Bacteroidetes.c__Bacteroidia.o__Bacteroidales.f__.Paraprevotellaceae..g__Paraprevotella.s__	k__Bacteria.p__Bacteroidetes.c__Bacteroidia.o__Bacteroidales.f__.Paraprevotellaceae..g__.Prevotella..s__	k__Bacteria.p__Bacteroidetes.c__Bacteroidia.o__Bacteroidales.f__.Paraprevotellaceae..g__.Prevotella..s__tannerae	k__Bacteria.p__Cyanobacteria.c__4C0d.2.o__YS2.f__.g__.s__	k__Bacteria.p__Cyanobacteria.c__Chloroplast.o__Streptophyta.f__.g__.s__	k__Bacteria.p__Firmicutes.c__Bacilli.o__Gemellales.f__Gemellaceae.g__Gemella.s__	k__Bacteria.p__Firmicutes.c__Bacilli.o__Lactobacillales.f__Carnobacteriaceae.g__Granulicatella.s__	k__Bacteria.p__Firmicutes.c__Bacilli.o__Lactobacillales.f__Lactobacillaceae.g__Lactobacillus.__
BL027B	0	0	0	0.012557601	0.00017516	8.98E-05	0	0.006400065	7.19E-05	0.000732078	0.000961133	0	0.011439273	0	0	0	0	0	0.004882014	0.129532818	0.002851959	0	0.002268093	0.001190187	0	0.036159243	7.19E-05	0.091572574	0.002793572	0.011830014	0	0	3.59E-05	0.002232163	0	0.02937742	0.027284486	0.01922265	9.88E-05	0.007576778	0	0	0	0	0	0	4.49E-05	3.59E-05	8.98E-06
BL027E	0	0	0	0.004403269	0.001072191	3.64E-05	0	0.00423151	0	7.81E-05	0.000288867	0	0.009131838	0	0	0	0	0	0.001780045	0.210375787	0.001207516	0	0.004627075	0.000119711	0	0.078259512	0	0.102339562	0.007762973	0.018133555	0	0	7.81E-05	0.002407224	0	0.024204965	2.08E-05	0.015112164	0.00061677	0.01459949	0	0.000234216	0	0	0	0.000965492	1.56E-05	5.47E-05	1.30E-05
CD015B	0.000829654	0	0	0.000894626	0.018829639	0	0.000869637	0.003645978	0.000114952	0.002186587	0.000372345	0.000697209	0.015708442	0	0	0	0	0.001619324	0.00059975	0.068076578	0.004510617	0	0.0205989	0.011750094	1.00E-05	0.013309443	0	0.030637209	0.013346928	0.007381918	0	0	0.007274463	0.000702207	0.003945853	0.047202793	0.007566841	0.01188004	0.003888377	0.003581005	0	0.016318187	0	0	0.003733441	0	0	0	0
CD016E	0.000251255	0	0	8.60E-05	0.000168651	0	0.000103256	0.000450883	0	0.000375162	4.47E-05	0.000296	0.002364554	0	0	0	0	0.001390509	0.000894882	0.120681763	0.00360018	0	0.019343225	0.039219938	2.75E-05	0.01690295	0	0.04196998	0.014273373	0.039553798	0	0	0.020623595	0.000915533	0.0531388	0.056749306	0.004625853	0.007461942	0.002584833	0.007289849	0	0.013481746	0	0	0.005582689	0	2.41E-05	1.72E-05	0
CR164B	0	0	0.000169664	0.011556436	0.006262146	0	0.00088688	0.001368881	0	0.000138816	0	0	0.008575747	0	0.000127248	0	0	0	0	0.024423913	0.00059768	0	0.000736496	0	0	0.000188944	0.000223648	0.000744208	0.000956288	0.000798192	0	3.08E-05	0.000266064	0.507696579	0	0.000169664	5.01E-05	8.48E-05	0	7.71E-05	0	0.000104112	0	0	0	0	4.63E-05	6.17E-05	0
CR164E	0	0	3.26E-05	0.000655359	0.000316268	3.59E-05	2.28E-05	0.000169546	0	0.000339091	0	0	0.006895945	0	0.000218453	0	0	0	0.000678183	0.154120286	0.010808537	0	0.018640244	0	5.87E-05	0.00350177	0	0.01062921	0.03003893	0.012448566	4.24E-05	3.59E-05	0.000211932	0.247262815	3.26E-05	0.031766992	9.78E-05	0.008796813	0.005265698	0.01485155	0	9.78E-05	0.000123899	0	0	0	2.61E-05	4.89E-05	0
DB021B	0	0	0	0.018696278	0.008128151	0	0.000700967	0.003501004	5.36E-05	0.002600855	7.66E-05	0	0.007710635	0	0.000969096	0	0	0	0.001290851	0.059183814	0.002723428	0	0.008905726	0	3.83E-05	0.004144514	0	0.009468797	0.021389063	0.009246633	0	0	0.000995909	0.213408001	0	0.008254554	0	0.007101598	0.000122573	0.001666233	0	0.011035439	0	0	0.000827371	0	0	0	0
DB021E	0	0	5.02E-05	0.000484866	0.00128183	0	0	8.92E-05	0	0.000197848	0	0	0.002987221	0	5.85E-05	0	0	0	0.005511868	0.117493633	0.001997983	0	0.006788125	7.80E-05	0	0.002549727	0.000100317	0.007398387	0.01783694	0.02166571	0	2.79E-05	8.36E-05	0.442278648	8.36E-05	0.010622468	2.51E-05	0.008552034	0.000144902	0.007334296	0	0.006991545	8.36E-05	0	0.001056116	0	0	4.74E-05	0
DB023B	0	0	7.21E-05	0.002087993	0.003225355	0.001684823	0	0.001447166	0	0.00084029	0.001795165	0	0.007863924	0.000398925	0	0	0	0	0.035911778	0.145977007	0.013474344	0	0.017425403	0	0	0.039179572	0.000195219	0.037312261	0.008738165	0.006421002	0	2.97E-05	0.000101853	0.001154337	0	0.031226526	3.82E-05	0.015863652	0	0.009510552	0.002809454	0.000110341	0	0	0	0	5.09E-05	6.79E-05	0
DB023E	0	0	2.94E-05	0.000767768	0.000588078	0.001894917	0	0.000725296	0	0.00012415	0.000392052	0	0.010474317	6.86E-05	0	0	0	0	0.026081246	0.195829876	0.004129612	0	0.01417594	0	0	0.050702099	0	0.023670128	0.022510308	0.027881417	0	0	5.23E-05	0.001038937	0	0.027874883	7.19E-05	0.024555511	0	0.00915441	0.001176155	0.000235231	0	0	0	0	3.27E-05	3.92E-05	7.51E-05
DG026B	4.91E-05	0	0	0	0.048646718	0	0	0.004295248	0	0.000665092	0.001398986	0	0.037107538	0	0	0	0	0	0.004013485	0.063612923	0.001903539	0.054933966	0.006664024	0	0.001716789	0.013871916	0.128716569	0.006958892	3.60E-05	0.003312354	0.022557426	0	0.122003401	0.00068475	0	0.01264985	0.002535867	0.000861671	0.000540592	0.004367327	0	0	0	0	0	0	0	7.54E-05	0
DG026E	4.32E-05	0	4.32E-05	0	0.004670676	0	0	0.000946706	1.57E-05	0.000294618	0.000526384	0	0.007267242	0	0	0	0.000404609	0	0.004120723	0.046148951	0.000911351	0.035908032	0.009679181	4.32E-05	0.006104483	0.007353663	0.063625686	0.010197708	0.000121775	0.03098202	0.030809178	2.36E-05	0.152537446	0.001681286	0	0.031115581	0.005998421	0.003794679	0.001508444	0.006842992	0	0.000106062	8.25E-05	0	0	0	0	0	0
GC161B	0	0	0	0	0.021954524	0	0	0.000373694	0.000415216	0.00240306	0.000435976	0	0.005641742	0	0.001131462	0	0	0	0.008184937	0.092811061	0.005797447	0	0.0079929	0	0.000290651	0.001453255	0.000207608	0.018290246	0.013878581	0.006005055	0	4.67E-05	0.154870219	0.029796908	0	0.028883433	4.67E-05	0.003596805	0.003825173	0.002356348	0	0.013894151	0	0	0.018098209	0	0	2.60E-05	0
GC161E	0	0	0	0	0.007975064	0	0	0.00232413	4.63E-05	0.000626671	4.63E-05	0	0.003651037	0	0.000422321	0	0	0	0.011770508	0.080584384	0.004751798	0	0.034175342	0	0.001043543	0.00157485	0	0.040828949	0.027900463	0.014871165	0	0	0.208790281	0.014544206	0	0.046389969	2.72E-05	0.008157616	0.005874355	0.002738278	0	0.024380209	0	0	0.002572074	0	0	0	0
GH017B	0	0.000106226	6.20E-05	0.004620839	0.012490429	0.003567429	0	0.008006798	0.000208026	0.004125117	0.002120098	0	0.0092284	0	0	0	0	0	0.014145787	0.179809944	0.009122173	0.000123931	0.003655951	0	0	0.016863406	3.54E-05	0.042202777	0.01332696	0.003753325	0	0	0.000495722	0.000663914	0	0.022794368	0.058450957	0.002682211	0	0.006873719	0	0.021134584	0	0	0	0	6.64E-05	0.000274418	0.000557687
GH017E	0	0.000128966	0.000105517	0.004821558	0.003086384	0	0	0.004569489	1.47E-05	0.000457242	0.000178793	0	0.004903627	0	0	0	0	0	0.028548315	0.268872957	0.003830867	0	0.002306727	0	0	0.022243651	0	0.103196004	0.024491758	0.005765353	0	0	0.00019638	0.000973105	0	0.024916759	0.002632073	0.006439492	4.69E-05	0.010909325	0	0.047793514	0	0.000378104	0	0	0	4.98E-05	0
HK015B	0.000985989	0	0	0.001428969	0.019076743	0	0.002179178	0.002615014	0.000114318	0.002064861	0.000257215	8.57E-05	0.014153943	0	0.000464415	0	0	0	0	0.05693729	0.000507284	0	0.002622159	0	0	0.000828802	4.29E-05	0.005258608	0.008709569	0.003851073	0	0	5.72E-05	0.334321704	0	0.003722466	0	0.009759862	0.003958246	0.000728774	0	0.0063089	0	0	0	0	0	0	0
HK015E	3.89E-05	0	0	0.000623121	0.005215101	0.000251373	0.000527529	0.001278107	0	0.00046026	4.96E-05	0.000102673	0.007349999	0	0.000329263	0	0	0	0.000934682	0.106029761	0.001904769	0	0.003487355	7.08E-05	0	0.00129935	0.000201806	0.01340419	0.020786053	0.00628432	0	0	0.000127457	0.367269843	0	0.006068352	2.48E-05	0.017861632	0.008624566	0.002952745	0	0.019660186	0	0	1.06E-05	0	3.19E-05	4.96E-05	0
HM025B	0	0	0	0.004312107	0	0	0	0.000645887	0.000302033	0.013126835	0.003350247	0	0.014632356	5.11E-05	0	0	0	0	0.008968068	0.036002379	0.014214156	0	0	0	0.013294115	0.000413553	0.000148693	0.033488532	0.011356455	0.020459277	0	0	0.000618007	0.073830898	0	0.009943868	0.06271607	0.009823055	0	0.00184008	0	0.000130107	0	0	0.016542136	0.00029274	0	5.11E-05	0
HM025E	0	0	0	0.004390365	0	0	0	0.001661872	0.000111799	0.006019	0.0006859	0	0.016585487	1.81E-05	0	0	0	0	0.004577703	0.125015108	0.007233677	0	0	0	0.024656143	0.001761585	0	0.045221059	0.022105925	0.00500979	0	3.32E-05	0.000867195	0.044924944	0	0.014524765	0.028816868	0.011974546	0	0.002716406	0	0.000175252	0	0	0.000864174	0.0009518	0	1.81E-05	0
IP022B	0.000111089	0	0	0.001712309	0.006328265	0	0.000222179	0.000953837	9.19E-05	0.000134073	0	0	0.05272916	0	0	0	0.007423837	0	0	0.027772351	0.000601415	0	0.004508698	0	5.36E-05	0.007021616	0.000264316	0.001708478	0.002934293	0.00629762	0	0	0.000237501	0.453355858	0	0.009710746	0.002873002	0.001804245	0	0.002110699	0	0.020532386	0	0	1.53E-05	0	0	1.92E-05	0
IP022E	8.12E-05	0	0	0.000473378	0.003778008	0	0.000351652	0.003791533	0	0.000144268	0	0	0.025494793	0	0	0	0.014670213	0	0	0.02712682	0.000946756	0	0.013818133	0	0	0.005896939	4.96E-05	0.006266625	0.011491817	0.011852486	0	0	9.02E-05	0.41335828	0	0.017010054	0.005333393	0.002434516	0	0.003926784	0	0.127717416	0	0	0	0	9.02E-06	2.25E-05	0
KR024B	0	7.55E-05	5.49E-05	0	0	0	0	0.001993036	7.55E-05	0.000137214	0.000552287	0	0.013964976	0	0.000380769	0	1.03E-05	0	0	0.06238787	0	0	0.006891584	0	0	0.013025059	8.92E-05	0.025219972	0.028245545	0.005594909	0	0.04152788	9.95E-05	0.101524793	0	0.045249816	4.46E-05	0.02703806	0	0.015700736	0	0.000109771	0.034039415	0	2.40E-05	0	0	0	0
KR024E	0	9.97E-05	2.67E-05	0.015137698	0.000824366	0	0	0.004508481	0	7.30E-06	6.08E-05	0	0	0	0.000145906	0	0	0	0.015329807	0.344623989	0.019145237	0	0.015543802	0	0	0.001437169	0.000160496	0.098588364	0.023775305	0.013352787	0	3.16E-05	6.81E-05	0.001957566	3.65E-05	0.001378807	4.38E-05	0.007433887	0	7.78E-05	0	0.000116724	9.73E-05	0	0.010587878	0	0	1.95E-05	0
LJ020B	0	0	4.86E-05	0.001259234	0.001615315	0	0	0	0	0.000255731	9.71E-06	0	0.012103536	0	0	0.00026868	0	0	0.01700775	0.020112133	0.000275154	0	0.004849183	0.000572968	2.27E-05	0.009740449	0.010679209	0.003330981	0.001770696	0.008193113	0	0	7.77E-05	0.455648425	0	0.009691892	1.94E-05	0.005370357	0.000585916	0.003606135	0	0.000216886	0	0	0	0	0	8.74E-05	0
LJ020E	0	0	4.46E-05	0.000407338	0.000282461	0	0	0	0	0.000157583	6.24E-05	0	0.005152677	0	0	0.001156602	0	0	0.027024054	0.037305622	0.000288407	0	0.023319359	0.007789968	3.87E-05	0.006743377	0.019067582	0.008405435	0.005601641	0.015068534	0	0	3.87E-05	0.293907769	0	0.033267921	0.000139744	0.028605834	0.002601612	0.005854369	0	0.000104064	7.73E-05	0	0	0	1.49E-05	1.78E-05	0
MB018B	0.000831699	0	0	0	0.001499964	0.000214281	0	0	9.81E-05	0.004060434	0.000711847	0	4.72E-05	0	0	7.26E-06	0	0	0.00038861	0.136053606	0.001238469	0	0.007191109	9.08E-05	0.008247984	0.012845936	0.000130747	0.023236726	0.007459868	0.005847316	0	0	0.000508462	0.00471054	0	0.025724559	0.119761023	0.008680177	0.007256483	0.01188349	0	0.000196121	0	0	0.006076124	0	0	0	0
MB018E	5.37E-05	0	2.06E-05	0	0.000767713	0	0	0	0	0.000528319	0.000144462	0	0	0	0	0	0	0	0.000309562	0.167377971	0.001399219	0.000260032	0.008515012	0	0.001324924	0.014264605	6.60E-05	0.038204047	0.004102725	0.011086438	0	2.06E-05	5.78E-05	0.001977068	0	0.022337975	0.177370624	0.007148813	0.003339139	0.00624902	0	0	0	0	0.004391649	0	0	1.24E-05	0
MM019B	0	0	0	0.004995678	0.004299741	0	0.001963696	0.005328132	0.000301425	0.003577207	0.000820054	0	0.013165185	0	0	0	0	0	0.004667657	0.182034176	0.003377734	0	0.009348611	0	0.001666704	0.005376892	0.000106385	0.035794233	0	0.01843126	0	0	0.000110818	0.000757996	0	0.044393714	0.001210133	0.012030408	0	0.006485073	0	0.026392429	0	0	0.004463751	0	0	0	0
MM019E	0	0	0	0.002379761	0.008102373	0	0.000205045	0.004166136	0	0.00030446	0	0	0.006014645	0	0	0	0	0	0.009633995	0.221550822	0.016456392	0	0.015120495	7.15E-05	0.002308306	0.00273393	0.000173977	0.053019594	0.000177084	0.020485832	0	0	0.000388342	0.001696279	9.63E-05	0.022865593	0.000549893	0.013675862	0	0.009037501	0	0.04848997	0.000108736	0	0.002184037	0	1.55E-05	4.97E-05	0
OS149B	0	0	5.27E-05	0.006177984	0.014957964	0	0	0.006726513	0	2.46E-05	8.79E-05	0	3.52E-05	0	9.85E-05	0	0	0	0.014483275	0.265983818	0.023576198	0	0.01732789	0	0	0.000513367	0	0.10789495	0.014448113	0.010499408	0	0	0.000105486	0.00149439	0	0.004215938	8.09E-05	0.003769379	0	0	0	0.000186359	0	0	0.022855375	0	0	2.46E-05	0
OS149E	0	0	1.74E-05	0	0	0	0	0	1.74E-05	3.48E-05	4.93E-05	0	0.000727986	0	0.000107313	0	0	0	0	0.023072216	0	0	0.000414749	0	0	0.006836105	6.67E-05	0.028168115	0.015180387	0.011685475	4.64E-05	0.015281899	0	0.313732826	0	0.023205631	1.74E-05	0.032811562	0	0.012990629	0	0.00017402	0.098942246	0	0	0	0	2.90E-05	0
TW163B	9.67E-05	0	2.07E-05	0.002950637	0.015675692	0	0.000725567	0.001288744	0.000290227	0.001309475	0.000165844	0	0.016574013	0	0.000234945	0	0	0	0.001468408	0.022264528	0.001616977	0	0.005313911	7.60E-05	1.38E-05	0.002587854	0.004778374	0.003731485	0.006277878	0.003658928	5.87E-05	0	0.000190029	0.319052341	0	0.018356834	5.87E-05	0.005655964	0.0002384	0.002045407	0	0.031710713	0	0	1.73E-05	0	3.46E-05	0	0
TW163E	0	0	6.40E-05	0.000312613	0.018312342	0	5.27E-05	0.001608262	0	0.000335212	4.90E-05	0	0.023999638	0	4.90E-05	0	7.53E-06	0	0.002135561	0.03412378	0.001879444	0	0.00292651	0	0	0.001144992	0.018075057	0.00276832	0.007457515	0.006783325	0	0	4.90E-05	0.345410992	0	0.00543118	0	0.001860612	0.000365343	0.002218422	0	0.017400868	0	0	0	0	3.77E-05	5.65E-05	0
[truncated: 114 more columns]
